# Supplementary material for: 2-[(1E)-[(Z)-2-({[(1Z)-[(E)-2-[(2-Hy­droxy­phen­yl)methyl­idene]hydrazin-1-yl­idene]({[(4-methyl­phen­yl)meth­yl]sulfan­yl})meth­yl]disulfan­yl}({[(4-methyl­phen­yl)meth­yl]sulfan­yl})methyl­idene)hydrazin-1-yl­idene]meth­yl]phenol: crystal structure, Hirshfeld surface analysis and computational study
Source: Acta Crystallogr E Crystallogr Commun. 2020 Jul 10;76(Pt 8):1245–50. doi: 10.1107/S2056989020008762 (PMC7405575; doi:10.1107/S2056989020008762)
Supplement: Supplementary file 1 [file e-76-01245-sup1.cif]

##############################################################################
#                                                                            #
# This CIF contains the data in a paper accepted for publication in          #
# Acta Crystallographica Section E. It conforms to the requirements of       #
# Notes for Authors for Acta Crystallographica Section E, and has been       #
# peer reviewed under the auspices of the IUCr Commission on Journals.       #
#                                                                            #
# Full details of the Crystallographic Information File format               #
# are given in the paper "The Crystallographic Information File (CIF):       #
# a New Standard Archive File for Crystallography" by S. R. Hall, F. H.      #
# Allen and I. D. Brown [Acta Cryst. (1991), A47, 655-685].                  #
#                                                                            #
# The current version of the core CIF dictionary is obtainable from          #
# ftp://ftp.iucr.org/pub/cif_core.dic.                                       #
#                                                                            #
# Software is freely available for graphical display of the structure(s)     #
# in this CIF. For information consult the CIF software page                 #
# http://www.iucr.org/resources/cif/software.                                #
#                                                                            #
# This file may be used for bona fide research purposes within the           #
# scientific community so long as proper attribution is given to the journal # 
# article from which it was obtained.                                        #
#                                                                            #
##############################################################################
data_I
_audit_creation_method     'SHELXL-2018/3'
_chemical_name_systematic
;\
2-[(1<i>E</i>)-[(<i>Z</i>)-2-({[(1<i>Z</i>)-[(<i>E</i>)-2-[(2-Hydroxyphenyl)\
methylidene]hydrazin-1-ylidene]({[(4-methylphenyl)methyl]sulfanyl})methyl]\
disulfanyl}({[(4-methylphenyl)methyl]sulfanyl})methylidene)hydrazin-1-\
ylidene]methyl]phenol
;
_chemical_name_common     ?
_chemical_formula_moiety     'C32 H30 N4 O2 S4'
_chemical_formula_sum     'C32 H30 N4 O2 S4'
_chemical_formula_iupac     'C32 H30 N4 O2 S4'
_chemical_formula_weight     630.84
_chemical_melting_point     ?
_space_group_crystal_system     orthorhombic
_space_group_name_H-M_alt     'P b c n'
_space_group_name_Hall     '-P 2n 2ab'
loop_
    _space_group_symop_operation_xyz
    'x, y, z'
    '-x+1/2, -y+1/2, z+1/2'
    '-x, y, -z+1/2'
    'x+1/2, -y+1/2, -z'
    '-x, -y, -z'
    'x-1/2, y-1/2, -z-1/2'
    'x, -y, z-1/2'
    '-x-1/2, y-1/2, z'
_cell_length_a     15.4653(4)
_cell_length_b     7.9639(2)
_cell_length_c     24.8116(7)
_cell_angle_alpha     90
_cell_angle_beta     90
_cell_angle_gamma     90
_cell_volume     3055.90(14)
_cell_formula_units_Z     4
_cell_measurement_reflns_used     4566
_cell_measurement_theta_min     3.3646
_cell_measurement_theta_max     71.1296
_cell_measurement_temperature     100(2)
_exptl_crystal_description     'plate'
_exptl_crystal_colour     'yellow'
_exptl_crystal_size_max     0.272
_exptl_crystal_size_mid     0.135
_exptl_crystal_size_min     0.070
_exptl_crystal_density_diffrn     1.371
_exptl_crystal_density_meas     ?
_exptl_crystal_density_method     ?
_exptl_crystal_F_000     1320
_exptl_absorpt_coefficient_mu     3.151
_exptl_absorpt_correction_type     multi-scan
_exptl_absorpt_process_details
;
(CrysAlisPro; Agilent, 2012)
;
_exptl_absorpt_correction_T_min     0.81916
_exptl_absorpt_correction_T_max     1.00000
_diffrn_ambient_temperature     100(2)
_diffrn_radiation_type     CuK\a
_diffrn_radiation_wavelength     1.54178
_diffrn_radiation_source     'Enhance (Cu) X-ray Source'
_diffrn_radiation_monochromator     'graphite'
_diffrn_measurement_device_type     'Agilent Xcalibur, Eos, Gemini'
_diffrn_measurement_method     '\w scans'
_diffrn_detector_area_resol_mean     16.1952
_diffrn_reflns_number     10206
_diffrn_reflns_av_R_equivalents     0.0218
_diffrn_reflns_av_unetI/netI     0.0206
_diffrn_reflns_theta_min     3.563
_diffrn_reflns_theta_max     71.261
_diffrn_reflns_theta_full     67.679
_diffrn_measured_fraction_theta_max     0.989
_diffrn_measured_fraction_theta_full     0.999
_diffrn_reflns_limit_h_min     -18
_diffrn_reflns_limit_h_max     18
_diffrn_reflns_limit_k_min     -7
_diffrn_reflns_limit_k_max     9
_diffrn_reflns_limit_l_min     -29
_diffrn_reflns_limit_l_max     30
_refine_special_details     ?
_reflns_number_total     2933
_reflns_number_gt     2637
_reflns_threshold_expression     'I > 2\s(I)'
_refine_ls_structure_factor_coef     Fsqd
_refine_ls_matrix_type     full
_refine_ls_R_factor_all     0.0413
_refine_ls_R_factor_gt     0.0377
_refine_ls_wR_factor_gt     0.0989
_refine_ls_wR_factor_ref     0.1022
_refine_ls_goodness_of_fit_ref     1.039
_refine_ls_restrained_S_all     1.039
_refine_ls_number_reflns     2933
_refine_ls_number_parameters     194
_refine_ls_number_restraints     1
_refine_ls_hydrogen_treatment     mixed
_refine_ls_weighting_scheme     calc
_refine_ls_weighting_details
              'w=1/[\s^2^(Fo^2^)+(0.0662P)^2^+1.2702P] where P=(Fo^2^+2Fc^2^)/3'
_atom_sites_solution_hydrogens     mixed
_atom_sites_solution_primary     dual
_atom_sites_solution_secondary     difmap
_refine_ls_shift/su_max     0.001
_refine_ls_shift/su_mean     0.000
_refine_diff_density_max     0.450
_refine_diff_density_min     -0.198
_refine_ls_extinction_method     none
_refine_ls_extinction_coef     .
loop_
    _atom_type_symbol
    _atom_type_description
    _atom_type_scat_dispersion_real
    _atom_type_scat_dispersion_imag
    _atom_type_scat_source
    'C' 'C' 0.0181 0.0091
                         'International Tables Vol C Tables 4.2.6.8 and 6.1.1.4'
    'H' 'H' 0.0000 0.0000
                         'International Tables Vol C Tables 4.2.6.8 and 6.1.1.4'
    'N' 'N' 0.0311 0.0180
                         'International Tables Vol C Tables 4.2.6.8 and 6.1.1.4'
    'O' 'O' 0.0492 0.0322
                         'International Tables Vol C Tables 4.2.6.8 and 6.1.1.4'
    'S' 'S' 0.3331 0.5567
                         'International Tables Vol C Tables 4.2.6.8 and 6.1.1.4'
_computing_data_collection
;
CrysAlisPro (Agilent, 2012)
;
_computing_cell_refinement
;
CrysAlisPro (Agilent, 2012)
;
_computing_data_reduction
;
CrysAlisPro (Agilent, 2012)
;
_computing_structure_solution
;
<i>SHELXT2014/4</i> (Sheldrick, 2015<i>a</i>)
;
_computing_structure_refinement
;
<i>SHELXL2018/3</i> (Sheldrick, 2015<i>b</i>)
;
_computing_molecular_graphics
;
ORTEP-3 for Windows (Farrugia, 2012) and DIAMOND (Brandenburg,
2006)
;
_computing_publication_material
;
publCIF (Westrip, 2010)
;
loop_
    _atom_site_type_symbol
    _atom_site_label
    _atom_site_fract_x
    _atom_site_fract_y
    _atom_site_fract_z
    _atom_site_U_iso_or_equiv
    _atom_site_adp_type
    _atom_site_calc_flag
    _atom_site_occupancy
    _atom_site_disorder_assembly
    _atom_site_disorder_group
    S S1 0.44788(3) 0.20945(5) 0.77532(2) 0.02123(14) Uani d 1 . .
    S S2 0.41121(3) 0.47744(6) 0.69155(2) 0.02165(14) Uani d 1 . .
    O O1 0.32052(8) 0.08476(16) 0.89877(5) 0.0239(3) Uani d 1 . .
    H H1O 0.3312(16) 0.141(3) 0.8711(7) 0.036 Uiso d 1 . .
    N N1 0.30058(9) 0.38409(19) 0.76780(6) 0.0210(3) Uani d 1 . .
    N N2 0.28689(10) 0.28083(18) 0.81313(6) 0.0200(3) Uani d 1 . .
    C C1 0.37582(11) 0.3625(2) 0.74728(7) 0.0188(3) Uani d 1 . .
    C C2 0.20696(11) 0.2752(2) 0.82727(7) 0.0208(4) Uani d 1 . .
    H H2 0.166079 0.339978 0.807651 0.025 Uiso calc 1 . .
    C C3 0.17688(11) 0.1739(2) 0.87198(7) 0.0202(3) Uani d 1 . .
    C C4 0.23359(11) 0.0816(2) 0.90530(7) 0.0197(3) Uani d 1 . .
    C C5 0.19995(12) -0.0185(2) 0.94637(7) 0.0221(4) Uani d 1 . .
    H H5 0.237862 -0.080587 0.968950 0.027 Uiso calc 1 . .
    C C6 0.11138(13) -0.0276(2) 0.95434(7) 0.0246(4) Uani d 1 . .
    H H6 0.089111 -0.097226 0.982149 0.029 Uiso calc 1 . .
    C C7 0.05458(11) 0.0638(3) 0.92221(7) 0.0259(4) Uani d 1 . .
    H H7 -0.006038 0.057531 0.928079 0.031 Uiso calc 1 . .
    C C8 0.08769(11) 0.1640(2) 0.88161(7) 0.0236(4) Uani d 1 . .
    H H8 0.049188 0.227355 0.859785 0.028 Uiso calc 1 . .
    C C9 0.31721(11) 0.6135(2) 0.68128(7) 0.0241(4) Uani d 1 . .
    H H9A 0.268116 0.547317 0.666962 0.029 Uiso calc 1 . .
    H H9B 0.299350 0.664563 0.715912 0.029 Uiso calc 1 . .
    C C10 0.34232(11) 0.7481(2) 0.64183(7) 0.0206(4) Uani d 1 . .
    C C11 0.38760(12) 0.8900(2) 0.65887(7) 0.0249(4) Uani d 1 . .
    H H11 0.402651 0.901799 0.695798 0.030 Uiso calc 1 . .
    C C12 0.41082(12) 1.0139(2) 0.62245(8) 0.0265(4) Uani d 1 . .
    H H12 0.441428 1.109823 0.634869 0.032 Uiso calc 1 . .
    C C13 0.39015(12) 1.0006(2) 0.56792(8) 0.0246(4) Uani d 1 . .
    C C14 0.34520(12) 0.8595(2) 0.55108(7) 0.0252(4) Uani d 1 . .
    H H14 0.330262 0.848022 0.514124 0.030 Uiso calc 1 . .
    C C15 0.32150(12) 0.7340(2) 0.58738(7) 0.0234(4) Uani d 1 . .
    H H15 0.290918 0.638161 0.574895 0.028 Uiso calc 1 . .
    C C16 0.41484(14) 1.1379(3) 0.52889(9) 0.0370(5) Uani d 1 . .
    H H16A 0.408036 1.097062 0.491877 0.056 Uiso calc 1 . .
    H H16B 0.475189 1.170350 0.534944 0.056 Uiso calc 1 . .
    H H16C 0.377305 1.235519 0.534517 0.056 Uiso calc 1 . .
loop_
    _atom_site_aniso_label
    _atom_site_aniso_U_11
    _atom_site_aniso_U_22
    _atom_site_aniso_U_33
    _atom_site_aniso_U_12
    _atom_site_aniso_U_13
    _atom_site_aniso_U_23
    S1 0.0191(2) 0.0229(2) 0.0217(2) 0.00008(15) 0.00049(14) 0.00357(16)
    S2 0.0204(2) 0.0248(2) 0.0197(2) 0.00156(16) 0.00321(15) 0.00481(16)
    O1 0.0191(6) 0.0272(7) 0.0254(6) 0.0013(5) 0.0003(5) 0.0051(5)
    N1 0.0216(7) 0.0242(7) 0.0173(7) -0.0009(6) -0.0002(5) 0.0020(6)
    N2 0.0213(7) 0.0223(8) 0.0163(7) -0.0009(6) 0.0004(5) 0.0009(5)
    C1 0.0200(8) 0.0198(8) 0.0167(8) -0.0019(6) -0.0017(6) -0.0001(6)
    C2 0.0207(8) 0.0227(9) 0.0189(8) 0.0017(7) -0.0024(6) -0.0021(6)
    C3 0.0224(8) 0.0215(8) 0.0168(8) -0.0005(7) 0.0009(6) -0.0035(7)
    C4 0.0200(8) 0.0199(8) 0.0191(8) -0.0021(7) 0.0011(6) -0.0045(6)
    C5 0.0266(9) 0.0214(9) 0.0182(8) -0.0001(7) -0.0008(7) -0.0015(6)
    C6 0.0299(10) 0.0249(9) 0.0189(8) -0.0053(7) 0.0059(7) -0.0022(7)
    C7 0.0194(9) 0.0343(10) 0.0239(9) -0.0033(7) 0.0029(7) -0.0041(8)
    C8 0.0204(9) 0.0295(9) 0.0211(9) 0.0005(7) -0.0010(6) -0.0021(7)
    C9 0.0179(8) 0.0283(9) 0.0261(9) 0.0034(7) 0.0009(7) 0.0069(7)
    C10 0.0170(8) 0.0223(8) 0.0226(9) 0.0041(6) 0.0009(6) 0.0024(7)
    C11 0.0252(9) 0.0282(9) 0.0215(9) 0.0031(7) -0.0033(7) -0.0024(7)
    C12 0.0234(9) 0.0215(9) 0.0347(11) -0.0020(7) -0.0059(7) -0.0020(7)
    C13 0.0205(8) 0.0234(9) 0.0299(10) 0.0023(7) 0.0004(7) 0.0066(7)
    C14 0.0288(9) 0.0275(9) 0.0193(8) 0.0027(7) -0.0031(7) 0.0009(7)
    C15 0.0240(9) 0.0208(8) 0.0254(9) -0.0014(7) -0.0041(7) -0.0008(7)
    C16 0.0354(11) 0.0336(11) 0.0420(12) -0.0050(9) 0.0003(9) 0.0133(9)
_geom_special_details
;
 All esds (except the esd in the dihedral angle between two l.s. planes)
 are estimated using the full covariance matrix.  The cell esds are taken
 into account individually in the estimation of esds in distances, angles
 and torsion angles; correlations between esds in cell parameters are only
 used when they are defined by crystal symmetry.  An approximate (isotropic)
 treatment of cell esds is used for estimating esds involving l.s. planes.
;
loop_
    _geom_bond_atom_site_label_1
    _geom_bond_atom_site_label_2
    _geom_bond_site_symmetry_2
    _geom_bond_distance
    _geom_bond_publ_flag
    S1 C1 . 1.7921(17) ?
    S1 S1 3_656 2.0439(8) ?
    S2 C1 . 1.7463(17) ?
    S2 C9 . 1.8308(18) ?
    O1 C4 . 1.354(2) ?
    O1 H1O . 0.839(10) ?
    N1 C1 . 1.282(2) ?
    N1 N2 . 1.409(2) ?
    N2 C2 . 1.286(2) ?
    C2 C3 . 1.448(2) ?
    C2 H2 . 0.9500 ?
    C3 C8 . 1.402(2) ?
    C3 C4 . 1.412(2) ?
    C4 C5 . 1.394(2) ?
    C5 C6 . 1.386(3) ?
    C5 H5 . 0.9500 ?
    C6 C7 . 1.392(3) ?
    C6 H6 . 0.9500 ?
    C7 C8 . 1.383(3) ?
    C7 H7 . 0.9500 ?
    C8 H8 . 0.9500 ?
    C9 C10 . 1.503(2) ?
    C9 H9A . 0.9900 ?
    C9 H9B . 0.9900 ?
    C10 C15 . 1.393(2) ?
    C10 C11 . 1.395(3) ?
    C11 C12 . 1.385(3) ?
    C11 H11 . 0.9500 ?
    C12 C13 . 1.394(3) ?
    C12 H12 . 0.9500 ?
    C13 C14 . 1.386(3) ?
    C13 C16 . 1.510(3) ?
    C14 C15 . 1.394(3) ?
    C14 H14 . 0.9500 ?
    C15 H15 . 0.9500 ?
    C16 H16A . 0.9800 ?
    C16 H16B . 0.9800 ?
    C16 H16C . 0.9800 ?
loop_
    _geom_angle_atom_site_label_1
    _geom_angle_atom_site_label_2
    _geom_angle_atom_site_label_3
    _geom_angle_site_symmetry_1
    _geom_angle_site_symmetry_3
    _geom_angle
    _geom_angle_publ_flag
    C1 S1 S1 . 3_656 104.58(6) ?
    C1 S2 C9 . . 99.87(8) ?
    C4 O1 H1O . . 107.7(17) ?
    C1 N1 N2 . . 112.04(14) ?
    C2 N2 N1 . . 112.49(14) ?
    N1 C1 S2 . . 121.92(13) ?
    N1 C1 S1 . . 120.10(13) ?
    S2 C1 S1 . . 117.98(10) ?
    N2 C2 C3 . . 122.48(16) ?
    N2 C2 H2 . . 118.8 ?
    C3 C2 H2 . . 118.8 ?
    C8 C3 C4 . . 118.81(16) ?
    C8 C3 C2 . . 118.54(16) ?
    C4 C3 C2 . . 122.63(16) ?
    O1 C4 C5 . . 117.93(16) ?
    O1 C4 C3 . . 122.47(15) ?
    C5 C4 C3 . . 119.59(16) ?
    C6 C5 C4 . . 120.20(17) ?
    C6 C5 H5 . . 119.9 ?
    C4 C5 H5 . . 119.9 ?
    C5 C6 C7 . . 120.98(17) ?
    C5 C6 H6 . . 119.5 ?
    C7 C6 H6 . . 119.5 ?
    C8 C7 C6 . . 119.01(17) ?
    C8 C7 H7 . . 120.5 ?
    C6 C7 H7 . . 120.5 ?
    C7 C8 C3 . . 121.39(17) ?
    C7 C8 H8 . . 119.3 ?
    C3 C8 H8 . . 119.3 ?
    C10 C9 S2 . . 107.91(12) ?
    C10 C9 H9A . . 110.1 ?
    S2 C9 H9A . . 110.1 ?
    C10 C9 H9B . . 110.1 ?
    S2 C9 H9B . . 110.1 ?
    H9A C9 H9B . . 108.4 ?
    C15 C10 C11 . . 118.36(16) ?
    C15 C10 C9 . . 120.95(16) ?
    C11 C10 C9 . . 120.68(16) ?
    C12 C11 C10 . . 120.62(17) ?
    C12 C11 H11 . . 119.7 ?
    C10 C11 H11 . . 119.7 ?
    C11 C12 C13 . . 121.29(17) ?
    C11 C12 H12 . . 119.4 ?
    C13 C12 H12 . . 119.4 ?
    C14 C13 C12 . . 117.98(17) ?
    C14 C13 C16 . . 121.39(18) ?
    C12 C13 C16 . . 120.62(18) ?
    C13 C14 C15 . . 121.21(17) ?
    C13 C14 H14 . . 119.4 ?
    C15 C14 H14 . . 119.4 ?
    C10 C15 C14 . . 120.53(17) ?
    C10 C15 H15 . . 119.7 ?
    C14 C15 H15 . . 119.7 ?
    C13 C16 H16A . . 109.5 ?
    C13 C16 H16B . . 109.5 ?
    H16A C16 H16B . . 109.5 ?
    C13 C16 H16C . . 109.5 ?
    H16A C16 H16C . . 109.5 ?
    H16B C16 H16C . . 109.5 ?
loop_
    _geom_torsion_atom_site_label_1
    _geom_torsion_atom_site_label_2
    _geom_torsion_atom_site_label_3
    _geom_torsion_atom_site_label_4
    _geom_torsion_site_symmetry_1
    _geom_torsion_site_symmetry_2
    _geom_torsion_site_symmetry_3
    _geom_torsion_site_symmetry_4
    _geom_torsion
    _geom_torsion_publ_flag
    C1 N1 N2 C2 . . . . -166.57(15) ?
    N2 N1 C1 S2 . . . . -178.60(11) ?
    N2 N1 C1 S1 . . . . 2.0(2) ?
    C9 S2 C1 N1 . . . . 2.05(17) ?
    C9 S2 C1 S1 . . . . -178.53(10) ?
    S1 S1 C1 N1 3_656 . . . 174.92(13) ?
    S1 S1 C1 S2 3_656 . . . -4.51(11) ?
    N1 N2 C2 C3 . . . . 178.45(15) ?
    N2 C2 C3 C8 . . . . -174.53(17) ?
    N2 C2 C3 C4 . . . . 3.8(3) ?
    C8 C3 C4 O1 . . . . -179.81(15) ?
    C2 C3 C4 O1 . . . . 1.8(3) ?
    C8 C3 C4 C5 . . . . 0.8(3) ?
    C2 C3 C4 C5 . . . . -177.54(16) ?
    O1 C4 C5 C6 . . . . -179.26(15) ?
    C3 C4 C5 C6 . . . . 0.2(3) ?
    C4 C5 C6 C7 . . . . -0.8(3) ?
    C5 C6 C7 C8 . . . . 0.4(3) ?
    C6 C7 C8 C3 . . . . 0.6(3) ?
    C4 C3 C8 C7 . . . . -1.2(3) ?
    C2 C3 C8 C7 . . . . 177.24(16) ?
    C1 S2 C9 C10 . . . . 168.30(13) ?
    S2 C9 C10 C15 . . . . 97.92(17) ?
    S2 C9 C10 C11 . . . . -81.68(18) ?
    C15 C10 C11 C12 . . . . 0.3(3) ?
    C9 C10 C11 C12 . . . . 179.90(16) ?
    C10 C11 C12 C13 . . . . -0.3(3) ?
    C11 C12 C13 C14 . . . . 0.2(3) ?
    C11 C12 C13 C16 . . . . 179.13(18) ?
    C12 C13 C14 C15 . . . . -0.2(3) ?
    C16 C13 C14 C15 . . . . -179.12(18) ?
    C11 C10 C15 C14 . . . . -0.3(3) ?
    C9 C10 C15 C14 . . . . -179.90(16) ?
    C13 C14 C15 C10 . . . . 0.3(3) ?
loop_
    _geom_hbond_atom_site_label_D
    _geom_hbond_atom_site_label_H
    _geom_hbond_atom_site_label_A
    _geom_hbond_site_symmetry_A
    _geom_hbond_distance_DH
    _geom_hbond_distance_HA
    _geom_hbond_distance_DA
    _geom_hbond_angle_DHA
    O1 H1O N2 . 0.84(2) 1.94(2) 2.6877(19) 148(2)
    C9 H9A Cg1 7_545 0.99 2.93 3.9075(18) 169
_shelx_space_group_comment
;
The symmetry employed for this shelxl refinement is uniquely defined
by the following loop, which should always be used as a source of
symmetry information in preference to the above space-group names.
They are only intended as comments.
;
_shelx_estimated_absorpt_T_min     0.481
_shelx_estimated_absorpt_T_max     0.810
_shelx_hkl_file
;
   0   0  -2 3467.95   26.60
   0   0   3    2.10    1.00
   0   0  -3    3.00    1.50
   0   0   4  765.42   14.40
   0   0  -4  772.02   17.40
   0   0   4  739.83   12.00
   0   0   5    1.00    1.80
   0   0   5    1.50    1.50
   0   0  -5   -1.80    2.50
   0   0   6 1692.83   21.90
   0   0  -6 1746.13   32.50
   0   0   6 1714.63   26.50
   0   0   7    1.20    2.10
   0   0  -7   -1.10    2.40
   0   0   7    1.10    1.70
   0   0   8 2262.07   35.60
   0   0  -8 2321.47   22.30
   0   0  -8 2266.37   42.60
   0   0   8 2287.27   40.10
   0   0   8 2364.46   29.50
   0   0   9   -0.50    2.20
   0   0  -9   -1.40    1.50
   0   0   9    0.30    1.40
   0   0 -10   70.49    4.70
   0   0  10   75.89    7.60
   0   0 -11   -0.50    1.50
   0   0  11   -0.30    0.70
   0   0  11    0.20    2.70
   0   0  12  218.38    5.50
   0   0 -12  208.18    8.80
   0   0  13   -0.60    0.70
   0   0 -13    3.00    1.90
   0   0  14  818.52   11.90
   0   0 -14  803.52   19.00
   0   0 -15    0.70    1.80
   0   0 -16  428.66   15.00
   0   0 -17    3.30    2.50
   0   0 -18    2.00    2.50
   0   0 -19    3.80    2.70
   0   0 -20  127.19    9.80
   0   0  21    0.10    1.50
   0   0 -21   -2.50    3.10
   0   0  22 1407.46   22.80
   0   0  23    0.20    1.50
   0   0  24  614.64   15.00
   0   0  25   -0.70    1.70
   0   0  26  395.26   11.40
   0   0  27   -2.50    1.90
   0   0  28  422.86   10.20
   0   0  29   -1.60    1.20
  -1   0   1    3.80    1.20
   1   0  -1    3.10    1.00
  -1   0  -2  485.05   10.10
  -1   0   2  474.35    9.80
   1   0  -2  474.55   10.40
  -1   0   3   -1.20    1.40
  -1   0  -3    0.10    1.40
  -1   0  -3    0.30    1.10
   1   0  -3    0.70    1.20
   1   0  -4  254.17    8.80
  -1   0  -4  258.47    7.70
  -1   0   4  279.27    9.30
   1   0  -5   -1.10    2.50
  -1   0   5    1.50    1.80
   1   0  -5   -0.50    2.20
  -1   0  -5    1.10    1.50
   1   0  -6   94.59    8.00
  -1   0   6   93.89    6.60
  -1   0   7    0.10    2.40
   1   0  -7   -1.00    2.20
   1   0  -7    2.80    1.40
   1   0  -8 2285.57   43.40
   1   0  -8 2422.66   23.20
  -1   0  -8 2366.16   22.70
  -1   0  -8 2344.27   44.40
  -1   0   8 2343.27   37.10
   1   0   8 2380.46   41.50
   1   0   9    4.50    2.20
  -1   0   9    1.80    1.40
  -1   0  -9   -0.40    1.40
   1   0  -9    2.30    1.50
  -1   0   9    3.60    2.90
  -1   0  10 1224.38   30.10
   1   0 -10 1237.68   19.10
   1   0  10 1203.18   29.70
  -1   0 -10 1223.68   18.70
  -1   0  11   -1.80    2.60
  -1   0 -11    1.80    1.80
  -1   0  11    5.60    1.00
   1   0 -11    0.90    1.40
   1   0  11    4.80    2.10
   1   0  11    1.70    1.00
   1   0  12    4.90    1.20
  -1   0 -12    5.70    2.00
  -1   0  12    3.50    1.00
   1   0  13   -0.10    0.80
  -1   0  13    0.70    0.90
  -1   0 -13    0.00    1.80
   1   0 -13    1.50    2.00
   1   0 -14  246.28   10.60
  -1   0 -14  248.08   10.60
   1   0  14  268.27    7.00
   1   0 -15    2.70    2.00
  -1   0 -15   -1.50    2.30
   1   0  15   -0.50    0.90
  -1   0 -16 1621.54   29.30
   1   0 -16 1575.64   29.10
   1   0 -17    0.50    1.80
  -1   0 -17   -1.90    2.70
   1   0 -18    5.10    2.60
  -1   0 -18    4.80    2.50
  -1   0 -19    0.40    2.40
   1   0 -19    0.20    1.90
  -1   0 -20    7.50    2.90
   1   0  21    0.10    1.50
  -1   0  21   -0.90    1.40
  -1   0 -21    1.70    2.00
  -1   0 -22   13.50    3.40
  -1   0  22   21.90    3.10
  -1   0  23   -2.10    2.30
   1   0  23   -1.00    1.60
  -1   0  24  286.67   10.30
   1   0  24  284.87   10.20
  -1   0  25    0.80    1.60
   1   0  25    0.70    1.40
   1   0  26   -1.70    1.70
  -1   0  26   -1.60    1.80
   1   0  27   -2.30    1.70
  -1   0  27    2.70    1.40
   1   0  28   18.10    2.40
  -1   0  28   17.80    2.30
  -1   0  29   -0.70    1.00
   1   0  29    0.60    1.20
   2   0   0 1805.62   19.50
  -2   0   0 1803.12   19.50
  -2   0   0 1759.22   14.80
  -2   0   0 1833.12   23.00
   2   0  -1    0.80    1.20
  -2   0   1    0.90    1.30
   2   0  -1    0.70    1.00
  -2   0  -1    0.20    1.20
   2   0   1   -0.10    1.20
  -2   0  -1    2.40    1.70
  -2   0   1    0.40    1.50
  -2   0   2  206.28    7.40
   2   0  -2  197.38    8.10
  -2   0   2  195.68    8.20
  -2   0  -2  192.38    7.50
   2   0   2  194.18    7.60
   2   0  -3   -0.40    1.60
  -2   0   3    1.10    1.80
  -2   0  -3    1.50    1.70
   2   0  -3   -0.10    1.40
   2   0   3    0.80    1.70
   2   0  -4 2565.24   34.30
   2   0  -4 2616.34   32.20
  -2   0   4 2613.84   32.40
  -2   0  -4 2587.54   33.10
   2   0  -5    1.30    2.00
  -2   0  -5    0.50    2.00
  -2   0  -5   -0.90    2.00
   2   0  -5    0.80    2.40
  -2   0   5    1.90    2.20
   2   0  -6   26.80    3.90
  -2   0  -6   27.30    3.50
  -2   0   6   21.70    3.80
  -2   0  -7    2.60    1.80
   2   0  -7    3.50    1.50
  -2   0   7   -0.50    2.10
  -2   0   7    2.90    2.20
   2   0   7    5.00    2.30
   2   0  -7    4.00    2.60
  -2   0  -7   -0.90    1.20
  -2   0   8  299.27   16.50
  -2   0   8  313.67   14.40
   2   0  -8  306.67    8.70
   2   0   8  301.77   15.30
  -2   0  -8  302.67   11.50
  -2   0  -8  324.07    8.70
  -2   0  -9   -0.40    1.50
  -2   0   9    1.40    1.90
   2   0  -9    0.10    1.50
  -2   0 -10    6.10    2.00
   2   0  10    5.50    1.10
   2   0  11    1.40    0.90
  -2   0 -11   -1.90    1.90
   2   0 -11    0.50    1.80
   2   0  12  819.32   11.40
   2   0 -12  820.22   17.90
  -2   0 -12  797.82   17.20
  -2   0 -13   -1.40    1.80
   2   0  13   -0.30    0.90
  -2   0 -14 1126.79   22.50
   2   0  14 1173.08   14.90
   2   0 -14 1104.69   22.70
  -2   0 -15   -0.30    1.70
   2   0  15   -0.30    1.00
   2   0 -15    1.70    1.90
   2   0  16   43.10    3.20
  -2   0 -16   38.90    5.00
   2   0 -16   32.80    4.50
  -2   0 -17   -0.20    2.20
  -2   0 -18    3.60    2.60
  -2   0 -19    0.00    2.50
  -2   0 -20  349.87   15.80
  -2   0 -21    0.10    2.30
  -2   0  21    1.90    1.40
   2   0  21    1.10    1.40
  -2   0  22  126.29    7.00
   2   0  22  126.69    6.90
  -2   0 -22  112.49    9.30
  -2   0  23    0.10    1.50
   2   0  23   -0.40    1.70
   2   0  24   19.00    2.90
  -2   0  24   25.90    3.30
   2   0  25    0.30    1.40
  -2   0  25    0.80    1.50
   2   0  26  693.23   14.90
  -2   0  26  709.53   15.10
   2   0  27    0.40    1.30
  -2   0  27   -2.60    1.80
  -2   0  28    3.00    1.40
   2   0  28    0.80    1.40
   2   0  29    1.80    1.10
  -2   0  29    5.20    1.30
  -3   0   0    2.50    2.20
  -3   0   0    3.20    1.60
   3   0   0    1.00    1.50
  -3   0   0    2.40    1.20
   3   0  -1    2.30    1.30
   3   0  -1   -0.60    1.40
  -3   0   1    1.70    2.40
  -3   0  -1    0.30    1.60
   3   0   1    0.40    1.40
  -3   0   1    1.60    1.90
  -3   0   2 6556.54   54.99
  -3   0  -2 6484.75   49.60
   3   0  -2 6602.64   44.40
  -3   0   2 6601.74   48.00
   3   0   2 6698.83   50.09
  -3   0   3   -0.80    2.00
   3   0   3    2.10    1.80
  -3   0  -3   -1.90    2.20
  -3   0   3    2.70    2.40
   3   0  -3   -0.20    2.20
   3   0  -3   -2.70    2.60
   3   0  -3    1.30    1.80
  -3   0   4 1482.95   28.50
   3   0   4 1404.76   26.50
   3   0  -4 1431.86   27.30
   3   0  -4 1449.95   27.90
  -3   0   5    1.40    2.20
   3   0  -5   -0.30    2.30
   3   0   5   -1.10    2.30
   3   0  -5    0.80    2.60
  -3   0  -5    0.80    2.10
   3   0   6  501.55   18.10
  -3   0  -6  501.45   18.30
   3   0  -6  494.55   17.40
  -3   0   6  544.55   20.30
   3   0  -6  533.75   19.20
  -3   0  -6  554.54   10.40
  -3   0   6  559.84   18.90
  -3   0  -7   -0.70    1.50
   3   0   7   -0.90    2.60
   3   0  -7   -1.30    2.40
  -3   0   7    0.80    2.40
   3   0  -7    3.30    2.60
  -3   0   7    0.30    2.30
  -3   0  -7    2.30    2.20
  -3   0   8 1198.28   30.00
  -3   0  -8 1141.09   17.00
   3   0  -8 1189.98   15.70
   3   0  -8 1108.19   28.50
  -3   0  -8 1150.48   25.10
   3   0  -9   -4.30    3.30
   3   0  -9   -0.80    1.30
  -3   0  -9    1.10    1.80
  -3   0   9   -4.20    3.40
  -3   0 -10 1810.72   23.80
   3   0  11    1.00    1.00
  -3   0 -11    0.10    1.80
   3   0  12 2971.90   22.90
  -3   0 -12 2834.52   33.20
   3   0  13    1.80    1.10
  -3   0 -13    0.40    1.70
  -3   0 -14 1050.99   22.10
   3   0  14 1104.69   15.10
  -3   0 -15    4.70    2.40
   3   0  15    0.50    1.10
  -3   0 -16   83.69    7.00
   3   0  16   93.29    4.80
   3   0  17   -0.20    1.10
  -3   0 -17   -1.00    2.00
  -3   0 -18   29.40    4.80
  -3   0 -19   -2.10    2.60
  -3   0 -20  437.06   17.70
   3   0  21    0.50    1.30
  -3   0  21    0.30    1.60
  -3   0  21    1.00    1.70
  -3   0 -21    4.20    2.80
   3   0  22 1071.49   20.00
  -3   0  22 1076.49   20.10
   3   0  23    1.30    1.80
  -3   0  23    1.70    1.50
  -3   0  24  252.77    9.60
   3   0  24  272.07    9.90
   3   0  25   -0.90    1.50
  -3   0  25    0.00    1.60
  -3   0  26   19.10    2.80
   3   0  26   23.90    3.00
  -3   0  27   -0.20    1.40
   3   0  27    3.70    1.70
  -3   0  28  180.08    6.30
   3   0  28  189.78    6.70
   3   0  29   -0.50    1.00
   4   0   0 8387.26   60.79
  -4   0   0 8525.65   60.69
  -4   0   0 8491.55   45.70
  -4   0  -1    1.80    2.00
   4   0   1    0.90    1.80
  -4   0  -1    2.50    2.90
  -4   0  -1    2.20    1.30
   4   0  -1    1.70    2.00
  -4   0   1   -2.40    2.90
  -4   0   1   -0.50    1.90
  -4   0   2  196.68    9.50
  -4   0  -2  190.28    9.80
   4   0   2  197.48    9.80
   4   0  -2  190.48    8.20
  -4   0   2  201.38   10.90
   4   0   2  196.78   11.10
  -4   0   2  199.38   11.10
  -4   0  -3    1.20    2.10
   4   0   3    3.70    2.00
   4   0  -3    1.80    1.80
  -4   0   3   -0.10    1.80
  -4   0   3   -3.10    2.80
   4   0  -3    1.40    1.40
   4   0  -3    2.30    2.70
   4   0   3   -2.10    3.10
  -4   0   3    1.10    2.00
   4   0  -4  163.18    6.00
   4   0  -4  155.38   10.30
   4   0   4  164.98   10.60
   4   0   4  168.88   10.10
  -4   0   4  182.38    9.90
  -4   0  -4  155.18    9.90
  -4   0   4  161.28   10.70
  -4   0   4  172.78   11.00
   4   0  -4  164.08    9.60
   4   0   5    5.70    2.70
  -4   0  -5    0.60    1.30
  -4   0   5    2.60    2.90
  -4   0   5   -1.70    2.70
   4   0  -5    3.40    2.50
   4   0   5   -0.80    2.40
   4   0  -5    0.40    1.50
  -4   0  -5   -1.60    2.50
   4   0  -5    0.80    2.20
   4   0  -5    6.30    3.00
  -4   0   6  242.48   13.90
   4   0   6  237.08   13.40
   4   0  -6  231.28   13.30
   4   0  -6  238.78    7.60
   4   0  -6  246.28   13.90
   4   0  -6  244.68   13.80
  -4   0  -6  224.98   13.20
  -4   0  -6  245.48    7.60
   4   0   6  223.48   12.90
   4   0  -7   -1.00    1.50
  -4   0  -7    0.40    1.30
   4   0   7   -1.40    2.30
   4   0  -7    1.20    2.90
  -4   0   7    0.70    2.40
  -4   0  -8    2.40    1.50
   4   0  -8    1.60    1.30
   4   0  -9   -2.00    1.60
  -4   0  -9   -1.50    1.80
   4   0 -10  657.03   13.80
  -4   0 -10  636.24   14.80
  -4   0 -11    2.20    1.80
  -4   0 -12  397.46   12.80
  -4   0 -13    0.90    1.90
   4   0  13    1.80    1.20
  -4   0 -14   95.19    6.90
   4   0  14   98.79    4.80
  -4   0 -15   -0.10    2.00
   4   0  15   -1.80    1.30
  -4   0 -16  859.31   21.90
   4   0  16  870.71   14.90
  -4   0 -17    0.40    2.00
   4   0  17   -0.60    1.20
  -4   0 -18  234.88   12.60
  -4   0 -19    0.00    2.50
  -4   0  20  287.37   10.30
   4   0  20  297.77   10.40
  -4   0  20  315.77   10.50
  -4   0 -20  298.17   14.60
  -4   0  21   -2.30    2.00
  -4   0 -21   -1.00    2.50
  -4   0  21   -1.50    2.10
   4   0  21   -1.70    1.90
   4   0  22  202.78    8.80
  -4   0  22  201.38    8.80
  -4   0  22  187.58    8.40
   4   0  23    0.20    1.50
  -4   0  23    0.40    1.60
  -4   0  24   20.20    3.00
   4   0  24   21.70    3.20
  -4   0  25    3.40    1.80
   4   0  25    0.20    1.50
  -4   0  26   81.29    5.00
   4   0  26   72.99    4.90
   4   0  27   -0.30    1.30
  -4   0  27    0.90    1.20
   4   0  28   10.10    1.80
   4   0  29   -1.30    1.00
   5   0   0    0.20    1.80
   5   0   0    8.20    3.60
   5   0   0    2.40    1.50
  -5   0   0    1.70    2.80
  -5   0   0    3.00    2.30
   5   0   1    0.50    1.60
  -5   0  -1   -0.30    2.40
   5   0   1    1.40    2.20
  -5   0   1    0.10    1.90
   5   0  -1    1.00    2.90
  -5   0  -1   -1.40    2.70
   5   0  -1    0.60    1.70
  -5   0   1   -5.10    2.80
  -5   0  -1   -0.20    1.20
   5   0  -1   -0.50    1.50
   5   0   1   -0.60    2.30
  -5   0   1    0.60    2.60
   5   0  -2 2095.19   28.40
  -5   0  -2 2172.08   24.80
  -5   0   2 2152.18   39.20
   5   0   2 2060.09   35.30
   5   0  -2 2163.38   41.00
  -5   0   2 2024.60   33.80
   5   0  -2 2041.00   22.80
   5   0   2 2103.69   40.20
  -5   0  -2 1964.50   34.50
  -5   0   2 2092.39   40.40
   5   0   2 2093.19   21.80
  -5   0   3    0.50    1.70
  -5   0   3   -2.20    3.10
   5   0  -3    5.50    2.00
   5   0   3   -0.50    2.40
   5   0   3    3.90    2.70
  -5   0  -3   -1.30    2.40
   5   0  -3   -0.70    2.60
  -5   0   3   -1.60    2.60
   5   0  -3   -0.60    1.80
   5   0   3    2.60    1.70
   5   0  -4   16.00    4.30
   5   0   4    6.80    1.80
   5   0   4    8.00    3.30
   5   0   4    6.70    3.10
  -5   0  -4    6.50    2.90
  -5   0   4    2.40    1.90
  -5   0   4    7.30    3.70
   5   0  -4    6.30    2.20
   5   0  -4    6.00    2.60
   5   0   5    2.30    2.30
  -5   0  -5   -1.00    2.80
   5   0  -5    0.10    1.60
  -5   0  -5    0.80    1.60
   5   0  -5    0.80    2.30
   5   0   5   -0.80    1.50
  -5   0   5    1.70    2.00
   5   0  -6 1214.38   18.70
  -5   0   6 1208.78   29.90
   5   0  -6 1175.08   30.50
  -5   0  -6 1184.28   17.90
   5   0  -7   -5.20    3.20
   5   0  -7   -1.80    1.90
  -5   0  -8  853.81   16.40
   5   0  -8  841.02   16.50
  -5   0  -9    0.60    1.60
   5   0  -9    0.70    1.80
  -5   0 -10   10.10    2.60
   5   0 -10    9.00    2.00
   5   0 -11    1.40    1.50
  -5   0 -11    0.30    2.00
  -5   0 -12 2096.29   30.40
  -5   0 -13   -0.90    2.20
   5   0  14 1489.35   19.10
  -5   0 -14 1419.46   27.10
   5   0  15    2.70    1.40
  -5   0 -15   -3.40    2.80
   5   0  16   59.99    4.10
  -5   0 -16   55.59    6.00
   5   0  17    0.10    1.20
  -5   0 -17   -0.60    2.10
  -5   0 -18   27.10    4.50
   5   0  18   27.20    3.00
  -5   0 -19    0.00    2.00
  -5   0  20    4.20    2.10
  -5   0  20    5.00    1.60
   5   0  20    3.70    1.60
   5   0  21   -0.70    1.50
  -5   0  21   -0.80    1.70
  -5   0  21   -1.40    2.00
  -5   0  22   49.30    4.50
  -5   0  22   50.49    4.50
   5   0  22   51.89    4.50
  -5   0 -23    0.40    1.70
  -5   0  23   -0.60    1.70
   5   0  23    0.80    1.60
  -5   0 -24  299.47    9.80
   5   0  24  293.47   10.10
  -5   0  24  290.07   10.00
   5   0  25    2.70    1.80
  -5   0  25    3.10    1.60
  -5   0  26  121.49    5.80
   5   0  26  120.09    6.00
   5   0  27   -3.90    1.60
   5   0  28  213.88    6.60
   5   0  29    0.90    0.90
   6   0   0 1873.81   35.60
  -6   0   0 1833.92   35.40
   6   0   0 1855.91   23.40
   6   0   1   -0.40    1.70
   6   0   1   -0.60    2.30
   6   0  -1   -0.70    2.70
  -6   0   1   -2.90    2.60
  -6   0  -1   -0.70    2.20
   6   0   2  507.85   12.20
  -6   0  -2  479.85   18.70
  -6   0   2  520.45   18.70
   6   0   2  528.55   19.60
  -6   0  -3    0.30    2.30
   6   0   3    2.10    1.60
   6   0   3    3.00    1.70
  -6   0   3    1.70    2.00
  -6   0   4  686.83   22.50
   6   0  -4  666.83   14.90
   6   0   4  704.83   13.90
   6   0   5    1.30    1.60
  -6   0   5    0.30    2.00
   6   0  -5   -0.30    2.10
  -6   0  -6  265.27    9.20
   6   0  -6  251.17    9.60
   6   0  -7   -1.30    1.80
  -6   0  -7    2.50    2.00
  -6   0  -8  439.26   12.60
   6   0  -8  428.96   13.00
   6   0  -9   -0.70    1.70
  -6   0  -9   -1.00    1.80
  -6   0 -10  664.93   16.60
   6   0 -10  712.13   17.10
  -6   0 -11   -1.80    2.10
   6   0 -11   -0.60    1.90
  -6   0 -12  236.98   10.70
  -6   0 -13    2.20    1.80
   6   0  14   61.29    4.20
  -6   0 -14   52.19    5.50
  -6   0 -15    2.80    1.90
   6   0  15    0.70    1.10
  -6   0 -16  119.09    8.80
   6   0  16  138.59    6.40
   6   0  17    1.90    1.20
  -6   0 -17   -0.10    2.60
   6   0  18  120.89    6.20
  -6   0 -18  108.29    8.70
   6   0  19   -0.80    1.40
  -6   0  19    0.90    1.60
  -6   0 -19    3.10    2.50
  -6   0  19   -1.80    1.50
  -6   0 -20   66.39    7.20
  -6   0  20   69.59    5.20
   6   0  20   66.79    5.20
  -6   0  20   83.99    5.70
  -6   0  21   -0.70    1.90
  -6   0  21    0.30    1.50
   6   0  21    1.40    1.60
  -6   0  22   89.79    5.90
  -6   0  22   91.69    5.90
   6   0  22   88.39    5.80
  -6   0  23    0.90    1.30
   6   0  23    1.40    1.80
  -6   0  23    1.70    1.70
  -6   0 -23   -1.50    1.60
  -6   0 -24   89.69    5.40
   6   0  24   92.19    5.70
  -6   0  24   80.59    5.20
  -6   0  25   -1.20    1.60
   6   0  25   -0.50    1.60
  -6   0 -25    0.90    1.60
   6   0  26  791.92   14.40
   6   0  27    0.60    1.30
   6   0  28  106.69    4.40
   7   0   0    1.10    1.80
   7   0  -1    0.90    2.00
   7   0   1    1.20    1.80
   7   0   2 2325.77   28.40
   7   0  -2 2290.87   29.20
   7   0  -3    0.20    2.10
   7   0   3    1.20    1.80
   7   0   4 1640.44   23.50
   7   0  -4 1525.35   24.60
   7   0   5    2.50    1.90
   7   0  -5    3.80    2.40
   7   0  -6  588.64   15.80
  -7   0  -6  606.84   15.00
   7   0  -7    0.40    2.20
  -7   0  -7    1.40    1.90
  -7   0  -8  988.50   20.10
   7   0  -8 1012.20   21.40
   7   0  -9   -1.50    2.20
  -7   0  -9    2.30    1.90
   7   0 -10  310.87   12.30
  -7   0 -10  318.27   12.20
   7   0 -11   -0.10    2.00
  -7   0 -11    2.60    1.90
   7   0 -12  187.08    9.80
  -7   0 -12  195.18   10.20
  -7   0 -13    1.00    1.90
  -7   0 -14   20.30    3.90
  -7   0 -15    1.20    2.20
   7   0  15   -0.10    1.30
   7   0  16   26.20    3.00
  -7   0 -16   29.00    4.50
  -7   0 -17   -0.10    2.20
   7   0  17    0.20    1.20
  -7   0  18  411.06   12.20
  -7   0  18  408.66   12.20
   7   0  18  419.36   11.60
   7   0  18  410.26   12.30
  -7   0 -18  381.26   16.30
   7   0  19    2.20    1.70
  -7   0  19    1.20    1.50
  -7   0 -19    2.50    2.70
  -7   0  19    0.40    1.50
  -7   0  20    4.40    1.90
   7   0  20    2.80    1.60
  -7   0  20    3.70    1.90
  -7   0  21    0.30    1.70
  -7   0  21    2.50    1.60
   7   0  21   -0.50    1.50
  -7   0  22   28.20    3.30
  -7   0  22   37.70    3.90
   7   0  22   38.50    3.90
  -7   0 -23    2.60    1.90
   7   0  23   -2.40    2.20
  -7   0  23    0.50    1.70
  -7   0  23   -0.20    1.40
  -7   0 -24  159.38    7.20
   7   0  24  164.18    7.20
  -7   0  24  148.39    6.80
   7   0  25   -0.90    1.50
  -7   0 -25   -3.60    1.90
  -7   0 -26  126.89    5.50
   7   0  26  118.29    5.40
   8   0   0 6537.55   53.09
   8   0  -1   -0.20    2.20
   8   0   1    0.70    2.30
   8   0   2 1099.99   21.50
   8   0  -2 1079.99   21.90
   8   0  -3   -0.40    2.50
   8   0   3    1.00    1.90
   8   0   4   20.40    3.20
   8   0  -4   23.50    3.90
   8   0   5   -0.30    1.70
   8   0  -5   -2.50    2.50
   8   0  -6  223.58   10.60
  -8   0  -6  210.48    9.60
  -8   0  -7    0.20    1.70
   8   0  -7    1.30    2.20
  -8   0  -8    1.80    2.00
   8   0  -8    2.90    2.40
   8   0  -9   -0.20    2.30
  -8   0  -9   -1.00    2.00
   8   0 -10  912.91   22.40
  -8   0 -10  874.71   21.30
   8   0 -11    1.10    2.10
  -8   0 -11    1.60    1.80
  -8   0 -12  147.89    9.30
   8   0 -12  160.28    9.70
  -8   0 -13   -2.00    2.50
  -8   0 -14   25.50    4.20
  -8   0 -15    1.80    2.00
   8   0  15    0.50    1.30
  -8   0 -16   33.10    5.10
   8   0  16   34.70    3.50
  -8   0 -17    0.30    2.40
  -8   0  17   -0.60    1.40
   8   0  17   -1.10    1.30
   8   0  17   -1.10    1.40
   8   0  18  154.18    7.20
  -8   0 -18  154.18   10.60
   8   0  18  153.28    7.60
  -8   0  18  140.49    7.40
  -8   0  18  140.29    7.30
  -8   0  19   -0.10    1.60
  -8   0  19    1.00    1.70
   8   0  19   -0.30    1.60
   8   0  20  842.12   17.60
  -8   0  20  821.52   17.30
  -8   0  20  857.41   17.80
  -8   0  21   -0.20    1.70
  -8   0  21    1.10    1.50
   8   0  21   -1.10    1.60
   8   0  22  764.52   16.10
  -8   0  22  753.02   16.00
  -8   0  22  743.83   15.70
  -8   0  23    2.20    1.60
   8   0  23   -1.30    1.80
  -8   0  23    3.30    2.00
  -8   0 -23   -0.90    1.90
   8   0  24  349.17   10.00
  -8   0 -24  342.17   10.20
   8   0  25    1.20    1.30
  -8   0 -25    0.50    1.50
  -8   0 -26  119.49    5.10
  -8   0 -27   -0.70    0.90
   9   0   0    1.90    2.30
   9   0  -1   -1.60    2.50
   9   0   1   -0.80    2.20
   9   0   2    2.20    2.10
   9   0  -2    1.30    2.30
   9   0  -3   -1.20    2.70
   9   0   3    1.70    2.10
   9   0   4  596.74   16.70
   9   0  -4  571.34   17.60
   9   0   5   -0.70    1.90
   9   0  -5   -0.30    2.70
  -9   0  -6  491.15   15.60
   9   0  -6  470.35   16.30
  -9   0  -7   -0.40    2.10
   9   0  -7    0.00    2.40
   9   0  -8   76.79    7.00
  -9   0  -8   78.59    6.60
  -9   0  -9    0.60    1.90
   9   0  -9    2.50    2.30
  -9   0 -10  151.38    9.50
   9   0 -10  172.38   10.40
   9   0 -11    1.40    2.50
  -9   0 -11    0.30    2.00
  -9   0 -12  877.51   23.50
   9   0 -12  935.81   24.40
  -9   0 -13   -0.40    2.30
  -9   0 -14   49.20    5.80
  -9   0 -15   -2.30    2.80
   9   0  15    3.00    1.60
   9   0  15    0.80    1.30
   9   0  16  554.94   14.30
  -9   0  16  541.15   13.90
  -9   0 -16  533.15   19.30
   9   0  16  572.04   13.90
  -9   0  17   -0.60    1.60
  -9   0 -17    4.30    3.00
   9   0  17   -1.60    1.90
   9   0  17    1.20    1.40
   9   0  18   -2.20    1.70
   9   0  18    1.20    1.50
  -9   0  18    0.40    1.90
  -9   0  18    0.20    1.50
  -9   0  19   -1.10    1.80
   9   0  19   -0.30    1.60
  -9   0  19   -0.20    1.30
   9   0  20  291.47   10.20
  -9   0  20  311.67   10.60
  -9   0  20  307.27   10.40
  -9   0  21    0.50    1.70
  -9   0  21    0.30    1.50
   9   0  21   -0.20    1.70
   9   0  22    1.90    1.70
  -9   0  22    3.80    1.90
  -9   0 -22    3.60    1.80
  -9   0 -23    2.40    1.90
  -9   0  23    0.10    1.60
  -9   0  24   72.69    4.40
  -9   0 -24   64.39    4.50
  -9   0 -25   -0.80    1.50
  -9   0 -26   52.99    3.30
  10   0   0 1450.85   28.60
  10   0  -1    0.40    2.50
  10   0   1    0.10    2.50
  10   0  -2    1.90    2.30
  10   0   2   -2.00    2.80
  10   0  -3    1.40    2.60
  10   0   3   -0.60    2.20
  10   0   4  204.18   10.50
  10   0  -4  184.98   10.90
  10   0  -5   -0.90    2.40
 -10   0  -5   -0.30    2.00
  10   0  -6  754.62   22.00
 -10   0  -6  767.52   20.70
  10   0  -7   -0.60    2.30
 -10   0  -7    0.70    2.10
 -10   0  -8  823.52   22.10
  10   0  -8  819.02   23.30
 -10   0  -9    0.10    2.10
  10   0  -9    0.40    2.20
 -10   0 -10  110.19    8.50
  10   0 -10  120.79    9.30
 -10   0 -11   -1.80    3.10
  10   0 -11    6.30    2.60
  10   0 -12   -3.10    2.40
 -10   0 -12    1.10    2.10
 -10   0 -13    1.00    2.70
 -10   0  14 1200.58   20.40
 -10   0 -14 1275.17   29.60
  10   0  15    3.00    1.90
  10   0  15    1.80    1.70
 -10   0  15   -1.90    1.60
 -10   0 -15   -2.40    3.00
  10   0  16 1389.16   22.90
 -10   0  16 1362.06   22.10
  10   0  16 1377.36   21.60
  10   0  17    2.60    1.50
 -10   0  17   -1.40    1.90
 -10   0  18  176.78    8.00
 -10   0  18  158.58    7.90
 -10   0  19    0.80    1.90
 -10   0  19    0.60    1.30
 -10   0  20  112.99    6.20
 -10   0  20  118.09    6.50
 -10   0 -21    3.30    2.20
 -10   0  21    0.80    1.50
 -10   0  22  131.39    6.30
 -10   0 -22  139.79    6.80
 -10   0 -23   -1.10    1.80
 -10   0  23   -0.60    1.50
 -10   0 -24    0.30    1.40
 -10   0 -25   -1.40    1.30
  11   0   0    1.90    2.20
  11   0   1    1.10    2.00
  11   0  -1   -3.10    2.30
  11   0  -2   34.60    5.30
  11   0   2   34.50    5.10
  11   0  -3    1.60    2.80
  11   0   3    1.10    2.10
  11   0  -4   13.30    3.90
  11   0  -5   -1.00    2.90
 -11   0  -5   -0.80    2.50
  11   0  -6  173.18   11.20
 -11   0  -6  175.28   10.50
  11   0  -7   -3.30    3.20
 -11   0  -7    3.70    2.80
  11   0  -8  462.25   18.40
 -11   0  -8  459.15   17.30
 -11   0  -9    1.40    1.90
  11   0  -9   -1.60    2.40
 -11   0 -10    4.20    2.60
  11   0 -10    6.80    2.00
 -11   0 -11    0.10    1.80
  11   0 -11   -9.20    3.20
 -11   0 -12   44.40    5.70
  11   0 -12   39.40    5.60
 -11   0  12   52.09    4.30
 -11   0 -13  -14.00    3.80
 -11   0  13    0.70    1.30
 -11   0  14  360.76   11.40
 -11   0  15   -1.60    1.50
  11   0  15    1.50    1.40
  11   0  16   72.99    5.00
 -11   0  16   78.49    5.40
 -11   0  17    0.40    1.40
 -11   0  18    9.20    2.50
 -11   0  18    9.60    2.20
 -11   0  19    0.30    1.50
 -11   0  19    2.70    2.10
 -11   0 -20  170.68    7.60
 -11   0  20  157.68    7.10
 -11   0 -21    0.00    1.90
 -11   0  21    0.40    1.60
 -11   0 -22  138.09    6.40
 -11   0  22  135.99    6.00
 -11   0  23   -0.80    1.20
 -11   0 -23    2.50    1.70
 -11   0 -24   68.89    3.80
  12   0   0   38.00    5.30
  12   0  -1    1.70    2.70
  12   0   1   -3.50    3.50
  12   0  -2  386.86   16.70
  12   0   2  378.56   16.10
  12   0  -3   -1.80    2.90
 -12   0  -4 1175.48   27.80
  12   0  -4 1188.68   29.50
 -12   0  -5    0.20    2.10
  12   0  -5   -0.80    2.50
  12   0  -6  327.67   15.80
 -12   0  -6  324.27   14.80
  12   0  -7   -1.60    3.40
 -12   0  -7    2.00    2.20
 -12   0  -8    1.80    2.80
  12   0  -8   -3.20    3.30
 -12   0   9    0.00    1.50
 -12   0  -9   -1.00    2.70
  12   0  -9    4.20    3.00
  12   0   9    3.70    1.50
  12   0  10  809.22   16.10
 -12   0  10  781.92   16.30
  12   0 -10  823.72   25.10
 -12   0 -10  823.32   24.00
 -12   0 -11    1.60    2.50
 -12   0  11    1.70    1.60
  12   0  11    0.70    1.40
 -12   0  12  393.36   11.70
  12   0  12  392.86   11.40
  12   0  13   -0.90    1.70
 -12   0  13   -1.20    1.40
  12   0  14  121.29    6.30
 -12   0  14  109.79    6.30
  12   0  15   -1.00    1.40
 -12   0  15   -1.00    1.40
  12   0  16  332.07    9.90
 -12   0  16  324.87   10.50
 -12   0  17   -0.80    1.40
  12   0  17   -0.90    1.50
  12   0  18  732.93   13.60
 -12   0 -18  754.02   15.90
 -12   0  18  745.63   15.70
 -12   0 -19    1.60    1.70
 -12   0  19   -0.50    1.80
 -12   0 -20  197.38    7.70
 -12   0  20  197.98    7.40
 -12   0  21   -2.70    1.60
 -12   0 -21    4.80    2.10
 -12   0 -22   35.60    3.10
 -12   0  22   29.80    2.70
 -12   0  23    1.00    1.00
 -12   0 -23    0.20    1.20
  13   0   0   -1.80    3.30
  13   0   0    1.50    1.50
  13   0   1    2.80    1.30
  13   0  -1   -0.80    1.40
  13   0  -1   -1.80    3.10
  13   0   2  852.11   16.70
  13   0  -2  854.11   25.60
  13   0  -2  850.11   16.90
  13   0  -3   -3.40    2.40
 -13   0  -3    4.60    2.50
  13   0   3    2.30    1.60
  13   0  -3   -1.40    3.20
  13   0  -4 1116.39   29.30
  13   0  -4 1078.89   19.30
  13   0   4 1094.89   18.90
 -13   0  -4 1098.89   27.70
  13   0   5    0.10    1.70
 -13   0  -5    0.70    2.30
  13   0  -5    0.40    2.00
  13   0  -5    1.00    3.20
 -13   0  -6 2009.30   37.40
  13   0  -6 2076.79   40.30
  13   0   6 2009.80   25.90
 -13   0   6 2050.19   26.30
  13   0  -6 2042.90   26.90
 -13   0   7   -0.60    1.60
 -13   0  -7    1.30    2.50
  13   0  -7    0.50    2.70
  13   0   7    0.50    1.60
 -13   0   8  175.98    7.90
  13   0  -8  180.68   12.00
 -13   0  -8  171.08   11.00
  13   0   8  183.78    7.90
 -13   0   9    0.80    1.30
  13   0   9   -1.50    1.50
 -13   0  10   95.59    5.90
  13   0  10  108.29    6.10
 -13   0  11   -1.90    2.00
  13   0  11    1.90    1.70
  13   0  12   14.50    2.50
 -13   0  12   16.60    2.70
 -13   0  13    1.50    1.30
  13   0  13   -1.30    1.40
  13   0  14   18.30    2.70
 -13   0  14   19.10    2.80
  13   0  15    2.30    1.50
 -13   0  15    0.20    1.40
  13   0  16   -0.90    1.30
 -13   0 -16   -4.30    2.30
 -13   0  16   -0.90    1.50
  13   0  17    0.20    1.10
 -13   0 -17   -0.70    1.80
 -13   0 -18  360.96   10.10
 -13   0  18  339.17    9.90
 -13   0  19    1.10    1.50
 -13   0 -19    0.10    1.40
 -13   0 -20  297.27    8.30
 -13   0  20  306.37    8.30
 -13   0 -21    0.70    1.20
 -13   0  21    2.00    1.30
 -13   0 -22    6.80    1.40
  14   0   0  240.28    9.30
  14   0  -1   -0.20    1.60
  14   0   1   -1.30    1.70
  14   0   2   42.10    4.20
  14   0  -2   33.30    3.80
  14   0  -3   -0.80    1.80
  14   0   3    0.30    1.40
  14   0   4  124.09    6.70
  14   0  -4  134.89    7.20
 -14   0   5    1.90    1.90
  14   0   5    0.50    1.90
  14   0  -5   -1.00    2.00
  14   0   6  128.29    6.80
 -14   0   6  127.09    6.70
  14   0   7   -1.30    1.90
 -14   0   7    0.20    1.20
 -14   0   8   19.70    2.80
  14   0   8   15.30    2.60
 -14   0   9    1.70    1.50
  14   0   9    2.00    1.50
 -14   0  10    1.60    1.50
  14   0  10    4.90    1.90
 -14   0  11    0.40    1.40
  14   0  11   -0.30    1.50
 -14   0  12   12.40    2.40
  14   0  12    7.40    1.90
  14   0  13    0.30    1.60
 -14   0  13   -0.10    1.30
 -14   0  14    1.90    1.30
  14   0  14    3.50    1.60
  14   0  15   -0.10    1.40
 -14   0 -16   42.00    3.40
  14   0  16   43.60    3.30
 -14   0 -17   -0.60    1.20
 -14   0  17    0.50    1.50
 -14   0 -18    5.70    1.60
 -14   0  18   11.00    2.10
 -14   0  19    1.10    1.30
 -14   0 -19   -1.40    1.40
 -14   0  20   -2.70    1.40
 -14   0 -20    0.40    1.10
  15   0   0    1.70    1.70
  15   0  -1    0.50    1.50
  15   0   1    1.70    1.80
  15   0  -2  288.17   10.30
  15   0   2  273.47    9.90
  15   0   3    0.30    1.70
  15   0  -3    0.90    1.80
 -15   0   4   34.00    3.60
  15   0   4   36.30    3.80
 -15   0   5   -0.30    1.40
  15   0   5    3.40    1.80
  15   0   6  357.46   11.00
 -15   0   6  373.06   11.10
  15   0   7   -0.10    1.60
 -15   0   7    0.50    1.40
 -15   0   8  283.57    9.60
  15   0   8  294.37    9.70
  15   0   9   -2.10    2.10
 -15   0   9    0.70    1.50
  15   0  10  742.93   14.80
 -15   0  10  711.93   14.70
 -15   0  11   -2.90    1.90
  15   0  11   -1.70    1.70
  15   0  12   55.69    4.00
 -15   0  12   53.99    4.10
 -15   0  13    0.10    1.40
  15   0  13    2.40    1.60
  15   0  14   26.50    2.60
  15   0  15    1.00    1.00
 -15   0  16    2.60    1.30
 -15   0  17   -1.40    1.40
 -15   0  18   13.20    1.80
  16   0   0   16.30    2.70
  16   0   1   -0.40    1.70
  16   0  -1    2.90    1.90
 -16   0   2    2.80    1.70
  16   0  -2    3.30    1.90
  16   0   2    6.10    2.10
  16   0   3   -1.10    1.70
 -16   0   3   -1.20    1.50
  16   0   4   94.69    5.70
 -16   0   4   93.49    5.50
 -16   0   5   -1.30    1.80
  16   0   5    1.40    1.70
 -16   0   6  652.23   13.80
  16   0   6  602.24   13.50
  16   0   7    0.80    1.60
 -16   0   7   -2.40    1.70
  16   0   8  213.78    7.90
 -16   0   8  206.08    7.60
 -16   0   9   -2.90    1.70
  16   0   9    1.80    1.60
  16   0  10   80.59    4.70
 -16   0  10   76.99    4.50
 -16   0  11   -2.10    1.40
  16   0  11    0.70    1.40
  16   0  12  243.98    7.20
  16   0  13    0.30    1.10
  16   0  14   45.90    2.90
 -16   0  15    1.10    1.20
 -16   0  16  380.76    7.90
 -17   0   0    1.20    1.30
 -17   0   1   -1.30    1.60
  17   0   1    1.60    1.50
  17   0   2    1.70    1.60
 -17   0   2    2.30    1.40
 -17   0   3   -1.40    1.40
  17   0   3   -1.10    1.60
  17   0   4   64.79    4.40
 -17   0   4   67.29    4.20
 -17   0   5    1.20    1.40
  17   0   5   -0.20    1.50
 -17   0   6  117.49    5.40
  17   0   6  115.29    5.50
  17   0   7   -1.00    1.60
 -17   0   7    0.60    1.30
  17   0   8  117.29    5.30
 -17   0   8  127.79    5.30
  17   0   9    1.10    1.20
 -17   0   9    1.10    1.00
  17   0  10   18.40    2.10
  17   0  11   -0.90    1.10
  17   0  12   13.90    1.70
 -18   0   0   56.69    3.50
 -18   0   1   -2.10    1.40
 -18   0  -1    1.40    1.00
 -18   0   2   -0.10    1.00
 -18   0  -2    0.00    1.00
 -18   0   3   -1.40    1.20
 -18   0  -3   -0.90    1.10
 -18   0   4   15.50    1.90
 -18   0  -4   16.20    2.00
 -18   0   5   -0.70    1.20
  18   0   6  204.58    6.20
 -18   0   6  214.18    5.90
  18   0   7   -1.30    1.30
  18   0   8   13.60    1.70
   0   1   0    1.30    1.70
   0   1   0    0.20    0.90
   0  -1   0    0.00    0.90
   0   1   1    2.00    1.50
   0  -1   1    3.10    0.80
   0  -1  -1   25.60    2.80
   0  -1  -1    2.30    0.90
   0   1  -1    4.20    1.60
   0   1  -1    2.20    0.90
   0   1   1    2.90    1.20
   0  -1  -1    2.20    1.00
   0   1   2    1.20    1.10
   0   1   2    0.00    1.10
   0  -1   2    0.30    1.00
   0  -1  -2    0.90    1.20
   0   1  -2    0.70    1.70
   0  -1  -2    0.40    1.00
   0  -1  -3    0.00    1.30
   0   1  -3    0.80    1.40
   0   1   3    0.50    1.30
   0  -1  -4    3.70    2.00
   0   1   4    2.60    1.60
   0   1  -4    1.60    1.90
   0  -1   4    1.50    2.10
   0   1  -4    6.50    2.60
   0   1   5    1.50    1.70
   0  -1  -5    3.10    2.60
   0  -1   5   -0.70    2.30
   0   1  -5   -0.20    2.20
   0   1  -5    1.40    2.70
   0  -1   5    2.00    2.30
   0   1   5    0.60    0.70
   0   1   6    0.60    1.00
   0  -1   6   -1.60    2.80
   0   1  -6    2.20    2.50
   0  -1  -6   -1.30    2.10
   0   1   7    0.40    2.10
   0   1   7    1.70    1.20
   0  -1  -7    1.50    1.30
   0  -1   7    1.20    2.40
   0   1  -7   -1.30    2.30
   0  -1  -7    0.30    2.80
   0  -1  -8   -0.50    1.40
   0  -1   8    1.40    2.70
   0  -1   8    4.80    3.40
   0   1   8    3.90    2.80
   0  -1  -8   -1.30    2.50
   0   1  -8    7.90    3.30
   0   1   8    0.00    1.20
   0   1  -8    3.00    1.30
   0  -1  -9    1.70    1.70
   0   1   9    0.00    1.20
   0   1   9   -0.40    0.80
   0  -1   9    3.70    2.70
   0   1  -9    1.60    1.50
   0   1  10    1.50    1.00
   0  -1  10    7.20    3.40
   0   1 -10    7.00    1.80
   0  -1 -10   -1.40    1.80
   0   1  11    1.60    1.00
   0   1 -11    3.40    1.70
   0  -1 -11    1.50    1.70
   0   1 -12    1.70    1.50
   0  -1 -12    0.30    1.80
   0   1  12    0.80    1.10
   0   1  13    0.90    1.00
   0  -1 -13   -1.10    2.00
   0   1 -13    2.60    1.80
   0  -1 -14   -1.00    2.50
   0   1  14    1.60    1.00
   0   1 -14    0.10    1.70
   0  -1 -15    1.10    2.20
   0   1  15    0.10    1.00
   0   1 -15    2.50    1.70
   0   1 -16    1.20    1.60
   0  -1 -16    0.70    2.40
   0   1  16    0.80    1.10
   0   1 -17   -0.10    2.10
   0  -1 -17    0.70    2.10
   0   1  17    0.60    1.20
   0   1  18    0.70    1.10
   0  -1 -18   -1.20    2.50
   0   1 -18   -1.10    1.80
   0  -1 -19    1.40    2.50
   0  -1 -20    1.30    2.10
   0   1  21    2.80    1.80
   0  -1 -21   -0.60    2.70
   0  -1 -22   -2.90    3.10
   0   1  22   -1.80    1.90
   0   1  23    0.80    1.60
   0   1  24   -1.30    1.90
   0   1  25   -1.00    1.50
   0   1  26    0.50    1.50
   0   1  27   -0.80    1.80
   0   1  28    0.20    1.30
   0   1  29    0.00    1.10
   0   1  30    0.70    1.00
  -1   1   0  894.01   17.90
   1  -1   0  913.41    8.30
  -1  -1   0  935.81   14.80
   1   1   0  909.31   14.70
  -1   1   1  730.83    9.20
  -1   1  -1  689.33   16.50
   1  -1  -1  728.23    8.80
   1   1   1  697.13   11.40
   1  -1   1  710.93   12.60
  -1  -1   1  726.83   14.50
  -1   1   1  690.13   15.00
  -1  -1   1  708.53   12.50
  -1  -1  -1  731.23   11.60
  -1  -1  -1  751.02   14.50
  -1  -1   1  706.13   14.50
   1   1  -1  726.93   14.60
   1  -1  -1  678.83    7.10
  -1  -1  -2 1093.39   18.50
  -1  -1   2 1084.19   19.30
  -1   1   2 1080.99   12.30
   1   1  -2 1074.29   20.60
   1  -1  -2 1103.39   13.00
  -1  -1  -2 1109.99   12.70
  -1   1  -2 1104.99   21.80
   1   1   2 1060.89   12.40
  -1   1  -2 1085.19   17.20
   1  -1   2 1126.39   17.90
  -1  -1   2 1079.89   19.50
   1   1   2 1078.99   18.40
   1   1  -2 1060.59   16.70
  -1   1   2 1061.19   14.80
  -1  -1  -3 6441.16   47.70
   1   1  -3 6398.46   53.99
  -1   1  -3 6362.36   47.40
   1   1  -3 6215.58   46.30
   1   1   3 6322.27   48.10
  -1   1  -3 6249.17   54.19
  -1  -1   3 6302.77   48.20
  -1   1   3 6305.77   37.70
  -1  -1   3 6486.05   51.59
  -1   1   3 6219.18   30.50
  -1   1   3 6257.27   43.30
  -1  -1   4  264.57   11.50
   1   1   4  259.57   10.70
   1   1   4  247.78    6.20
   1  -1  -4  282.97   10.40
  -1   1   4  256.27    9.00
  -1  -1   4  265.57   11.00
   1   1  -4  242.78   11.70
  -1   1  -4  255.37   11.00
   1  -1   4  238.98   11.40
  -1   1  -4  246.18   11.40
  -1  -1  -4  254.77   10.50
   1  -1  -4  263.27    6.40
  -1   1   4  242.58    6.40
   1   1   5 4906.11   30.20
  -1  -1   5 4987.30   52.09
   1  -1  -5 4849.31   48.30
  -1   1   5 4904.21   43.90
  -1  -1   5 4751.62   50.69
  -1   1  -5 4937.01   52.59
   1  -1  -5 4969.60   30.50
   1   1  -5 4771.02   55.49
  -1   1   5 4864.11   31.20
  -1  -1  -5 4955.60   49.40
  -1   1  -6   13.30    3.70
   1  -1  -6   13.20    3.30
  -1  -1   6   13.50    3.60
  -1   1   6   15.90    2.30
  -1  -1  -6   12.90    3.40
  -1  -1   6   11.40    3.10
   1   1   6   14.50    3.40
   1   1  -6   11.30    4.30
  -1   1  -6   12.40    3.70
   1   1  -7   92.29    4.50
  -1   1   7   93.89    7.60
  -1  -1  -7   94.89    4.70
  -1   1  -7   93.19    8.50
   1  -1  -7   86.99    8.00
   1   1   7   91.99    8.00
  -1  -1   7   93.39    8.40
   1  -1  -7   92.59    4.60
   1   1  -7  104.59    9.90
  -1  -1   7   84.69    7.90
  -1   1   7   97.99    5.50
   1  -1  -8 1911.51   39.10
   1   1   8 2031.80   26.50
   1   1  -8 1833.32   43.20
  -1   1   8 1881.91   35.80
  -1  -1  -8 1970.70   22.20
   1  -1  -8 1923.31   22.20
   1   1   8 1930.41   38.10
  -1  -1   8 1876.01   37.20
  -1   1  -8 1978.30   40.60
  -1  -1   8 1893.71   38.60
  -1   1  -8 1953.60   19.10
  -1   1   8 2003.70   26.80
   1   1  -8 1964.00   19.80
   1  -1   8 1958.10   37.80
   1  -1   9  125.79   10.10
  -1  -1   9  124.29   10.20
  -1  -1  -9  129.49    6.20
   1   1   9  134.79    4.30
   1   1  -9  141.09    5.80
  -1   1   9  131.39    7.60
  -1   1   9  136.19    4.20
   1  -1  -9  139.49    6.50
  -1   1   9  146.89   10.90
  -1   1  -9  135.89    5.60
   1   1   9  137.59    7.60
   1  -1  -9  134.59    5.20
   1   1 -10  362.46    9.80
   1   1  10  373.06    7.30
   1  -1 -10  351.46    8.70
  -1   1  10  361.86    7.10
  -1  -1 -10  382.56   11.20
  -1  -1  10  345.27   17.20
  -1   1 -10  364.66    9.70
   1  -1 -10  363.06   11.00
  -1   1 -11  245.58    8.50
   1  -1 -11  250.17    9.60
  -1   1  11  258.37    6.40
  -1  -1 -11  250.47    9.60
   1   1  11  261.47    6.60
   1   1 -11  249.38    8.80
  -1   1  12    0.40    1.00
   1   1 -12    0.00    1.60
   1  -1 -12   -1.60    2.20
   1   1  12    1.10    1.10
  -1   1 -12    1.00    1.30
  -1   1  13    8.10    1.50
   1  -1 -13    9.30    2.90
   1   1 -13   10.00    2.50
   1   1  13    6.60    1.50
  -1  -1 -13    6.20    2.30
  -1   1 -13   10.40    2.40
   1  -1 -14  247.68   11.20
   1   1  14  242.58    7.20
  -1  -1 -14  241.18   11.00
   1   1 -14  242.08   10.20
  -1   1  14  257.47    7.30
  -1   1 -14  258.67   10.40
   1   1 -15   91.89    6.70
   1  -1 -15   91.89    7.30
  -1   1 -15   90.79    6.60
  -1  -1 -15   87.89    7.10
  -1   1  15   93.29    4.60
   1   1  15   91.99    4.70
  -1  -1 -16  918.91   22.90
  -1   1 -16  932.31   21.20
   1   1  16  954.70   15.30
   1   1 -16  938.61   21.70
   1  -1 -16  890.81   22.70
   1  -1 -17  278.37   13.40
   1   1  17  311.87    9.10
  -1   1 -17  285.97   12.50
  -1  -1 -17  287.77   13.50
  -1   1 -18  767.92   21.00
  -1  -1 -18  768.92   22.40
   1   1  18  798.82   14.90
   1  -1 -18  777.42   22.70
   1  -1 -19   96.09    8.70
  -1  -1 -19   97.49    8.60
   1   1  19  110.89    5.80
  -1  -1 -20  153.48   10.90
   1   1  20  169.88    7.20
   1  -1 -20  145.09   10.70
   1   1  21  180.08    8.30
  -1  -1 -21  176.28   11.80
  -1   1  21  194.28    8.70
  -1  -1 -22   48.80    6.40
   1   1  22   61.39    5.10
  -1   1  22   56.39    5.00
   1   1  23  244.18    9.80
  -1   1  23  245.18    9.90
   1   1  24    8.70    2.40
  -1   1  24    4.30    1.80
   1   1  25  234.18    9.30
  -1   1  25  242.28    9.50
  -1   1  26  177.28    7.90
   1   1  26  163.18    7.50
  -1   1  27    1.80    1.50
   1   1  27    0.40    1.60
   1   1  28   23.70    2.70
  -1   1  28   27.60    3.00
  -1   1  29    5.50    1.50
   1   1  29    9.80    1.80
  -1   1  30   53.69    3.00
   1   1  30   56.29    3.10
  -2  -1   0    0.50    1.70
  -2  -1   0    1.20    2.00
   2   1   0    2.10    1.90
  -2  -1   0    2.80    1.70
  -2  -1   1  468.65   13.70
   2   1   1  458.05   11.90
   2  -1   1  431.36    7.60
  -2   1   1  432.06    9.90
  -2  -1   1  444.16   12.50
  -2  -1   1  439.86   13.10
   2   1  -1  412.26   12.70
   2  -1  -1  428.26   11.60
  -2  -1  -1  464.45   12.00
   2  -1   1  453.75    8.30
  -2  -1  -1  433.06   13.10
   2  -1  -2 1399.76   20.20
  -2  -1   2 1445.76   24.90
   2  -1  -2 1513.15   20.00
  -2   1  -2 1391.66   27.30
  -2  -1   2 1447.76   24.90
   2   1   2 1464.95   21.30
   2  -1   2 1448.26   18.00
  -2  -1  -2 1500.85   20.80
  -2   1  -2 1430.06   17.20
  -2  -1   2 1432.46   23.50
   2   1  -2 1436.36   25.50
  -2  -1  -2 1466.15   24.70
  -2   1  -3  820.62   21.40
  -2  -1   3  832.42   20.30
  -2   1   3  819.92   17.40
   2  -1  -3  794.82   16.30
   2  -1   3  802.72   15.80
   2  -1  -3  871.21   16.20
   2   1  -3  803.92   18.40
  -2   1  -3  784.12   15.30
   2   1   3  844.32   15.80
   2   1  -3  819.92   20.60
  -2  -1  -3  825.72   15.30
  -2   1   3  791.62   15.60
  -2  -1  -3  830.12   19.40
  -2  -1   3  840.42   20.10
   2  -1  -4 9852.61   62.99
   2   1   4 9693.43   54.19
  -2   1  -4 9982.70   76.69
   2   1  -4 9966.40   69.69
  -2   1   4 9750.12   55.19
   2  -1   4 9940.41   62.49
   2  -1  -4 9839.82   53.99
  -2  -1  -4 9807.02   70.39
  -2  -1   4 9818.12   73.79
   2   1  -4 9740.62   75.69
  -2   1   4 9999.00   66.39
   2  -1  -5  442.16   11.90
   2   1  -5  429.16   17.20
   2   1   5  432.66   11.80
  -2  -1  -5  429.26   15.80
  -2  -1   5  444.16   16.60
  -2  -1   5  435.66   16.50
   2   1  -5  425.66   15.70
   2  -1   5  431.86   14.50
  -2   1   5  422.46   12.00
  -2   1  -5  452.35   16.90
  -2  -1  -6   60.79    6.60
   2   1  -6   61.39    7.10
   2  -1  -6   60.59    3.70
   2   1  -6   58.69    6.60
  -2   1   6   57.49    4.80
  -2  -1   6   77.29    7.60
   2   1   6   66.69    6.90
  -2   1  -6   59.69    6.70
   2   1  -6   58.09    6.80
  -2  -1   6   61.09    6.90
  -2   1   6   61.49    6.80
  -2  -1  -6   62.59    3.70
   2  -1  -6   54.49    4.50
   2   1   6   61.69    4.80
   2  -1   6   60.59    6.10
  -2   1  -7 1548.84   33.20
   2  -1   7 1665.33   33.70
  -2  -1   7 1610.34   35.80
   2   1   7 1585.04   34.40
   2   1   7 1626.64   25.50
   2  -1  -7 1599.54   17.70
  -2  -1  -7 1594.24   34.20
   2  -1  -7 1600.34   25.30
   2   1  -7 1613.24   34.70
  -2  -1   7 1586.84   34.80
   2   1  -7 1600.34   18.00
  -2  -1  -7 1605.14   19.20
   2  -1  -7 1645.14   19.70
  -2   1   7 1617.74   26.00
   2   1  -7 1570.74   37.80
  -2   1   7 1621.94   30.10
  -2  -1  -8 1584.04   20.40
  -2   1  -8 1561.34   17.80
  -2   1   8 1608.44   27.60
   2  -1   8 1562.34   34.70
   2  -1  -8 1607.84   20.70
   2   1   8 1635.24   27.10
   2  -1  -8 1542.55   18.10
   2   1  -8 1551.64   18.60
  -2   1   8 1510.75   31.70
   2  -1  -8 1469.65   25.90
  -2  -1   8 1560.94   36.10
  -2   1  -8 1601.24   34.60
   2  -1  -9   10.90    2.30
   2   1   9    9.80    1.40
  -2  -1  -9    7.30    2.20
   2  -1  -9    8.50    1.80
  -2   1   9   10.80    2.60
  -2   1  -9   11.70    2.00
  -2   1   9   11.00    2.90
   2   1  10  625.44    9.90
  -2  -1 -10  619.94   14.50
   2  -1 -10  626.44   14.70
  -2   1 -10  620.24   12.90
   2  -1 -10  616.54   12.30
   2   1  11  198.28    5.90
   2  -1 -11  201.68    7.20
  -2   1 -11  203.88    7.90
   2  -1 -11  194.38    8.80
  -2  -1 -11  199.58    8.70
   2  -1 -12 2982.70   35.20
   2   1  12 2970.60   23.40
  -2  -1 -12 2922.11   34.50
  -2   1 -12 2972.10   31.50
  -2  -1 -13 1172.48   23.00
  -2   1 -13 1143.29   20.70
   2  -1 -13 1151.38   23.00
   2   1  13 1158.28   15.40
  -2   1 -14    0.10    1.20
   2   1  14    1.00    1.10
  -2  -1 -14    0.60    1.80
   2  -1 -14    1.30    2.10
   2  -1 -15  284.47   12.50
   2   1  15  284.67    8.30
  -2  -1 -15  277.47   12.30
  -2   1 -15  286.37   11.50
   2  -1 -16   81.39    7.30
   2   1  16   95.99    5.00
  -2  -1 -16   84.09    7.20
  -2   1 -16   91.59    6.80
  -2   1 -17    4.10    2.40
   2   1  17    2.70    1.30
   2  -1 -17   -0.50    2.20
  -2  -1 -17   -0.40    2.30
   2   1  18    0.80    1.20
  -2  -1 -18    0.30    2.40
   2   1  19   82.19    5.10
  -2  -1 -19   70.49    7.20
   2   1  20  460.45   11.90
  -2  -1 -20  390.76   17.00
  -2   1  21  255.67   10.00
  -2  -1 -21  243.28   13.80
   2   1  21  259.27    9.90
   2  -1  21  243.48    9.20
  -2   1  22  451.85   13.40
   2  -1  22  418.66   12.10
   2   1  22  428.86   12.90
   2   1  23   26.30    3.40
  -2   1  23   18.70    3.00
   2  -1  23   21.80    3.00
   2  -1  24    2.80    1.60
   2   1  24    2.70    1.80
   2   1  25  234.98    9.30
  -2   1  25  219.48    9.10
  -2   1  26  232.68    8.90
   2   1  26  233.68    8.90
  -2   1  27   84.89    5.30
   2   1  27   89.59    5.40
  -2   1  28   19.70    2.50
   2   1  28   17.20    2.50
  -2   1  29  115.99    4.90
   2   1  29  121.99    5.10
   2   1  30   40.70    2.60
   3  -1   0  538.95    8.70
  -3   1   0  503.05    8.50
  -3  -1   0  496.55   15.60
   3  -1   0  563.64   16.30
  -3  -1   0  550.64   16.10
  -3  -1   0  538.85   16.40
  -3   1   1 2283.47   28.80
  -3  -1   1 2518.65   36.20
  -3  -1   1 2363.46   33.60
   3   1   1 2360.76   33.20
  -3  -1   1 2339.17   34.10
   3  -1   1 2387.86   34.70
  -3  -1  -1 2313.47   32.10
  -3   1  -1 2253.47   21.40
  -3  -1   1 2365.66   34.60
   3  -1  -1 2347.77   32.40
   3  -1   1 2319.47   21.30
  -3  -1  -1 2316.97   34.10
  -3  -1   2 1636.04   30.00
  -3  -1   2 1586.04   28.90
   3  -1   2 1586.14   20.60
  -3  -1   2 1544.75   28.00
  -3  -1  -2 1569.64   28.60
   3  -1  -2 1574.34   26.20
   3   1   2 1688.63   28.50
   3   1  -2 1578.24   28.70
  -3  -1  -2 1535.45   25.90
  -3   1   2 1523.95   24.70
  -3   1   2 1512.35   26.60
  -3   1   2 1595.24   15.70
  -3  -1   3  552.14   17.80
  -3  -1   3  553.84   17.80
  -3  -1   3  586.34   18.60
  -3   1   3  570.94   11.20
   3   1  -3  572.54   18.10
   3  -1  -3  580.64   16.20
   3   1   3  568.44   16.20
  -3   1   3  526.15   15.80
  -3   1  -3  562.64   11.40
   3  -1   3  548.05   13.80
  -3  -1  -3  558.84   17.70
  -3  -1  -3  559.74   15.60
   3   1  -4 1374.46   29.80
  -3  -1  -4 1494.85   29.90
   3  -1   4 1429.06   24.90
   3  -1  -4 1483.45   25.80
  -3   1  -4 1389.76   31.60
  -3  -1   4 1444.06   30.40
  -3   1  -4 1384.36   22.30
   3  -1  -4 1392.66   26.20
   3   1  -4 1461.85   29.20
  -3  -1   4 1444.26   29.90
  -3   1   4 1360.56   25.30
   3   1   4 1465.45   25.90
   3  -1  -5  433.26   15.70
  -3  -1   5  458.15   18.00
  -3  -1  -5  453.95    9.60
   3  -1  -5  454.75    9.70
   3   1  -5  421.06   17.70
  -3   1   5  421.76   16.50
   3  -1   5  451.85   15.40
   3   1   5  440.66   17.40
  -3  -1  -5  461.95   17.70
  -3   1  -5  450.35   18.40
   3   1   5  446.36   14.60
  -3  -1   5  436.16   17.40
   3  -1  -5  479.75   15.00
  -3   1   5  423.56   14.50
   3   1  -5  442.26   17.10
   3   1  -5  437.66   17.60
  -3  -1  -6   32.40    3.00
   3   1  -6   36.70    2.90
   3  -1  -6   35.20    4.30
  -3   1   6   37.20    5.70
  -3  -1  -6   31.20    5.30
  -3   1   6   33.50    4.30
   3   1  -6   36.40    5.50
  -3  -1   6   35.70    5.80
   3   1  -6   32.50    5.30
  -3  -1   6   32.40    5.20
   3   1   6   28.10    5.20
   3   1  -6   39.90    6.20
   3  -1  -6   34.70    3.00
   3  -1   6   37.70    5.00
  -3   1  -6   39.40    5.80
   3  -1  -6   34.00    4.90
  -3  -1  -7  183.88    7.00
  -3   1   7  165.28    9.70
   3  -1   7  207.58   12.30
  -3   1  -7  170.18   11.90
   3   1  -7  184.38    6.30
   3   1  -7  151.38   12.20
   3  -1  -7  171.98   11.40
  -3   1  -7  171.98    5.90
   3  -1  -7  180.78    6.60
   3  -1  -7  171.98    9.70
  -3  -1   7  173.08   12.30
  -3   1   7  169.68   12.00
   3  -1  -8    8.20    2.70
  -3   1   8   13.30    3.10
  -3  -1  -8   13.30    2.30
  -3   1  -8   10.00    1.70
  -3   1  -8   15.20    4.30
   3  -1  -8   12.60    2.40
   3   1  -8   15.60    2.20
   3  -1  -9   53.59    4.50
  -3   1  -9   47.80    6.80
  -3  -1  -9   50.29    4.20
  -3   1  -9   54.09    3.80
   3   1   9   57.69    3.10
   3  -1  -9   51.39    3.80
   3   1  -9   55.49    4.00
   3  -1 -10  261.57    9.90
   3  -1 -10  261.87    8.60
  -3  -1 -10  242.58    9.40
   3   1  10  276.57    6.90
  -3   1 -10  258.87    8.70
  -3  -1 -11   12.50    2.90
   3   1  11   12.10    1.70
   3  -1 -11   10.00    2.60
   3  -1 -11    9.90    2.10
  -3   1 -11   18.50    2.80
   3  -1 -12  125.19    7.60
   3   1  12  121.79    5.00
  -3  -1 -12  124.99    7.50
  -3   1 -12  124.09    6.70
   3   1  13  402.46    9.40
  -3   1 -13  391.86   12.40
  -3  -1 -13  399.16   13.80
   3   1  14   63.19    4.00
  -3   1 -14   64.29    5.40
  -3  -1 -14   56.49    5.60
   3   1  15  288.87    8.60
  -3  -1 -15  284.27   12.60
  -3   1 -15  292.87   11.70
   3   1  16  124.19    5.80
  -3  -1 -16  118.59    8.50
  -3   1 -16  106.89    7.50
   3   1  17   94.59    5.30
  -3   1 -17  108.09    7.80
  -3  -1 -17   95.69    7.90
   3   1  18    3.60    1.40
  -3  -1 -18    3.30    2.40
   3   1  19  148.89    6.80
  -3  -1 -19  141.59   10.10
   3   1  20   32.50    3.40
  -3  -1 -20   25.20    4.70
   3   1  20   27.00    3.40
  -3   1  21  361.76   11.90
   3   1  21  352.56   11.60
   3  -1  21  323.97   10.70
  -3   1  21  365.46   11.60
   3   1  21  352.16   10.50
  -3  -1 -21  326.97   15.90
  -3   1  22  210.38    9.30
   3  -1  22  194.38    8.40
   3   1  22  191.28    8.70
   3  -1  23   69.59    5.00
  -3   1  23   75.69    5.70
   3   1  23   67.99    5.30
  -3   1  24    3.00    1.80
   3   1  24   -0.10    1.50
   3  -1  24    4.50    1.90
  -3   1  25   49.90    4.40
   3   1  25   58.69    4.70
   3  -1  25   50.49    4.10
   3  -1  26    1.50    1.30
   3   1  26    1.20    1.50
  -3   1  26    0.40    1.60
   3   1  27   10.20    2.20
  -3   1  27    6.20    1.80
  -3   1  28   24.40    2.70
   3   1  28   32.40    3.10
  -3   1  29   -0.80    1.30
   3   1  29    2.40    1.20
  -4   1   0    4.50    1.40
   4  -1   0    2.50    1.20
   4  -1   0    4.30    2.80
  -4  -1   0    1.20    2.20
  -4  -1   0    3.10    3.00
   4   1   0    2.20    2.50
   4   1   0    1.30    2.10
   4   1   0    1.20    1.60
   4  -1   1 2993.90   29.30
  -4  -1   1 3033.20   44.10
   4  -1  -1 2874.31   41.40
   4  -1  -1 2975.30   24.10
  -4  -1   1 2992.10   43.20
   4   1   1 3020.50   43.90
  -4  -1  -1 3020.20   42.40
  -4  -1  -1 3032.30   43.40
  -4   1  -1 2785.02   28.70
   4  -1   1 2984.70   43.60
   4   1   1 2908.71   42.90
  -4   1   1 2894.41   25.30
  -4  -1   1 2966.30   43.10
   4   1  -1 2951.10   25.40
   4   1  -1 2965.40   43.00
   4   1   1 2960.60   25.20
   4   1  -1 2865.61   43.60
   4   1   2  499.05   18.20
  -4  -1  -2  537.95   18.70
   4  -1   2  525.25   18.90
   4  -1  -2  512.35   10.40
  -4   1   2  490.05   17.70
  -4   1   2  534.55   11.20
   4   1  -2  503.65   18.90
   4   1  -2  512.25   10.90
   4   1   2  554.94   19.20
   4  -1  -2  537.35   17.80
  -4  -1   2  510.25   18.20
  -4   1  -2  464.15   13.00
   4  -1   2  507.75   13.30
  -4  -1   2  531.75   18.50
  -4  -1  -2  536.95   17.80
  -4  -1   2  560.54   19.60
  -4   1   3   15.70    3.40
   4  -1  -3   22.00    2.60
  -4  -1   3   20.90    3.90
   4   1   3   24.50    4.30
  -4  -1  -3   19.40    4.00
   4  -1   3   21.00    3.40
   4   1   3   23.00    4.50
   4   1  -3   12.70    3.70
  -4   1   3   15.00    3.50
  -4  -1   3   21.70    4.60
  -4  -1   3   16.30    4.00
   4  -1   3   24.80    4.40
  -4  -1  -3   24.20    4.30
   4   1  -3   22.60    4.20
  -4  -1   3   13.40    3.30
  -4   1  -3   17.40    1.70
   4   1  -3   22.80    2.60
   4  -1  -3   15.40    3.40
  -4   1   3   21.80    2.80
   4  -1   4 1961.50   31.40
   4   1  -4 1924.91   21.50
   4   1   4 1973.30   37.80
  -4   1   4 1994.30   26.30
   4   1  -4 1972.90   37.20
  -4  -1  -4 1961.90   37.40
   4  -1  -4 2074.99   35.80
   4   1  -4 1962.90   39.00
  -4  -1   4 2082.79   38.50
  -4  -1   4 1972.70   38.20
  -4   1   4 1904.61   34.80
  -4   1  -4 1978.50   23.30
   4  -1  -4 1927.41   21.30
   4   1   4 2081.39   36.10
  -4  -1  -4 2024.50   20.90
  -4  -1   4 2094.49   40.80
   4   1  -5  911.51   26.70
  -4   1  -5  754.82   26.20
   4   1   5  875.21   23.80
  -4  -1  -5  878.31   14.40
   4   1   5  853.21   25.90
  -4   1   5  846.42   23.70
   4  -1   5  854.21   22.40
  -4  -1  -5  881.11   26.20
  -4   1  -5  872.51   12.70
   4   1  -5  847.72   14.60
  -4   1   5  902.91   19.50
   4   1  -5  850.61   12.90
  -4  -1   5  911.51   26.60
   4  -1  -5  824.82   14.40
   4  -1  -5  889.11   23.40
   4   1  -5  870.51   26.80
  -4  -1   5  917.81   27.80
   4  -1  -5  870.11   23.70
   4   1   6 3029.90   44.60
   4  -1  -6 2887.11   45.80
   4  -1   6 2959.20   44.40
   4   1  -6 2877.41   50.09
  -4   1   6 2884.61   49.99
  -4   1   6 2828.02   44.00
   4   1  -6 2788.62   26.80
  -4   1  -6 2873.31   24.40
  -4   1  -6 2965.70   52.19
   4   1  -6 2841.72   24.40
   4  -1  -6 2907.11   27.40
   4  -1  -6 3152.08   45.00
  -4  -1  -6 2952.60   27.80
   4  -1   7   12.80    3.40
  -4  -1  -7   16.80    2.60
   4   1   7   17.20    3.80
   4  -1  -7   20.50    3.90
  -4   1  -7   19.40    2.40
   4   1  -7   17.00    2.30
   4  -1  -7   14.60    2.40
  -4   1  -7   19.50    5.00
   4   1  -7   13.40    2.40
  -4   1   7   19.40    4.10
  -4  -1  -8   47.70    4.20
  -4   1  -8   47.30    3.60
   4   1  -8   47.50    3.50
   4  -1  -8   53.99    4.20
  -4   1   8   35.90    5.30
   4   1  -8   48.20    3.90
   4   1   8   54.39    6.50
   4  -1  -9  425.06   11.50
   4   1  -9  413.76   10.40
  -4  -1  -9  419.26   12.10
  -4   1  -9  440.76   11.20
   4  -1 -10   42.10    4.00
  -4  -1 -10   42.00    4.30
  -4   1 -10   42.00    3.80
   4  -1 -11 1066.59   19.10
  -4   1 -11 1087.89   19.30
  -4  -1 -11 1100.69   21.40
   4   1  11 1114.59   14.90
  -4   1 -12  162.78    7.90
   4   1  12  167.58    6.10
  -4  -1 -12  166.98    8.80
   4  -1 -12  163.58    7.80
  -4  -1 -13  681.73   18.40
  -4   1 -13  680.53   16.80
   4   1  13  708.13   12.90
   4   1  14  330.47    9.10
  -4  -1 -14  331.47   13.30
  -4   1 -14  333.67   12.20
   4   1  15  126.09    5.80
  -4  -1 -15  119.39    8.40
  -4   1 -15  122.39    7.80
   4   1  16    3.10    1.40
  -4  -1 -16    4.90    2.60
  -4   1 -16    6.30    2.30
  -4  -1 -17  107.29    8.50
   4   1  17  119.99    6.00
   4   1  18   28.20    3.10
  -4  -1 -18   27.80    4.90
   4   1  19   71.09    4.80
  -4  -1 -19   56.39    6.60
  -4   1  20  251.97    9.90
   4   1  20  264.27    9.30
  -4   1  20  285.87   10.30
   4   1  20  254.87    9.80
  -4  -1 -20  236.98   13.40
   4  -1  20  241.08    9.20
  -4   1 -20  250.77    9.50
  -4   1  21  372.66   12.10
  -4   1  21  384.56   12.10
   4  -1  21  355.06   11.20
  -4   1 -21  364.26   11.50
   4   1  21  356.46   10.70
  -4  -1 -21  341.07   16.30
   4   1  21  365.46   11.80
   4   1  22  549.15   14.50
  -4   1 -22  545.75   13.90
  -4   1  22  552.74   14.50
  -4   1  22  536.85   14.70
   4  -1  22  538.65   13.80
   4  -1  23  199.98    8.30
  -4   1  23  213.38    9.20
   4   1  23  210.38    9.00
   4   1  24    7.90    2.30
   4  -1  24    6.70    1.80
  -4   1  24    6.10    1.90
   4  -1  25   57.19    4.30
   4   1  25   61.59    4.80
  -4   1  25   56.19    4.60
   4  -1  26   12.30    2.20
  -4   1  26   11.00    2.20
   4   1  26   13.90    2.50
  -4   1  27    7.10    1.90
   4   1  27    4.80    1.70
  -4   1  28   65.79    4.00
   4   1  28   63.99    3.90
   4   1  29    6.60    1.40
  -4   1  29    7.70    1.50
   5   1   0  271.07   14.30
   5  -1   0  289.87    8.30
   5  -1   0  282.97   10.00
  -5  -1   0  277.37   14.40
  -5   1   0  258.27    9.60
   5   1   0  284.17    9.00
   5   1   0  261.97   14.60
   5  -1   0  264.77   14.40
  -5  -1   0  281.07   14.90
   5   1   1  106.39    5.60
   5  -1   1  104.59    6.50
   5  -1   1   99.09    9.00
  -5  -1  -1  125.69   10.00
  -5  -1   1  109.39    9.30
   5   1  -1  112.59    9.80
   5   1  -1  105.79    9.10
   5   1  -1  106.79    5.70
  -5   1   1  101.29    5.90
   5  -1  -1  109.89    9.30
  -5  -1   1   91.99    8.80
  -5  -1   1  100.39    8.40
  -5   1  -1  100.09    6.50
  -5   1   1  117.59    8.90
   5  -1   1  107.99    5.10
   5   1   1  106.99    9.10
  -5  -1   1  118.69    9.60
  -5  -1  -1  110.29    9.30
   5   1   1  111.69    9.90
   5  -1  -1  103.79    5.20
   5   1   2  403.86   17.80
  -5  -1   2  396.16   17.00
  -5   1   2  386.46   11.40
  -5   1   2  415.16   16.70
  -5   1  -2  375.66   13.20
   5  -1   2  392.56   13.10
   5  -1   2  414.96    9.50
   5  -1  -2  404.26   10.20
  -5  -1  -2  426.76   18.20
   5   1   2  417.36   18.70
  -5  -1   2  414.96   17.80
  -5  -1   2  410.86   18.30
   5  -1  -2  422.96   17.90
  -5   1   2  384.36   17.70
  -5  -1  -2  390.06   17.50
   5   1  -2  389.16   10.70
  -5   1   3  118.39    6.60
   5  -1   3  125.09    5.10
   5  -1  -3  141.39   10.70
  -5   1  -3  112.09    7.80
  -5  -1   3  126.79   10.20
   5   1   3  143.29   10.90
   5  -1   3  124.19    8.00
  -5   1   3  124.09   10.20
   5   1  -3  125.39    6.20
  -5  -1  -3  112.39    9.40
  -5   1   3  128.79    9.60
  -5   1   4   50.49    4.80
   5  -1   4   58.29    5.90
   5   1   4   61.19    7.30
   5   1  -4   52.29    4.40
   5  -1   4   48.40    3.20
   5   1  -4   51.19    3.50
   5   1  -4   45.30    6.20
  -5   1   4   53.99    6.90
   5  -1  -4   61.69    7.20
  -5   1   5   67.89    7.80
  -5   1   5   66.39    5.80
   5  -1  -5   69.49    4.70
   5   1  -5   63.99    4.80
  -5  -1  -5   70.19    4.70
   5   1   5   69.49    7.40
   5   1  -5   64.29    7.60
   5  -1  -5   48.70    6.30
   5  -1   5   63.89    6.60
   5   1  -5   68.39    4.00
  -5   1  -6  164.88    6.50
   5  -1  -6  170.08    7.30
   5   1  -6  157.58    7.30
  -5   1   6  169.48   12.10
   5   1  -6  163.18    6.10
   5   1   6  157.08   11.70
  -5  -1  -6  158.68    7.10
   5  -1   6  165.48   11.10
   5   1  -7  168.98    6.40
  -5  -1  -7  177.68    7.70
   5  -1  -7  158.78    7.30
   5   1  -7  153.78    7.30
  -5   1  -7  166.68    6.70
   5  -1  -8  190.58    8.10
   5   1  -8  184.18    8.10
  -5  -1  -8  185.08    8.20
  -5   1  -8  195.78    7.60
   5  -1  -9   15.20    2.90
   5   1  -9   18.00    2.80
  -5   1  -9   14.50    2.40
  -5  -1  -9   13.30    2.80
   5  -1 -10 1280.17   22.00
  -5   1 -10 1301.67   21.20
  -5  -1 -10 1280.97   23.10
  -5   1 -11   38.40    4.10
  -5  -1 -11   37.40    4.50
   5  -1 -11   40.30    4.20
  -5  -1 -12   82.79    6.50
   5   1  12   84.19    4.60
   5  -1 -12   86.49    6.10
  -5   1 -12   89.79    6.20
  -5   1 -13   50.99    4.80
   5   1  13   52.19    3.80
  -5  -1 -13   44.30    5.00
  -5  -1 -14  552.64   17.60
  -5   1 -14  583.64   16.60
   5   1  14  555.04   12.30
  -5   1 -15   13.20    3.00
   5   1  15    7.20    1.90
  -5  -1 -15    8.40    2.80
   5   1  16  133.19    6.40
  -5  -1 -16  132.19    9.30
  -5   1 -16  150.58    9.20
   5   1  17   63.79    4.50
  -5  -1 -17   56.09    6.40
   5   1  18  422.16   11.60
  -5  -1 -18  400.56   17.00
  -5   1  19   27.30    3.50
   5   1  19   21.50    3.00
   5   1  19   31.40    3.40
  -5  -1 -19   16.70    3.90
  -5   1  19   24.70    3.40
  -5   1  20  511.65   13.80
  -5   1  20  524.85   14.40
  -5   1 -20  499.45   13.80
   5   1  20  522.95   13.00
  -5  -1 -20  494.95   19.30
   5  -1  20  495.05   13.30
   5   1  20  529.35   14.30
  -5   1  21  116.79    6.80
  -5   1 -21  109.19    6.60
   5   1  21  105.99    6.50
  -5   1  21  109.69    6.80
   5   1  21  114.19    6.10
   5  -1  21  104.49    6.20
  -5   1  22    7.70    2.20
   5   1  22    9.30    2.40
  -5   1  22    9.80    2.40
   5  -1  22    6.70    1.70
  -5   1 -22   11.60    2.60
  -5   1  23    9.10    2.40
  -5   1 -23    8.90    2.20
   5   1  23    7.00    1.90
   5  -1  23    7.30    2.00
  -5   1  24   39.00    4.00
   5  -1  24   28.20    3.20
   5   1  24   30.30    3.60
  -5   1 -24   33.30    3.40
   5  -1  25  171.68    7.10
   5   1  25  177.58    7.70
  -5   1  25  176.28    7.70
   5  -1  26  127.29    5.70
  -5   1  26  136.79    6.40
   5   1  26  134.29    6.40
  -5   1  27   70.29    4.40
   5  -1  27   81.69    4.20
   5   1  27   77.59    4.60
  -5   1  28    1.70    1.20
   5   1  28    4.40    1.50
   5   1  29    2.60    1.10
  -6  -1   0   -0.70    2.20
   6  -1   0   -0.60    1.70
   6  -1  -1   -1.10    1.70
  -6  -1  -1    0.10    1.90
   6   1   1    1.20    1.90
  -6  -1   1    2.70    2.20
   6  -1   1    2.40    1.70
  -6  -1  -2   85.49    7.80
   6   1   2   91.19    5.70
  -6  -1   2   99.39    9.10
   6  -1   2   92.99    5.20
   6  -1  -2  102.59    5.80
  -6   1  -3  220.58   11.80
   6  -1   3  237.58    8.10
  -6  -1  -3  239.68   13.40
   6   1  -3  234.58    9.30
   6   1  -4    0.30    1.90
   6   1  -4    3.10    1.40
   6  -1   4    2.60    1.50
  -6   1  -4    1.40    2.00
   6   1  -5 1216.68   21.30
  -6  -1  -5 1237.48   20.10
   6  -1  -5 1233.58   20.60
   6   1  -5 1221.88   17.20
  -6   1  -6    4.10    1.60
   6   1  -6    5.80    2.20
  -6  -1  -6    3.10    1.90
   6  -1  -6    5.40    2.50
  -6   1  -7 2366.36   27.20
  -6  -1  -7 2446.86   29.90
   6  -1  -7 2378.26   29.90
  -6  -1  -8  171.18    8.30
   6   1  -8  167.88    8.50
  -6   1  -8  173.28    7.70
   6  -1  -8  159.98    8.10
   6   1  -9 1959.10   28.70
  -6  -1  -9 1970.00   28.70
   6  -1  -9 1961.20   28.30
  -6   1  -9 1991.00   26.70
  -6  -1 -10   -0.50    2.00
   6  -1 -10    5.40    2.30
  -6   1 -10    1.90    1.70
   6   1 -10    2.80    1.70
  -6   1 -11  200.78    9.20
  -6  -1 -11  211.78   10.30
   6  -1 -11  220.18   10.00
   6  -1 -12   10.20    2.80
  -6   1 -12   12.40    2.30
  -6  -1 -12   12.00    3.10
   6   1  13  129.99    6.10
  -6  -1 -13  118.79    8.30
  -6   1 -13  121.49    7.80
   6  -1 -13  116.99    7.50
  -6  -1 -14    4.30    2.50
   6   1  14    5.70    1.60
  -6   1 -14    7.00    2.60
   6   1  15  220.38    8.30
  -6  -1 -15  202.78   11.50
  -6   1 -15  222.58   11.10
  -6  -1 -16   54.39    6.30
   6   1  16   58.09    4.40
   6   1  17  166.98    7.40
  -6  -1 -17  161.08   10.80
   6   1  18   62.39    4.70
  -6  -1 -18   52.99    6.40
  -6   1  19  165.38    8.10
   6   1  19  153.58    7.20
   6   1  19  150.78    7.60
  -6  -1 -19  147.29   10.70
  -6   1  19  151.38    7.60
   6  -1  19  152.38    7.40
   6  -1  20  146.59    7.40
  -6   1  20  159.48    8.10
  -6   1 -20  160.28    8.00
   6   1  20  156.18    7.80
   6   1  20  151.08    7.10
  -6   1  20  145.29    7.60
   6   1  21   54.29    4.70
   6   1  21   48.60    4.10
   6  -1  21   47.70    4.20
  -6   1 -21   53.09    4.80
  -6   1  21   49.70    4.70
  -6   1  21   51.09    4.70
   6   1  22   51.59    4.60
  -6   1  22   55.69    4.90
   6  -1  22   62.99    4.80
  -6   1 -22   59.29    5.00
  -6   1  22   55.39    4.80
  -6   1  23    3.00    1.80
   6  -1  23   -0.30    1.50
  -6   1  23    0.30    1.70
   6   1  23    2.20    1.90
  -6   1 -23    4.10    2.00
   6  -1  24    9.50    2.20
  -6   1  24    8.40    2.30
  -6   1 -24   10.60    2.30
   6   1  24   10.20    2.30
   6   1  25  109.39    6.00
  -6   1  25  117.39    6.20
  -6   1 -25  115.29    5.80
  -6  -1 -25  109.39    5.50
   6  -1  25  112.69    5.70
   6   1  26   24.30    2.90
  -6   1  26   22.30    2.80
   6  -1  26   25.70    2.60
  -6   1 -26   30.90    2.90
  -6   1  27  247.48    7.50
   6   1  27  258.27    7.70
   6   1  28    1.80    1.20
  -6   1  28    4.20    1.30
   7   1   0 2033.20   28.20
   7  -1   0 2045.10   26.70
   7  -1  -1  948.71   18.50
   7  -1   1  945.51   18.00
   7   1  -1  944.61   19.50
   7   1   1  972.70   19.50
   7   1  -2   46.70    4.70
   7  -1  -2   51.39    4.60
   7   1   2   40.60    4.40
   7  -1   2   39.90    3.80
   7  -1  -3  495.85   13.80
   7  -1   3  504.05   12.80
   7   1  -4    8.50    2.60
   7  -1   4   11.50    2.30
   7  -1  -4   13.00    2.80
   7   1  -5  301.07   11.70
   7  -1  -5  306.07   11.30
  -7  -1  -5  301.87   10.80
  -7   1  -6    0.20    1.50
  -7  -1  -6    2.20    1.80
   7   1  -6    5.90    2.60
   7  -1  -7  165.28    8.60
  -7   1  -7  156.88    7.70
   7   1  -7  149.88    8.50
  -7  -1  -7  167.48    8.50
  -7   1  -8 1559.44   24.60
   7   1  -8 1545.65   27.20
  -7  -1  -8 1592.94   26.60
   7  -1  -8 1613.54   27.00
  -7   1  -9   52.09    4.80
   7  -1  -9   55.29    5.30
   7   1  -9   47.00    5.10
  -7  -1  -9   55.79    5.40
   7  -1 -10  217.68   10.40
  -7  -1 -10  210.58   10.40
  -7   1 -10  202.48    9.50
   7   1 -10  217.78   10.60
   7  -1 -11   73.89    6.30
  -7   1 -11   72.09    5.90
  -7  -1 -11   77.39    6.60
   7  -1 -12    2.40    1.80
  -7  -1 -12   -0.90    2.20
  -7   1 -12   -3.80    2.30
  -7  -1 -13  355.36   14.70
  -7   1 -13  365.46   13.70
   7  -1 -13  369.36   14.20
   7   1  14    6.40    1.80
  -7  -1 -14   11.20    3.00
  -7   1 -14    5.60    2.20
   7   1  15   88.89    5.50
  -7  -1 -15   91.99    8.10
  -7  -1 -16  231.68   12.80
   7   1  16  242.78    9.00
  -7  -1 -17   33.00    5.10
   7   1  17   47.20    4.20
   7   1  18   65.29    5.10
  -7   1  18   66.79    5.30
  -7   1  18   71.99    5.50
   7   1  18   68.29    4.90
  -7  -1 -18   64.99    7.20
  -7  -1  18   73.19    5.00
   7  -1  18   77.39    5.30
  -7  -1 -19    5.50    2.90
   7   1  19   10.20    2.60
  -7   1  19    8.70    2.30
   7   1  19    8.10    2.00
  -7  -1  19    1.60    1.70
  -7   1  19    6.70    2.40
   7  -1  19    6.40    1.80
  -7   1  20  148.59    7.80
  -7   1 -20  136.09    7.60
   7   1  20  139.19    7.30
   7   1  20  143.09    6.90
   7  -1  20  143.89    7.30
  -7   1  20  154.38    7.80
   7  -1  21  141.09    7.10
  -7   1 -21  138.79    7.50
   7   1  21  140.39    7.30
  -7   1  21  149.99    7.80
  -7   1  21  142.09    7.60
   7   1  22   41.00    4.10
  -7   1 -22   34.90    4.10
  -7   1  22   47.00    4.50
  -7   1  22   43.40    4.30
   7  -1  22   46.30    4.20
  -7   1  23  538.65   13.70
  -7   1 -23  517.45   13.50
   7   1  23  533.35   13.50
   7  -1  23  529.85   12.90
  -7   1  23  550.24   13.90
   7   1  24  145.29    6.90
   7  -1  24  125.89    6.10
  -7   1  24  137.59    6.80
  -7   1 -24  129.59    6.60
   7   1  25  295.67    9.20
  -7   1 -25  293.67    9.00
  -7  -1 -25  277.17    8.80
  -7   1  25  282.07    9.10
   7  -1  25  295.77    8.60
  -7   1 -26  114.49    5.20
  -7   1  26  106.69    5.20
  -7  -1 -26  112.29    5.10
   7   1  26  110.39    5.30
  -7   1 -27   72.99    3.60
  -7   1  27   68.59    3.70
   7   1  27   74.29    4.00
   8  -1   0   -0.60    2.00
   8   1   0    0.90    2.40
   8   1  -1  659.23   17.70
   8  -1  -1  707.13   17.50
   8   1   1  651.93   17.30
   8  -1   1  701.23   16.90
   8   1  -2  270.97   11.50
   8  -1   2  272.97   10.50
   8  -1  -2  264.67   10.90
   8  -1   3   54.59    4.80
   8   1  -3   57.49    5.50
   8  -1  -3   56.39    5.30
   8  -1  -4 1369.66   25.10
   8  -1   4 1385.86   23.20
   8   1  -4 1312.07   25.60
   8  -1  -5   23.80    3.90
   8   1  -5   22.50    4.00
  -8  -1  -5   31.70    4.00
  -8  -1  -6  350.26   12.70
   8  -1  -6  348.37   13.10
  -8   1  -6  344.07   11.90
   8   1  -6  359.56   13.90
  -8   1  -7   19.40    3.30
  -8  -1  -7   17.50    3.60
   8   1  -7   20.80    3.90
   8  -1  -7   20.70    3.70
   8   1  -8    6.70    2.40
  -8  -1  -8    6.70    2.60
  -8   1  -8    4.30    2.00
   8  -1  -8    5.70    2.60
   8   1  -9  114.79    8.20
  -8  -1  -9  126.19    8.30
  -8   1  -9  114.29    7.30
   8  -1  -9  112.49    8.00
   8   1 -10  529.15   17.50
  -8   1 -10  522.25   15.90
   8  -1 -10  515.85   17.00
  -8  -1 -10  514.95   16.90
   8   1 -11  134.49    8.90
  -8   1 -11  134.79    8.40
   8  -1 -11  136.79    9.00
  -8  -1 -11  136.69    9.10
   8  -1 -12  344.17   14.30
  -8  -1 -12  332.27   14.20
  -8   1 -12  351.26   13.70
  -8  -1 -13   12.60    3.50
   8  -1 -13   15.30    3.30
  -8   1 -13   17.60    3.70
  -8  -1 -14  349.57   15.50
  -8   1 -14  364.96   14.80
   8   1  14  357.16   10.80
   8   1  15  114.39    6.40
  -8  -1 -15  107.59    8.80
   8   1  16  279.97    9.90
  -8  -1 -16  267.67   14.00
  -8  -1 -17    2.60    2.30
   8   1  17    1.10    1.30
   8   1  17    2.00    2.00
  -8   1  17    1.30    1.60
  -8   1  17    0.30    1.70
   8  -1  17    2.70    1.50
  -8  -1  18   15.70    2.60
  -8   1  18    9.10    2.50
  -8   1  18   16.00    2.80
   8   1  18   17.20    2.70
   8   1  18   14.70    2.60
   8  -1  18   14.10    2.70
  -8  -1 -18   15.70    4.20
   8  -1  19    6.80    1.90
  -8   1  19    5.10    1.80
   8   1  19    5.40    1.70
  -8   1  19    7.80    2.60
   8   1  19    7.10    2.10
  -8  -1  19    8.80    2.10
   8   1  20  207.58    8.90
  -8   1  20  206.18    9.00
  -8   1 -20  222.08    9.60
  -8   1  20  218.68    9.20
   8  -1  20  222.58    8.90
  -8  -1  20  215.08    8.60
  -8  -1  21   -0.70    1.80
   8  -1  21    1.90    1.80
   8   1  21    1.60    1.70
  -8   1  21    1.10    1.90
  -8   1 -21    3.80    2.00
  -8   1  21    0.90    1.80
   8  -1  22  151.38    7.10
   8   1  22  146.39    7.20
  -8   1  22  137.89    7.10
  -8   1  22  149.79    7.40
  -8   1 -22  130.39    7.20
  -8   1  23   49.20    4.20
  -8   1 -23   47.60    4.20
   8  -1  23   48.90    3.90
   8   1  23   44.80    4.00
  -8   1  23   47.10    4.20
  -8   1 -24   46.70    4.00
  -8   1  24   38.40    3.60
   8   1  24   38.70    3.60
  -8   1 -25   76.49    4.60
  -8  -1 -25   75.39    4.50
   8   1  25   75.49    4.50
  -8   1  25   72.89    4.50
  -8   1  26   -1.10    1.30
  -8   1 -26   -0.60    1.30
  -8  -1 -26    1.70    1.40
   9  -1   0  505.55   15.80
   9   1   0  551.54   17.20
   9   1   1   40.40    5.20
   9  -1   1   38.80    4.70
   9  -1  -1   30.00    4.40
   9   1  -1   32.30    4.70
   9  -1   2   57.39    5.40
   9  -1  -2   63.69    5.90
   9   1  -2   61.59    6.20
   9  -1  -3  546.15   17.00
   9   1  -3  529.75   17.30
   9  -1   4  270.07   11.10
   9   1  -4  266.27   12.40
   9  -1  -4  267.57   12.10
   9   1  -5   82.79    7.20
   9  -1  -5   75.49    6.80
  -9  -1  -5   76.49    6.50
   9   1  -6  139.09    9.20
   9  -1  -6  146.29    9.20
  -9   1  -6  144.99    8.30
  -9  -1  -6  140.89    8.70
   9  -1  -7  208.88   11.10
   9   1  -7  205.68   11.30
  -9   1  -7  225.38   10.50
  -9  -1  -7  217.28   10.90
   9   1  -8    6.60    2.90
  -9   1  -8   -0.40    2.50
  -9  -1  -8    3.10    2.30
   9  -1  -8    5.70    2.70
  -9   1  -9    2.00    1.60
  -9  -1  -9    4.10    2.40
   9   1  -9    1.20    1.90
   9  -1  -9   -1.00    2.60
   9  -1 -10   59.19    6.30
  -9   1 -10   59.89    6.00
  -9  -1 -10   56.69    6.20
   9   1 -10   59.59    6.40
   9  -1 -11   26.90    4.40
   9   1 -11   36.10    5.10
  -9   1 -11   26.10    4.00
  -9  -1 -11   23.30    4.10
  -9  -1 -12  149.79   10.10
  -9   1 -12  150.78    9.50
   9  -1 -12  132.99    9.50
  -9   1 -13    2.70    2.70
   9  -1 -13    0.30    2.50
  -9  -1 -13    2.80    2.80
  -9  -1 -14  317.27   15.00
   9   1  14  334.87   10.90
   9  -1  15  384.06   11.80
   9   1  15  397.06   11.90
   9   1  15  391.16   11.80
  -9   1  15  406.26   12.20
  -9  -1 -15  366.96   16.40
   9   1  16   15.90    2.60
   9   1  16   19.30    3.00
  -9   1  16   17.50    3.00
  -9  -1 -16   25.60    4.70
   9  -1  16   21.30    3.10
   9   1  17 1200.08   20.40
   9   1  17 1192.18   21.00
   9  -1  17 1204.88   21.00
  -9   1  17 1168.98   21.20
  -9   1  18   16.60    3.00
  -9  -1  18   19.20    3.00
   9   1  18   17.50    3.00
   9   1  18   15.40    2.50
   9  -1  18   17.50    2.90
  -9   1  18   21.20    3.10
   9  -1  19  641.64   15.10
   9   1  19  643.84   15.40
  -9   1 -19  654.03   16.20
  -9   1  19  648.14   15.80
  -9   1  19  640.94   15.70
  -9  -1  19  650.43   14.90
  -9   1 -20  274.57   10.50
  -9   1  20  275.67   10.20
   9   1  20  279.27   10.00
  -9   1  20  297.17   10.60
  -9  -1  20  282.57    9.70
  -9   1  21   27.10    3.50
  -9   1 -21   31.00    3.70
  -9  -1  21   31.60    3.40
  -9   1  21   34.60    3.90
   9   1  21   36.70    3.80
   9   1  22  250.97    8.90
  -9   1  22  235.28    8.80
  -9   1  22  250.47    9.10
  -9   1 -22  242.08    9.20
  -9  -1  22  245.08    8.30
  -9   1 -23   32.90    3.60
  -9   1  23   27.60    3.30
  -9   1  23   27.00    3.10
   9   1  23   34.60    3.50
  -9   1 -24   75.79    4.70
  -9  -1 -24   75.49    4.60
  -9   1  24   71.69    4.40
  -9   1  25   67.79    3.90
  -9   1 -25   72.99    4.20
  -9  -1 -25   78.39    4.30
  -9   1  26    0.60    1.00
  -9   1 -26    1.50    1.10
  -9  -1 -26    2.50    1.20
  10  -1   0    0.00    2.20
  10   1   0    0.50    2.60
  10  -1  -1   17.20    3.60
  10  -1   1   18.20    3.80
  10   1  -1   15.10    3.90
  10   1  -2  541.65   18.60
  10  -1   2  520.95   16.90
  10  -1  -2  536.65   17.80
  10  -1   3    2.60    1.90
  10   1  -3   -0.60    3.00
  10  -1  -3    2.60    2.60
  10  -1   4  150.98    8.90
  10   1  -4  150.78   10.30
  10  -1  -4  148.49    9.70
 -10  -1  -5   72.29    6.60
  10  -1  -5   75.89    7.10
  10   1  -5   60.59    6.50
  10   1  -6  281.67   13.80
 -10  -1  -6  301.97   13.20
 -10   1  -6  302.57   12.70
  10  -1  -6  279.37   13.50
 -10  -1  -7  142.59    9.40
  10  -1  -7  133.39    9.60
  10   1  -7  127.59    9.50
 -10   1  -7  138.19    8.90
  10  -1  -8  110.29    8.80
 -10   1  -8  106.49    7.90
 -10  -1  -8  106.09    8.20
  10   1  -8   99.99    8.30
  10   1  -9   18.50    4.00
 -10   1  -9   17.70    3.70
 -10  -1  -9   23.50    4.30
  10  -1  -9   21.50    4.30
  10  -1 -10  440.56   17.40
 -10  -1 -10  426.76   16.70
  10   1 -10  449.36   17.70
 -10   1 -10  430.46   16.00
  10   1 -11   56.49    6.40
  10  -1 -11   53.89    6.50
 -10  -1 -11   45.70    5.90
 -10   1 -11   51.89    5.80
 -10  -1 -12  361.16   15.80
  10  -1 -12  350.16   15.80
 -10   1 -12  341.17   14.60
  10   1  13  185.98    8.10
 -10  -1 -13  192.48   11.90
 -10   1  13  192.08    8.30
  10  -1 -13  194.68   11.80
 -10  -1 -14    5.00    3.00
 -10   1  14    8.40    2.20
  10   1  14    9.80    2.40
  10   1  14    8.60    2.20
  10   1  15  155.28    7.60
 -10   1  15  164.98    7.90
  10   1  15  147.99    7.30
 -10  -1 -15  149.88   10.70
 -10   1  16    2.60    1.60
  10   1  16   -0.60    1.50
  10   1  16    1.00    1.60
  10   1  17   13.30    2.50
  10   1  17   16.80    2.80
 -10   1  17   15.90    2.80
 -10   1  18   83.29    5.70
 -10   1 -18   79.39    5.90
 -10  -1  18   76.99    5.30
 -10   1  18   81.39    5.80
  10   1  18   75.79    5.40
 -10   1  19   16.60    3.00
  10   1  19   19.10    3.10
 -10   1  19   13.50    2.40
 -10  -1  19   14.80    2.70
 -10   1 -19   17.40    3.10
 -10   1  20  102.69    6.10
 -10   1  20  116.09    6.60
 -10   1 -20  105.69    6.50
 -10  -1  20  105.79    5.90
 -10   1  21   66.29    4.90
 -10   1  21   61.89    4.70
 -10   1 -21   69.09    5.10
 -10  -1  21   59.59    4.30
 -10   1  22  307.67    9.50
 -10   1 -22  327.07   10.20
 -10  -1  22  311.57    8.80
 -10   1  22  310.47    9.70
 -10   1  23   20.50    2.60
 -10   1  23   20.90    2.70
 -10   1 -23   21.40    2.80
 -10  -1 -23   23.80    2.90
 -10  -1 -24   -0.10    1.60
 -10   1 -24    0.70    1.40
 -10   1  24    0.00    1.10
  10   1  24    1.90    1.10
 -10  -1 -25   77.79    3.90
 -10   1 -25   76.09    3.90
  11  -1   0  142.69    9.70
  11  -1   1  748.33   21.70
  11  -1  -1  761.92   22.40
  11   1  -2  852.01   24.30
  11  -1   2  890.71   23.30
  11  -1  -2  862.11   23.90
  11   1  -3  372.96   16.20
  11  -1  -3  404.86   16.50
  11  -1   3  418.26   15.80
  11  -1  -4  236.18   12.90
  11   1  -4  224.98   12.80
 -11  -1  -4  217.18   11.60
  11   1  -5   24.20    4.70
 -11   1  -5   27.50    4.30
 -11  -1  -5   22.30    4.20
  11  -1  -5   25.80    4.70
 -11  -1  -6  519.35   18.20
  11  -1  -6  578.94   20.30
 -11   1  -6  532.45   17.90
  11   1  -6  530.05   19.80
 -11  -1  -7  145.09    9.90
 -11   1  -7  143.19    9.40
  11   1  -7  143.39   10.40
  11  -1  -7  142.59   10.30
 -11  -1  -8  606.54   20.20
 -11   1  -8  594.84   19.10
  11   1  -8  588.44   21.00
  11  -1  -8  600.44   21.00
  11   1  -9    8.30    3.30
 -11   1  -9    9.50    3.00
  11  -1  -9    7.90    2.80
 -11  -1  -9   12.70    3.40
 -11   1 -10   48.60    5.70
 -11  -1 -10   47.60    6.00
  11  -1 -10   50.49    6.40
  11   1 -10   51.19    6.40
  11   1 -11    6.90    3.30
 -11   1  11    4.60    1.50
 -11   1 -11    2.70    2.80
  11  -1 -11   12.90    3.50
 -11  -1 -11   11.10    3.60
 -11   1  12  209.98    8.80
  11  -1 -12  193.48   12.20
 -11  -1 -12  202.38   12.20
 -11   1  13   88.09    5.80
 -11  -1 -13   94.99    8.40
  11  -1 -13   92.99    8.50
  11   1  14    7.30    2.10
 -11   1  14    5.80    1.90
 -11   1  15   18.40    3.10
  11   1  15   10.00    2.20
 -11   1  16  396.16   12.20
 -11   1 -16  395.66   12.60
 -11   1  17    9.70    2.40
 -11   1 -17   13.60    3.00
 -11   1 -18   22.80    3.40
 -11   1  18   19.10    3.20
 -11   1  18   23.40    3.20
 -11  -1  18   27.20    3.30
 -11  -1  19  276.07    9.30
 -11   1 -19  276.67   10.00
 -11   1  19  278.17    9.70
 -11   1  19  271.07    9.80
 -11   1  20    2.30    1.50
 -11   1 -20   -3.40    2.00
 -11  -1  20    1.80    1.70
 -11   1  20   -0.80    1.70
 -11   1 -21  284.07    9.30
 -11  -1  21  268.97    8.20
 -11   1  21  278.47    9.10
 -11   1  21  275.97    8.80
 -11   1  22  123.79    5.80
 -11  -1 -22  123.09    5.90
 -11  -1  22  120.59    5.10
 -11   1  22  116.69    5.40
  11   1  22  121.29    5.00
 -11   1 -22  126.39    6.00
 -11   1 -23   25.30    2.80
 -11   1  23   24.30    2.50
  11   1  23   27.00    2.30
 -11  -1 -23   21.60    2.60
 -11   1  23   25.50    2.70
 -11   1 -24  168.18    5.70
 -11  -1 -24  165.08    5.70
  12  -1   0   -0.30    2.10
  12  -1  -1    3.80    2.60
  12  -1   1    0.50    2.60
  12  -1  -2   46.00    6.10
  12  -1   2   43.60    5.80
 -12  -1  -3   38.40    5.30
  12  -1  -3   35.00    5.30
  12  -1   3   47.80    5.80
 -12  -1  -4   20.00    4.00
 -12   1  -4   19.30    3.90
  12  -1  -4   21.20    4.30
 -12   1  -5  227.78   12.20
  12  -1  -5  250.47   13.90
  12   1  -5  236.88   13.60
 -12  -1  -5  244.48   12.90
 -12  -1  -6   12.00    3.60
 -12   1  -6    4.10    1.90
  12  -1  -6    6.90    3.50
  12   1  -6    9.70    3.90
 -12  -1  -7    5.40    2.70
 -12   1  -7    7.80    3.00
  12   1  -7    0.30    2.80
  12  -1  -7   12.60    3.80
 -12   1  -8  103.59    8.40
 -12   1   8  101.19    6.10
  12   1  -8  109.19    9.40
  12   1   8  106.59    6.00
  12  -1  -8  115.89    9.80
 -12  -1  -8  109.59    8.90
 -12  -1  -9   94.79    8.40
 -12   1   9   86.19    5.60
 -12   1  -9   83.59    7.70
  12   1  -9   77.39    8.00
  12  -1  -9   92.79    8.60
  12   1   9   99.09    5.80
  12  -1 -10  249.68   14.10
 -12  -1 -10  254.57   13.70
 -12   1  10  268.17    9.90
  12   1  10  267.37    9.50
 -12   1  11  618.64   15.00
  12   1  11  610.04   14.30
  12   1  12  662.43   15.00
 -12   1  12  679.13   15.80
 -12   1  13    4.20    1.90
 -12   1 -13    4.60    1.80
  12   1  13    3.50    1.90
 -12   1  14    3.40    2.00
  12   1  14   -0.70    1.70
 -12   1 -14    3.10    1.90
  12   1  15   16.80    2.70
 -12   1  15   18.50    3.00
 -12   1 -15   23.60    3.50
 -12   1  16   33.00    3.70
  12   1  16   32.70    3.50
 -12   1 -16   32.70    3.80
 -12   1  17   67.39    5.00
 -12   1 -17   78.09    5.50
  12   1  17   66.59    4.60
 -12   1  17   74.89    5.40
 -12  -1  18    5.00    1.70
  12   1  18    8.40    2.00
 -12   1  18    6.50    1.90
 -12   1 -18    9.50    2.40
 -12   1  18   11.60    2.60
 -12  -1  19    9.20    2.00
 -12   1  19   11.70    2.30
 -12   1 -19   12.90    2.50
  12   1  19    9.50    1.90
 -12   1  19   13.80    2.60
 -12   1  20  131.89    6.20
 -12   1  20  127.49    5.90
 -12   1 -20  121.09    6.00
 -12  -1  20  123.69    5.50
  12   1  20  122.39    5.30
 -12   1  21    7.10    1.90
 -12   1 -21    8.70    2.00
 -12   1  21    7.60    1.60
 -12  -1 -21    9.80    2.20
 -12  -1  21    9.50    1.60
  12   1  21    9.40    1.60
 -12   1 -22   52.99    3.60
 -12   1  22   50.69    3.20
 -12   1  22   53.19    3.50
 -12  -1 -22   59.09    3.70
  12   1  22   56.29    3.00
 -12  -1 -23   16.80    2.00
 -12   1 -23   14.10    1.90
 -12   1  23   18.60    2.00
  13  -1   0   32.20    5.10
  13   1   0   37.10    3.70
  13  -1   0   42.70    4.00
  13  -1   1  152.58    7.10
  13  -1  -1  155.08    7.30
  13   1  -1  157.98    7.40
  13  -1   1  160.28   10.90
  13   1   1  153.18    7.20
  13  -1  -1  161.18   11.20
 -13  -1  -2   80.89    7.60
  13  -1   2   79.79    7.60
  13  -1  -2   77.09    5.30
  13  -1  -2   78.09    8.00
  13   1   2   84.89    5.40
  13  -1   2   81.19    5.20
  13   1  -2   81.69    5.40
 -13   1  -3   18.60    3.80
  13  -1   3   17.60    2.60
  13   1  -3   14.30    2.60
 -13  -1  -3   13.60    3.00
  13  -1  -3   13.00    3.70
  13  -1  -3   20.80    3.00
  13   1   3   21.10    2.90
 -13   1  -4  135.49    9.70
  13   1   4  147.69    7.10
  13  -1  -4  154.18   11.00
  13  -1  -4  145.39    7.30
  13  -1   4  139.09    6.80
 -13  -1  -4  149.19   10.30
  13   1  -4  140.99    7.20
 -13  -1  -5  183.38   11.50
 -13   1  -5  197.48   11.60
  13   1  -5  171.68    7.90
  13  -1  -5  180.48   12.10
  13  -1   5  173.58    7.60
  13   1   5  185.98    8.00
  13  -1   6   17.80    2.60
 -13   1   6   21.20    3.10
  13   1  -6   13.90    2.70
 -13  -1  -6   22.70    4.40
  13   1   6   20.10    3.00
  13  -1  -6   13.70    3.60
 -13   1  -6   19.20    3.90
 -13   1  -7  275.37   13.70
 -13  -1  -7  255.27   13.60
  13  -1   7  262.17    9.20
 -13   1   7  251.97    9.60
  13  -1  -7  268.97   14.70
  13   1   7  260.37    9.50
  13   1   8   67.09    5.00
 -13   1   8   70.19    5.20
  13   1   9   91.19    5.70
 -13   1   9   90.29    5.90
  13   1  10  444.36   12.30
 -13   1  10  433.76   12.70
 -13   1  11    0.60    1.50
  13   1  11    1.70    1.50
  13   1  12   44.00    4.00
 -13   1  12   48.50    4.30
 -13   1  13   87.69    5.70
  13   1  13   98.49    5.80
 -13   1  14   19.10    3.10
 -13   1 -14   18.40    3.10
  13   1  14   16.90    2.70
 -13   1 -15    3.40    2.20
 -13   1  15    1.50    1.60
  13   1  15    4.10    1.90
 -13   1  16    3.80    1.80
 -13   1 -16    4.10    1.60
  13   1  16    6.20    1.90
 -13   1  17   56.99    4.30
 -13   1 -17   63.89    4.50
 -13   1  17   62.49    4.80
 -13  -1  17   67.09    4.60
  13   1  17   58.29    4.00
 -13   1  18   42.60    3.80
 -13   1  18   41.80    3.60
 -13   1 -18   44.70    3.70
 -13  -1  18   48.30    3.70
  13   1  18   41.00    3.30
 -13   1  19    2.70    1.50
 -13  -1 -19    3.20    1.50
  13   1  19   -0.40    1.10
 -13  -1  19    2.00    1.30
 -13   1  19    3.10    1.70
 -13   1 -19    1.40    1.50
 -13   1  20    9.10    1.70
  13   1  20   11.40    1.70
 -13   1 -20   11.60    1.90
 -13  -1 -20   10.80    2.00
 -13   1  20    9.90    1.90
 -13  -1  20   11.50    1.80
 -13   1  21   -0.40    1.00
 -13   1 -21    1.90    1.30
 -13  -1 -21   -0.60    1.20
  13   1  21   -1.10    1.00
 -13  -1  21    1.10    0.90
 -13   1  21   -0.90    1.30
 -13   1  22   32.60    2.40
  14  -1   0   -2.10    2.00
  14   1   0   -0.40    1.50
  14  -1   1   21.70    3.20
  14   1   1   23.40    3.20
  14   1  -1   18.80    2.90
  14  -1  -1   22.20    3.10
  14   1   2   40.30    4.00
  14   1  -2   40.30    4.00
  14  -1  -2   36.30    3.80
  14  -1   2   42.60    4.30
  14  -1  -3   87.89    5.70
  14   1  -3   92.99    5.90
  14  -1   3  100.69    6.00
  14   1   3   86.09    5.70
  14   1  -4  173.98    8.10
  14  -1   4  189.88    8.10
  14   1   4  178.28    8.00
  14  -1   5  200.78    8.20
  14   1  -5  201.08    8.70
 -14   1   5  207.08    8.70
  14   1   5  204.18    8.50
 -14   1   6  384.26   12.00
  14   1   6  405.06   11.90
  14  -1   6  400.56   11.40
 -14   1   7  339.67   11.20
  14   1   7  336.37   10.80
  14  -1   7  352.56   10.70
  14  -1   8   -0.70    1.70
 -14   1   8    1.10    1.70
  14   1   8    0.20    1.60
  14   1   9  656.53   14.80
 -14   1   9  639.84   15.10
  14   1  10  388.06   11.30
 -14   1  10  388.96   11.80
  14   1  11  137.29    6.80
 -14   1  11  135.89    7.00
 -14   1  12   33.60    3.70
  14   1  12   29.40    3.40
  14   1  13   25.00    3.10
 -14   1  13   23.10    3.00
 -14   1  14  162.58    7.30
  14   1  14  165.48    6.90
 -14   1  15  217.58    8.10
  14   1  15  206.08    7.40
 -14   1  16   87.39    5.00
 -14  -1 -16   87.19    4.80
 -14   1 -16   94.99    5.10
 -14   1  16   88.09    5.30
  14   1  16   82.99    4.70
 -14   1  17   76.49    4.70
 -14  -1  17   74.19    4.50
 -14   1 -17   84.59    4.50
 -14   1  17   69.99    4.30
 -14  -1 -17   77.69    4.40
  14   1  17   76.09    4.10
 -14   1  18   14.60    2.20
  14   1  18   16.00    2.00
 -14   1  18   15.10    2.10
 -14   1 -18   12.60    2.00
 -14  -1 -18   10.00    1.90
 -14  -1  18   13.60    2.00
 -14   1  19   13.10    2.00
 -14  -1  19    8.10    1.50
  14   1  19   13.70    1.70
 -14   1  19    9.50    1.70
 -14   1 -19   14.00    1.90
 -14  -1 -19   11.50    1.80
 -14   1  20  115.89    4.50
  15  -1   0    3.30    1.80
  15   1   0    5.10    2.20
  15  -1   1  138.79    7.00
  15  -1  -1  125.29    6.80
  15   1  -1  128.79    6.90
  15   1   1  129.29    6.90
  15  -1   2   26.30    3.40
  15   1   2   31.20    3.70
  15   1  -2   31.00    3.70
  15  -1  -2   26.30    3.30
 -15   1   3    0.90    1.90
  15   1   3   -0.40    1.80
  15  -1   3    4.00    1.80
  15   1  -3    3.20    1.80
  15   1   4   12.70    2.60
 -15   1   4   14.00    2.70
  15  -1   4    7.50    1.90
  15   1  -4   10.40    2.50
  15   1   5   17.50    2.90
 -15   1   5   20.40    3.00
  15  -1   5   22.50    3.00
 -15   1   6  121.99    6.60
  15  -1   6  125.39    6.30
  15   1   6  115.89    6.50
 -15   1   7   93.59    5.80
  15  -1   7  101.19    5.70
  15   1   7   98.59    5.90
 -15   1   8   38.30    3.90
  15  -1   8   31.40    3.30
  15   1   8   37.10    3.80
  15   1   9   42.70    4.00
 -15   1   9   45.80    4.20
 -15   1  10  190.58    8.00
  15   1  10  183.38    7.60
 -15   1  11    3.40    1.80
  15   1  11    1.30    1.60
 -15   1  12    5.10    1.80
  15   1  12    5.10    1.70
 -15   1  13   17.20    2.50
  15   1  13   18.80    2.50
 -15   1  14   33.50    3.20
  15   1  14   39.90    3.30
 -15   1  15    5.80    1.90
 -15   1  15    4.00    1.50
  15   1  15    7.50    1.70
 -15   1  16   -0.60    1.40
 -15   1  16   -0.40    1.20
  15   1  16   -0.80    1.10
 -15  -1  16    0.50    1.40
 -15   1  17    3.10    1.40
 -15   1  17    2.20    1.20
  15   1  17   -0.10    1.00
 -15  -1  17    1.10    1.00
 -15   1  18   66.79    3.60
  16   1   0   -0.30    1.90
  16  -1   1   41.40    3.80
  16   1  -1   47.30    4.30
  16   1   1   44.90    4.30
  16   1   2   35.10    3.80
 -16   1   2   41.70    3.90
  16   1  -2   33.60    3.70
  16  -1   2   38.60    3.70
  16   1   3   75.79    5.20
  16  -1   3   84.29    5.30
 -16   1   3   82.99    5.40
  16   1   4    2.60    1.80
 -16   1   4    1.80    1.50
  16  -1   4    0.60    1.50
 -16   1   5   88.39    5.40
  16  -1   5   79.79    4.90
  16   1   5   90.09    5.50
  16   1   6    7.10    2.30
 -16   1   6    7.00    1.90
  16  -1   6    9.30    2.00
 -16   1   7   54.79    4.30
  16  -1   7   64.79    4.30
  16   1   7   52.39    4.30
 -16   1   8   13.00    2.40
  16   1   8   12.80    2.30
 -16   1   9   51.79    4.00
  16   1   9   47.40    3.90
  16   1  10  223.18    7.70
 -16   1  10  232.88    8.00
 -16   1  11   27.80    2.90
  16   1  11   28.40    2.90
 -16   1  12   13.10    2.10
  16   1  12   12.00    2.00
 -16   1  13   67.29    4.00
  16   1  13   61.69    3.70
 -16   1  14   34.90    2.80
  16   1  14   28.80    2.40
 -16   1  14   33.30    2.90
 -16   1  15  157.88    5.10
 -16  -1  15  156.28    5.20
  16   1  15  161.98    5.00
 -16   1  15  168.08    5.70
 -16   1  16  153.58    5.10
 -17   1   0  161.68    6.90
  17   1   0  151.98    6.70
 -17   1   1   33.00    3.40
 -17   1  -1   33.30    3.40
  17   1   1   31.20    3.40
 -17   1   2  232.98    8.10
  17   1   2  242.28    8.40
 -17   1   3   99.19    5.30
  17   1   3   94.99    5.30
  17   1   4   12.50    2.20
 -17   1   4   17.00    2.50
  17  -1   4   17.50    2.40
 -17   1   5   48.30    3.70
  17  -1   5   47.30    3.50
  17   1   5   44.30    3.70
 -17   1   6   37.50    3.30
  17  -1   6   37.10    3.00
  17   1   6   33.20    3.20
 -17   1   7   71.49    4.30
  17   1   7   72.09    4.40
  17   1   8  146.59    5.90
 -17   1   8  166.68    6.30
 -17   1   9   81.79    4.40
  17   1   9   81.79    4.40
 -17   1  10  122.69    5.10
  17   1  10  123.69    5.00
  17   1  11    0.40    1.10
 -17   1  11   -0.30    1.10
 -17   1  12   20.60    2.00
  17   1  12   19.90    2.00
 -17   1  13   30.20    2.40
 -18   1   0   -0.30    1.20
 -18   1  -1    1.30    1.20
 -18   1   1   -0.10    1.20
 -18   1   2    1.80    1.10
 -18   1  -2    4.10    1.40
 -18   1   3    3.40    1.40
 -18   1  -3    4.30    1.50
  18   1   3    2.20    1.40
 -18   1  -4  106.19    4.80
 -18   1   4  102.19    4.60
  18   1   4   95.19    4.60
 -18   1   5   15.70    2.10
 -18   1  -5   11.70    1.70
  18   1   5   15.70    2.10
 -18   1   6    8.40    1.40
  18   1   6    8.30    1.60
 -18   1   7    6.20    1.40
  18   1   7    5.30    1.40
 -18   1   8    1.60    1.00
  18   1   8    0.50    1.00
   0  -2   0  150.98    9.70
   0   2   0  145.89    7.30
   0  -2   0  157.58    7.80
   0  -2   0  142.79    7.30
   0  -2   1  133.09    7.20
   0  -2  -1  127.89    6.30
   0  -2   1  125.89    4.20
   0   2   1  131.29    7.00
   0  -2  -1  130.69    8.80
   0  -2   1  140.89    9.30
   0  -2   1  128.69    9.20
   0  -2   1  142.79    8.10
   0  -2  -1  138.69    6.90
   0  -2   2 3969.30   48.60
   0  -2  -2 3937.81   44.30
   0   2  -2 3807.92   26.90
   0  -2  -2 3976.40   37.40
   0  -2   2 3801.62   39.80
   0   2   2 3906.41   38.00
   0  -2   2 3838.62   45.10
   0  -2  -2 3862.41   28.90
   0   2   3 6025.00   49.30
   0  -2   3 6010.40   61.89
   0   2  -3 5772.42   60.89
   0  -2  -3 5959.80   51.99
   0   2  -3 5862.01   40.70
   0  -2  -3 5886.61   47.70
   0  -2   3 5907.91   59.89
   0  -2  -3 5718.63   26.50
   0  -2   3 5738.33   52.59
   0  -2  -4  195.38    8.90
   0  -2   4  171.98   11.10
   0  -2   4  178.28   12.20
   0   2  -4  181.38   11.30
   0   2  -4  180.58    6.20
   0  -2   4  198.48   11.80
   0  -2  -4  187.58    9.30
   0  -2  -5  461.55   15.40
   0  -2  -5  477.05   15.50
   0  -2   5  485.65   20.40
   0   2  -5  472.85   10.50
   0   2  -5  464.35   19.00
   0  -2   5  491.85   19.40
   0   2  -6  186.08   12.70
   0   2   6  201.18   11.30
   0   2  -6  212.38    7.40
   0  -2   6  221.08   14.30
   0  -2   6  203.88   13.20
   0  -2  -6  207.08   11.40
   0  -2  -6  198.88   10.80
   0  -2  -6  200.18    6.70
   0  -2  -7 3192.08   47.90
   0  -2  -7 3243.88   28.60
   0   2   7 3212.68   20.30
   0   2  -7 3260.87   30.40
   0   2   7 3216.58   47.70
   0   2   8 3402.16   51.99
   0  -2  -8 3305.77   52.29
   0  -2  -8 3442.86   31.30
   0   2  -8 3421.26   32.50
   0   2   8 3414.06   22.10
   0  -2  -9  374.86   11.10
   0  -2 -10  277.37   10.10
   0  -2 -10  267.97    9.00
   0  -2 -11 1957.90   28.10
   0  -2 -11 1958.70   24.80
   0  -2 -12   42.10    4.60
   0   2  12   52.19    3.40
   0  -2 -12   42.90    4.00
   0   2  13    6.70    1.60
   0  -2 -13    9.10    2.80
   0   2  14  352.46    9.30
   0  -2 -14  324.77   13.20
   0   2  15  523.25   11.70
   0  -2 -15  514.95   17.30
   0   2  16 1308.87   18.90
   0  -2 -16 1309.37   28.30
   0  -2 -17   83.99    7.70
   0   2  17   86.49    5.10
   0  -2 -18  325.17   15.10
   0  -2 -19  237.38   13.30
   0   2  20 1163.68   21.00
   0  -2 -20 1146.19   29.50
   0  -2 -21  521.45   20.30
   0   2  21  567.64   14.90
   0   2  22  327.97   11.50
   0   2  23   -0.10    1.90
   0   2  24    8.10    2.50
   0   2  25    9.90    2.60
   0   2  26   97.69    6.00
   0   2  27   89.69    5.30
   0   2  28   94.79    5.00
   0   2  29    7.00    1.70
   1  -2   0    0.60    1.10
  -1  -2   0    1.10    2.50
  -1   2   0    2.50    3.00
  -1  -2   0    0.40    0.90
  -1  -2   0    0.60    1.80
   1  -2   0    4.40    2.70
  -1  -2   0   -1.60    1.70
   1  -2   1  746.33   19.40
   1  -2   1  762.42   22.90
  -1   2  -1  744.63   22.70
   1  -2   1  753.62   14.50
   1  -2  -1  744.63   12.80
  -1  -2  -1  760.82   18.60
  -1   2   1  753.92   13.10
  -1  -2   1  745.23   14.00
  -1  -2  -1  745.23   15.80
  -1  -2   1  749.92   18.90
  -1  -2   1  746.83   18.70
  -1  -2   1  727.33   22.30
  -1   2   1  721.03   20.90
  -1  -2  -1  725.53   20.80
   1  -2  -2  209.38    7.10
  -1  -2  -2  220.08   10.20
   1  -2   2  217.68   10.80
  -1  -2  -2  191.68   10.20
  -1   2  -2  193.38   12.20
  -1  -2   2  202.08   12.30
   1  -2  -2  185.98    4.70
   1  -2   2  196.78    8.40
  -1  -2   2  215.38   12.10
  -1  -2   2  201.48   10.20
  -1  -2   2  206.68   10.70
  -1  -2  -2  205.58    7.30
  -1   2   2  203.48    7.20
  -1   2   2  194.38   10.70
  -1  -2   3  175.98    8.40
  -1  -2  -3  160.78    9.10
   1  -2   3  172.98   10.20
  -1  -2   3  162.78   10.80
   1   2  -3  173.88   11.20
  -1   2  -3  155.58    9.50
  -1   2   3  154.98    9.30
  -1   2  -3  159.88   11.30
   1   2  -3  156.18    7.60
  -1  -2  -3  166.88    8.80
   1  -2  -3  166.68    7.00
  -1  -2   3  163.58   10.20
   1  -2  -3  158.28    5.60
  -1   2   3  164.38    7.10
  -1   2  -3  157.78    6.70
  -1  -2  -3  167.78    5.60
  -1  -2   3  163.98    9.60
  -1   2  -4 9427.56   44.10
  -1  -2   4 9439.76   76.69
  -1  -2   4 9712.43   67.69
  -1   2  -4 9348.26   60.29
  -1   2   4 9703.83   58.89
  -1  -2   4 9863.01   86.49
  -1   2  -4 9716.03   77.39
   1   2  -4 9332.87   82.99
  -1  -2   4 9421.46   80.29
  -1  -2  -4 9466.85   60.79
  -1   2   4 9490.15   66.49
   1   2  -4 9582.94   64.79
   1  -2  -4 9642.44   57.59
   1  -2   4 9568.24   89.09
  -1  -2   4 9406.36   88.79
   1   2  -4 9457.25   45.50
  -1  -2  -4 9664.83   71.49
  -1   2  -4 9510.75   88.99
  -1   2  -5 3590.54   42.10
   1   2   5 3512.45   47.00
   1  -2  -5 3663.83   40.70
  -1  -2   5 3673.13   52.79
   1   2  -5 3635.74   54.69
   1  -2   5 3706.33   56.99
  -1   2   5 3717.33   39.00
  -1  -2   5 3724.83   46.40
  -1   2  -5 3660.73   29.10
   1   2  -5 3644.84   29.50
  -1  -2  -5 3584.84   26.50
  -1  -2  -5 3747.92   47.20
   1   2  -5 3665.33   44.00
  -1  -2   5 3639.34   56.69
  -1   2  -5 3721.13   50.99
  -1  -2  -5 3700.93   33.70
  -1   2   5 3645.74   40.10
  -1  -2   6  319.37   14.80
  -1   2  -6  297.47   13.40
   1  -2  -6  318.97   13.50
  -1   2  -6  303.57   15.80
   1   2  -6  309.17   17.10
   1  -2   6  318.27   17.40
  -1  -2   6  313.17   17.20
   1   2  -6  290.67   13.60
  -1  -2  -6  315.27   14.60
  -1   2  -6  315.27    9.10
   1   2  -6  319.47    9.20
  -1  -2  -6  312.77    8.50
   1   2   6  309.27   14.90
  -1   2   6  333.07   10.80
  -1  -2   6  294.97   15.90
   1  -2  -6  309.17    8.40
  -1   2  -7   37.60    5.60
   1  -2  -7   42.70    5.90
  -1   2  -7   39.10    6.40
   1   2  -7   41.70    3.70
  -1   2   7   46.30    2.50
   1   2   7   36.20    5.80
   1  -2  -7   50.59    3.90
   1   2   7   41.40    2.40
  -1   2   7   35.70    5.10
   1  -2  -7   43.00    3.60
   1   2  -7   43.40    5.90
  -1  -2  -7   35.20    5.40
  -1   2   8    1.30    1.10
  -1   2  -8   -3.50    3.50
   1  -2  -8   -0.80    3.30
  -1  -2  -8    1.40    1.50
   1  -2  -8    2.80    1.70
   1  -2  -8    0.00    1.50
  -1   2   8    0.50    2.50
   1   2  -8    2.90    1.60
   1   2   8    1.30    1.00
   1   2  -9  412.56   11.70
   1  -2  -9  413.76   11.10
   1  -2  -9  409.36   11.60
  -1  -2  -9  409.06   11.60
   1  -2 -10  143.09    7.40
   1  -2 -10  142.19    6.80
  -1  -2 -10  133.89    7.20
  -1   2  11    1.80    1.10
   1  -2 -11    4.20    2.00
   1  -2 -11    2.60    1.50
  -1  -2 -11    0.80    1.70
   1   2  12  473.75   10.00
   1  -2 -12  449.56   12.40
  -1   2  12  462.55    9.80
  -1  -2 -12  454.65   14.30
   1  -2 -12  455.75   14.40
   1  -2 -13   19.00    3.50
  -1   2  13   15.60    2.20
   1   2  13   16.00    2.20
  -1  -2 -13   13.00    3.10
   1  -2 -14  406.36   14.70
  -1   2  14  442.96   10.40
   1   2  14  429.56   10.30
  -1  -2 -14  417.76   14.90
   1  -2 -15    1.80    2.20
  -1  -2 -15    7.70    2.70
   1   2  15    3.80    1.50
   1  -2 -16   -0.40    2.60
   1   2  16    1.80    1.40
  -1  -2 -16   -0.50    2.50
   1  -2 -17   44.80    5.80
   1   2  17   51.29    4.10
  -1  -2 -17   50.69    6.10
   1  -2 -18 1142.49   28.20
   1   2  18 1181.28   19.20
  -1  -2 -18 1172.18   28.60
  -1  -2 -19  298.57   15.10
   1  -2 -19  276.97   14.40
   1   2  19  318.57   10.20
   1   2  20   -0.10    1.70
  -1   2  20    5.80    2.00
  -1  -2 -20    4.80    2.50
   1  -2 -20    1.70    2.30
   1   2  21    7.30    2.20
  -1   2  21    5.40    1.80
  -1  -2 -21    7.50    3.00
   1   2  22   21.60    3.20
  -1   2  22   24.70    3.40
   1   2  23   -0.50    1.80
  -1   2  23   -1.50    1.80
   1   2  24   96.89    6.20
  -1   2  24   98.79    6.50
   1   2  25    1.30    1.80
  -1   2  25    1.70    1.70
   1   2  26   96.49    5.90
  -1   2  26   92.79    5.80
   1   2  27   46.30    3.90
  -1   2  27   45.70    4.00
   1   2  28   71.69    4.40
  -1   2  28   74.69    4.50
  -1   2  29   19.30    2.30
   1   2  29   18.10    2.20
  -2  -2   0  507.25   15.40
   2  -2   0  516.95   15.10
  -2   2   0  491.65   19.00
  -2  -2   0  496.05   17.00
   2   2   0  502.55   17.30
  -2   2   0  531.95   11.00
   2   2   1  209.88   11.30
  -2  -2  -1  243.08   10.20
  -2   2   1  184.58    5.00
  -2  -2  -1  211.28   11.10
  -2  -2   1  209.68   11.30
   2  -2   1  222.48    9.90
  -2   2  -1  207.88   12.80
  -2  -2   1  220.58    9.50
   2   2  -1  198.08   11.20
   2  -2   1  210.28    6.30
   2   2   1  222.18    9.90
  -2   2   1  224.78   12.60
  -2  -2   1  227.98   11.10
  -2   2   1  237.18    7.40
  -2   2  -1  227.88    7.20
  -2   2   2    9.90    3.20
   2   2   2   11.40    2.40
  -2  -2   2    5.60    2.70
  -2  -2   2    9.60    2.50
   2  -2   2   10.00    2.60
  -2  -2  -2   10.80    3.40
  -2   2  -2   11.40    2.00
  -2  -2   2   11.60    3.20
   2   2  -2    8.90    3.00
  -2  -2  -2   11.70    2.30
   2  -2  -2   10.20    2.30
  -2   2  -2    9.40    3.40
   2   2   2   17.50    3.80
  -2  -2   2   10.20    2.70
   2  -2  -2    9.60    2.00
   2   2   3  903.01   24.20
  -2   2   3  825.02   11.90
   2  -2  -3  878.21   14.00
  -2  -2  -3  926.41   16.90
   2  -2   3  909.71   21.60
  -2  -2   3  934.01   26.80
   2  -2  -3  885.21   15.20
  -2  -2  -3  872.21   23.10
  -2   2  -3  906.81   27.70
   2   2  -3  848.72   24.10
   2   2   3  867.11   16.70
   2  -2  -3  849.52   16.70
  -2   2   3  806.22   22.70
   2   2  -3  883.31   13.90
  -2  -2   3  917.11   24.60
  -2  -2   3  903.21   24.30
  -2  -2   4 1483.95   33.00
  -2  -2   4 1513.15   35.50
  -2  -2  -4 1469.05   30.80
  -2   2  -4 1479.95   28.50
   2   2  -4 1460.85   34.40
  -2   2   4 1343.37   28.60
  -2   2  -4 1495.85   36.40
   2  -2  -4 1405.26   22.10
  -2  -2   4 1492.45   32.40
   2   2  -4 1496.05   18.90
   2   2  -4 1472.55   27.90
   2   2   4 1445.46   31.10
  -2   2   4 1450.85   19.40
   2  -2  -4 1538.75   20.80
   2   2   4 1454.55   19.70
   2  -2  -4 1388.56   18.10
  -2  -2  -4 1514.05   19.70
  -2   2  -5 1783.72   31.20
   2   2   5 1821.42   36.60
  -2  -2   5 1878.91   35.00
   2  -2  -5 2002.00   21.90
  -2   2  -5 1842.82   34.00
   2   2  -5 1829.92   40.10
  -2   2   5 1762.02   31.60
  -2   2  -5 1972.40   42.90
   2  -2  -5 1761.42   28.00
   2  -2  -5 1824.82   19.10
  -2  -2  -5 1781.92   19.50
   2   2  -5 1821.32   33.10
  -2   2   5 1864.61   25.90
  -2  -2  -5 1863.11   36.10
   2   2   5 1833.02   20.10
  -2  -2   5 1879.91   38.70
  -2  -2   5 1819.92   37.50
  -2  -2  -5 1872.41   27.20
   2  -2  -5 1797.12   21.30
   2   2  -5 1867.11   21.50
  -2  -2  -6 1795.92   37.00
  -2   2  -6 1781.42   33.70
  -2  -2   6 1702.83   36.00
  -2   2  -6 1770.82   36.00
  -2   2   6 1688.93   29.70
   2  -2  -6 1774.92   20.30
   2   2  -6 1779.62   35.00
  -2  -2  -6 1751.52   20.50
   2   2  -6 1725.63   21.70
   2   2   6 1819.02   37.90
   2  -2  -6 1737.33   21.40
  -2   2  -7   56.39    6.60
  -2  -2   7   58.39    7.40
  -2   2  -7   62.69    7.50
   2   2  -7   55.09    6.90
   2   2  -7   62.39    4.50
   2  -2  -7   59.99    4.20
  -2  -2  -7   58.99    4.20
   2   2   7   65.19    3.10
   2  -2  -7   62.39    4.40
  -2   2  -8 1191.58   32.00
   2  -2  -8 1225.18   19.10
   2   2  -8 1216.88   19.50
   2   2   8 1254.67   13.90
  -2  -2  -8 1256.37   19.50
   2  -2  -8 1216.68   18.80
   2  -2  -9  607.54   14.30
  -2  -2  -9  597.14   14.30
   2  -2  -9  591.04   13.60
   2   2  -9  624.24   14.50
   2   2 -10  265.97   10.00
   2  -2 -10  252.97    9.90
  -2  -2 -10  273.77   10.20
   2  -2 -10  270.77    9.60
  -2  -2 -11   85.89    6.10
   2  -2 -11   82.89    6.10
   2  -2 -11   89.89    5.80
   2   2  12  151.78    5.80
  -2  -2 -12  162.48    8.70
   2  -2 -12  153.08    8.50
   2  -2 -12  158.58    7.70
   2  -2 -13  256.07   11.50
   2   2  13  254.47    7.80
  -2  -2 -13  234.98   10.90
   2  -2 -14  114.99    8.10
   2   2  14  129.99    5.80
  -2  -2 -14  123.49    8.40
  -2  -2 -15   36.30    4.90
   2  -2 -15   28.90    4.60
   2   2  15   28.90    3.00
   2  -2 -16 1157.18   26.80
   2   2  16 1142.89   18.20
  -2  -2 -16 1135.29   26.60
  -2  -2 -17   24.10    4.60
   2   2  17   24.20    3.00
   2  -2 -17   16.80    3.80
   2   2  18 1183.48   19.40
  -2  -2 -18 1205.68   28.90
   2   2  19  313.17   10.20
  -2  -2 -19  302.17   15.10
   2   2  20   17.90    3.10
  -2   2  20   12.10    2.50
   2   2  20   16.70    2.60
  -2  -2 -20   14.00    3.50
  -2  -2 -21  123.19    9.90
  -2   2  21  105.89    6.70
   2   2  21  122.99    6.50
   2   2  21  130.09    7.20
  -2   2  22   41.40    4.30
   2   2  22   37.80    4.10
  -2   2  23    1.70    1.70
   2   2  23   -0.80    1.60
   2   2  24   59.19    5.00
  -2   2  24   57.29    5.00
   2   2  25   99.79    6.20
  -2   2  25   95.99    6.10
   2   2  26   28.90    3.40
  -2   2  26   22.50    3.10
   2   2  27   73.99    4.80
  -2   2  27   79.99    5.00
   2   2  28    1.90    1.40
  -2   2  28    1.40    1.30
  -2   2  29    2.80    1.40
   2   2  29    2.30    1.20
   3  -2   0    2.10    1.60
  -3  -2   0   -2.70    3.10
  -3   2   0    1.20    2.90
  -3   2   0    7.70    1.60
  -3  -2   0    3.80    2.20
   3   2   0   -1.90    2.70
  -3  -2   0    4.30    2.80
   3   2   0    4.10    2.80
   3  -2   0    0.30    1.30
  -3   2   0    0.00    1.70
  -3  -2  -1   40.00    5.40
  -3  -2   1   38.10    6.00
  -3   2   1   29.30    5.70
  -3   2  -1   33.70    6.00
   3   2   1   34.10    5.30
   3   2  -1   40.80    5.90
  -3  -2   1   43.80    6.10
   3  -2  -1   38.10    3.10
   3   2  -1   38.60    5.50
  -3  -2   1   40.50    5.30
   3  -2  -1   40.90    5.20
  -3  -2   1   36.80    4.70
  -3  -2  -1   42.80    5.00
   3  -2   1   40.30    4.00
  -3   2  -1   38.00    3.40
   3   2  -2 2445.36   24.10
   3  -2   2 2482.95   30.60
  -3  -2  -2 2567.74   35.70
   3   2   2 2374.26   41.60
  -3  -2   2 2479.85   44.60
  -3   2   2 2370.06   43.90
  -3   2  -2 2410.56   46.90
   3  -2  -2 2469.55   35.10
  -3  -2   2 2497.95   38.20
  -3  -2   2 2427.06   41.90
   3  -2   2 2420.36   23.40
   3   2  -2 2314.77   40.60
  -3  -2   2 2428.06   40.50
   3  -2  -2 2371.26   23.40
  -3   2  -2 2393.76   24.70
  -3  -2  -2 2426.36   41.30
   3   2   3 3396.26   40.30
  -3   2   3 3573.14   37.40
  -3  -2  -3 3375.06   25.40
   3   2  -3 3495.25   29.00
  -3  -2   3 3517.75   54.69
  -3   2  -3 3478.25   57.29
  -3  -2   3 3516.65   46.80
   3  -2  -3 3531.45   40.50
  -3  -2   3 3471.25   51.29
   3  -2   3 3566.34   34.40
   3   2  -3 3427.26   50.99
   3  -2  -3 3464.25   28.90
  -3   2   3 3284.87   51.79
  -3  -2  -3 3474.05   50.59
  -3  -2   3 3500.95   50.59
   3   2   3 3440.96   50.79
  -3  -2  -3 3533.85   39.90
  -3   2  -3 3448.05   29.90
   3  -2   4  711.33   17.50
  -3   2   4  678.93   18.30
  -3  -2   4  699.93   23.70
  -3   2  -4  665.83   17.90
  -3  -2  -4  671.63   12.10
  -3   2  -4  715.33   26.50
   3   2  -4  702.13   24.90
   3   2   4  735.23   24.20
   3   2  -4  691.33   13.40
   3   2   4  682.93   17.70
  -3  -2  -4  705.93   17.30
  -3  -2   4  702.33   23.90
   3  -2  -4  742.13   18.20
   3   2  -4  662.03   23.70
  -3   2  -4  719.63   13.70
  -3  -2  -4  720.73   23.50
  -3   2  -5  952.10   23.10
   3  -2  -5  948.61   21.80
  -3  -2  -5  969.20   15.20
   3   2  -5  975.70   16.40
   3  -2   5 1022.70   23.30
   3   2   5  999.60   20.50
   3  -2  -5 1060.79   21.10
   3  -2   6  358.96   15.00
   3   2   6  382.16    7.30
  -3  -2  -6  379.16   10.00
   3   2  -6  357.46   10.20
   3  -2  -6  367.76   10.40
   3   2  -6  378.16   17.30
  -3   2  -6  386.36   15.90
   3  -2  -6  372.06   14.90
  -3   2  -7  690.93   23.00
  -3  -2  -7  737.33   14.80
   3   2  -7  732.33   14.90
   3   2   7  738.13   10.60
   3  -2   7  754.12   23.40
   3  -2  -7  736.23   14.90
   3   2  -8 2888.31   30.50
   3   2   8 2811.12   21.60
  -3  -2  -8 2828.62   30.30
   3  -2  -8 2852.51   30.10
   3  -2  -9    7.60    2.20
   3   2  -9    8.20    2.50
  -3  -2  -9    5.60    2.00
   3  -2  -9    2.90    2.10
   3  -2 -10  514.55   14.30
   3  -2 -10  500.75   13.40
   3   2 -10  480.85   13.40
  -3  -2 -10  490.65   14.00
   3   2 -11   66.89    5.50
   3  -2 -11   65.99    5.60
  -3  -2 -11   71.29    5.80
   3   2  11   66.09    3.90
   3  -2 -11   68.49    5.30
  -3  -2 -12    8.60    2.80
   3   2  12    5.40    1.50
   3  -2 -12    7.40    2.30
   3  -2 -12    5.40    2.20
   3   2  13  237.38    7.70
   3  -2 -13  240.58   10.10
  -3  -2 -13  225.68   10.90
   3   2  14  125.29    5.90
  -3  -2 -14  119.59    8.40
  -3  -2 -15    1.00    2.40
   3   2  15    0.10    1.30
   3   2  16    5.30    1.80
  -3  -2 -16    5.20    2.60
   3   2  17  474.45   12.20
  -3  -2 -17  487.95   18.10
  -3  -2 -18  116.79    9.20
   3   2  18  131.49    6.60
   3   2  19   67.69    4.90
  -3  -2 -19   70.99    7.40
   3   2  20   18.00    3.00
  -3   2  20   13.20    2.70
  -3   2  20   11.50    2.50
  -3  -2 -20   12.90    3.90
   3   2  20   13.80    2.40
   3   2  21    1.10    1.50
  -3   2  21   -1.40    1.80
   3   2  22  205.68    9.00
  -3   2  22  202.78    9.10
   3   2  22  192.28    8.00
   3   2  23   21.70    3.30
  -3   2  23   21.70    3.30
  -3   2  24   23.80    3.40
   3   2  24   20.20    3.20
  -3   2  25   29.20    3.50
   3   2  25   28.30    3.50
  -3   2  26   62.49    4.70
   3   2  26   57.49    4.50
   3   2  27  122.69    5.90
  -3   2  27  124.79    6.10
   3   2  28  200.38    6.80
  -3   2  28  202.78    6.90
   3   2  29  191.88    5.90
  -3   2  29  191.78    5.90
  -4  -2   0 1924.01   40.20
  -4   2   0 1786.42   43.20
  -4   2   0 1966.10   28.10
   4   2   0 1813.32   36.80
  -4  -2   0 1995.10   37.90
   4  -2   0 1912.11   36.80
   4  -2   0 1853.61   21.00
   4  -2  -1  683.63   21.50
  -4  -2   1  708.63   24.80
   4   2  -1  647.84   22.50
  -4   2   1  685.93   17.00
  -4  -2   1  702.43   22.10
   4  -2   1  730.23   23.60
  -4  -2  -1  714.63   21.90
   4  -2  -1  690.33   13.10
   4  -2   1  730.03   12.60
  -4  -2   1  732.93   24.10
  -4  -2  -1  672.03   23.90
  -4   2  -1  691.03   14.30
   4   2   1  657.73   21.60
   4   2  -2  571.24   21.80
  -4  -2   2  583.04   23.00
   4  -2   2  590.74   11.00
  -4  -2   2  585.34   20.70
  -4  -2  -2  630.14   20.00
   4   2   2  571.14   19.90
  -4  -2   2  644.94   23.20
   4  -2  -2  573.34   12.30
  -4   2  -2  610.54   13.30
   4  -2  -2  612.64   19.80
   4   2   3   29.60    4.80
   4   2  -3   28.90    3.20
   4  -2  -3   31.40    4.70
  -4  -2  -3   28.50    4.40
  -4   2  -3   29.30    3.20
  -4  -2  -3   28.10    2.70
   4  -2   3   28.50    2.50
  -4  -2   3   23.10    4.40
  -4  -2  -4  181.18    6.80
   4   2  -4  189.78    7.40
   4  -2  -4  194.38   11.00
  -4  -2  -4  191.38   10.70
   4   2   4  174.08   10.60
  -4   2  -4  180.08    7.30
  -4   2   5  330.57   15.00
  -4  -2  -5  338.57    9.60
   4   2  -5  340.17   10.00
   4  -2  -6  254.27    9.10
  -4   2   6  231.78   13.60
  -4  -2  -6  255.77    8.80
   4   2  -6  245.78    8.70
  -4  -2  -7   32.60    3.60
   4   2  -7   25.30    3.20
   4  -2  -7   30.80    3.60
  -4  -2  -8 1522.05   23.30
   4   2   8 1476.55   16.40
   4   2  -8 1499.35   22.50
   4  -2  -8 1522.05   23.20
   4   2   9   10.90    1.80
  -4  -2  -9   10.40    2.70
   4  -2  -9   11.80    2.70
   4   2 -10  213.28    9.10
  -4  -2 -10  210.18    9.50
   4   2  10  220.48    6.90
   4  -2 -10  211.88    9.20
   4   2 -11  480.15   14.00
  -4  -2 -11  479.35   15.00
   4   2  11  484.75   10.50
   4  -2 -11  493.85   14.30
   4  -2 -12  100.59    6.70
   4   2  12  100.09    5.10
  -4  -2 -12   91.19    7.00
   4   2 -12   89.99    6.40
  -4  -2 -13   25.60    4.10
   4   2  13   24.70    2.80
   4  -2 -13   22.00    3.40
   4   2  14   75.99    4.80
  -4  -2 -14   84.79    7.30
   4   2  15    1.00    1.20
  -4  -2 -15   -0.40    2.50
   4   2  16  317.17   10.00
  -4  -2 -16  287.27   14.00
   4   2  17   17.00    2.60
  -4  -2 -17   16.70    4.20
   4   2  18    1.20    1.50
  -4  -2 -18   -3.80    2.80
   4   2  19  148.19    7.50
  -4   2  19  129.69    7.20
  -4   2 -19  146.69    7.50
   4   2  19  140.39    7.00
  -4   2  19  139.39    7.20
  -4  -2 -19  135.69   10.30
  -4  -2 -20   11.30    3.20
  -4   2  20   16.20    2.80
   4   2  20   13.60    2.50
  -4   2  20   10.10    2.20
   4   2  20   14.90    2.70
  -4   2 -20   16.80    2.70
   4   2  21   98.19    6.30
  -4   2  21   91.59    6.10
  -4   2 -21   91.09    6.10
   4   2  21   93.49    5.60
  -4   2  21   90.39    6.10
   4   2  22   20.10    3.30
  -4   2  22   14.60    2.80
  -4   2 -22   23.90    3.30
   4   2  22   17.10    2.60
  -4   2 -23    5.20    1.70
   4   2  23   10.50    2.30
  -4   2  23    8.50    2.30
   4   2  24   98.89    6.10
  -4   2  24  108.09    6.50
   4   2  25   37.20    3.80
  -4   2  25   33.40    3.80
   4   2  26  215.78    8.00
  -4   2  26  206.48    8.00
   4   2  27   10.50    1.90
  -4   2  27    9.20    2.10
   4   2  28   13.80    2.10
  -4   2  28   17.00    2.30
  -4   2  29    1.10    1.00
   4   2  29    3.00    1.20
  -5   2   0   -2.40    1.50
   5  -2   0    0.20    1.50
   5  -2  -1  137.99    6.40
  -5   2   1  139.59    9.00
   5  -2   1  125.09    5.90
  -5   2   2 1346.67   28.20
   5   2   2 1309.37   33.50
  -5  -2  -2 1390.16   33.40
   5  -2   2 1367.96   18.50
   5  -2  -2 1366.36   20.50
  -5   2  -2 1378.36   21.40
   5  -2   3  264.37    7.90
  -5  -2  -3  250.17   14.00
   5  -2  -3  266.97    9.40
   5   2  -3  270.27    9.10
   5   2   3  252.57   14.70
   5  -2  -3  272.47   14.70
  -5  -2  -3  264.07    8.60
  -5   2  -3  293.27    9.80
  -5  -2  -4 1659.83   22.00
  -5   2  -4 1684.93   23.20
   5   2  -4 1651.83   22.60
   5   2   4 1584.04   36.10
   5  -2  -4 1661.33   36.00
  -5  -2  -4 1622.04   34.90
  -5  -2  -5   59.69    4.50
   5   2  -5   55.29    4.40
  -5   2  -5   57.69    4.50
   5  -2  -5   52.69    4.50
  -5  -2  -6  605.94   14.40
   5   2  -6  582.84   13.90
   5  -2  -6  605.54   14.90
   5   2  -7  803.62   16.50
   5  -2  -7  788.72   17.40
  -5  -2  -7  808.82   17.10
   5  -2  -8  335.67   11.70
  -5  -2  -8  326.67   11.50
   5   2  -8  331.57   11.00
  -5  -2  -9  261.47   10.70
   5   2  -9  267.67   10.10
   5  -2  -9  264.17   10.70
  -5  -2 -10  715.63   18.10
   5  -2 -10  729.33   17.90
   5   2  10  703.83   12.60
   5   2 -10  710.33   16.80
   5   2 -11   49.20    4.80
  -5  -2 -11   68.69    6.00
   5   2  11   58.29    4.00
   5  -2 -11   57.29    5.40
  -5  -2 -12  119.49    8.20
   5   2  12  111.29    5.50
   5  -2 -12  116.29    7.60
  -5  -2 -13  241.28   11.80
   5  -2 -13  248.18   11.20
   5   2  13  257.37    8.60
  -5  -2 -14   15.80    3.50
   5   2  14   18.30    2.70
   5  -2 -14   21.10    3.70
   5   2  15   17.20    2.60
  -5  -2 -15   16.50    3.90
  -5  -2 -16  108.09    8.70
   5   2  16  111.39    6.10
  -5  -2 -17   -0.70    2.50
   5   2  17   -0.60    1.50
  -5  -2 -18    1.00    2.30
   5   2  18    0.50    1.30
   5   2  19   80.29    5.60
  -5   2  19   81.19    5.80
  -5   2 -19   86.89    6.10
   5   2  19   85.79    5.50
  -5   2  19   90.79    5.90
  -5  -2 -19   81.49    7.90
   5   2  20   82.89    5.80
  -5   2  20   82.49    5.90
   5   2  20   81.79    5.40
  -5   2  20   80.99    5.80
  -5   2 -20   76.19    5.70
   5   2  21    2.70    1.90
  -5   2  21    2.60    2.10
  -5   2 -21    1.70    1.80
   5   2  21    0.80    1.30
  -5   2  21    5.10    2.40
   5   2  22   36.90    4.00
  -5   2 -22   36.00    4.00
  -5   2  22   38.60    4.10
  -5   2  22   32.70    3.80
  -5   2  23   20.20    3.20
   5   2  23   27.50    3.50
  -5   2 -23   25.80    3.30
  -5   2  24   88.19    5.90
   5   2  24   97.29    5.90
  -5   2 -24   89.19    5.50
  -5   2  25   16.60    2.70
   5   2  25   16.60    2.60
  -5   2 -25   20.70    2.70
   5   2  26  131.29    6.10
  -5   2  26  133.29    6.30
   5   2  27  158.58    6.20
  -5   2  27  153.98    6.20
   5   2  28  267.47    7.20
  -5   2  28  251.37    7.00
   6  -2   0 3602.04   34.40
   6  -2   1   75.19    5.00
   6  -2  -1   69.09    5.10
   6  -2  -2    4.90    2.10
   6  -2   2    7.40    2.00
  -6   2  -2    4.60    1.80
  -6   2  -3   29.00    3.60
   6  -2  -3   29.40    3.70
   6   2  -3   28.60    3.50
   6  -2   3   29.50    3.20
   6  -2  -4  682.43   16.30
   6   2  -4  690.13   15.40
  -6  -2  -4  691.23   15.40
  -6   2  -4  701.73   15.90
  -6  -2  -5 1038.50   19.40
   6   2  -5 1081.69   19.30
   6  -2  -5 1019.70   20.20
  -6   2  -5 1079.99   19.60
   6  -2  -6  275.87   10.80
  -6  -2  -6  277.17   10.30
   6   2  -6  271.07   10.00
  -6  -2  -7   71.89    5.60
   6   2  -7   61.59    4.90
   6  -2  -7   59.59    5.30
  -6  -2  -8  588.14   16.10
   6   2  -8  583.14   14.90
   6  -2  -8  602.84   16.50
  -6  -2  -9  283.07   11.60
   6   2  -9  257.77   10.20
   6  -2  -9  269.97   11.40
   6  -2 -10  161.58    9.00
  -6  -2 -10  155.08    8.90
   6   2  11    2.10    1.40
   6  -2 -11    3.70    2.30
  -6  -2 -11    0.30    2.10
   6   2  12   21.70    2.80
   6  -2 -12   20.20    3.40
  -6  -2 -12   25.00    4.10
  -6  -2 -13   86.19    7.30
   6   2  13   83.89    5.10
   6  -2 -13   89.59    7.20
  -6  -2 -14    3.50    2.60
   6   2  14    2.30    1.50
   6  -2 -14    0.60    2.00
   6   2  15   55.29    4.40
  -6  -2 -15   50.79    6.20
   6   2  16  608.94   14.30
  -6  -2 -16  651.83   21.30
   6   2  17  119.39    6.50
  -6  -2 -17  109.19    9.20
  -6  -2 -18 1071.09   28.20
   6   2  18 1080.69   20.00
  -6   2  18 1095.49   20.70
  -6   2 -18 1104.49   21.10
   6   2  18 1091.19   19.40
  -6   2  18 1066.19   19.80
   6   2  19   74.49    5.40
  -6   2  19   70.19    5.40
  -6   2 -19   77.49    5.90
   6   2  19   75.79    5.20
  -6  -2 -19   83.69    8.30
  -6   2  19   72.09    5.50
   6   2  20  111.99    6.60
  -6   2  20  115.19    6.90
  -6   2 -20  111.49    6.90
   6   2  20  112.39    6.30
  -6   2  20  106.89    6.50
  -6   2  21    9.50    2.40
   6   2  21   11.30    2.50
  -6   2  21    7.60    2.30
  -6   2 -21    4.90    1.90
  -6   2  22   13.70    2.70
   6   2  22   14.70    2.70
  -6   2 -22   18.20    3.00
  -6   2  22   15.70    2.90
   6   2  23    9.30    2.10
  -6   2  23   12.00    2.70
   6   2  24    0.40    1.80
  -6   2  24    4.50    2.10
  -6   2 -24   -0.60    2.00
   6   2  25    3.50    1.60
  -6   2  25    1.10    1.70
  -6   2 -25    2.80    1.50
   6   2  26   74.39    4.50
  -6   2  26   77.39    4.70
  -6   2 -26   77.29    4.20
   6   2  27   10.50    1.80
  -6   2  27    8.60    1.80
   6   2  28  107.09    4.20
  -6   2  28  101.79    4.20
   7  -2   0    0.10    1.70
   7  -2  -1  158.98    8.10
   7  -2   1  156.18    7.80
   7  -2   2 1113.89   19.90
   7  -2  -2 1106.89   21.20
  -7   2  -2 1085.29   21.60
   7   2  -3  681.63   16.00
   7  -2  -3  695.03   17.20
  -7   2  -3  688.53   16.80
   7  -2   3  697.23   15.50
   7  -2  -4  116.09    7.30
   7   2  -4  112.69    6.70
  -7   2  -4  130.49    7.40
  -7  -2  -4  126.89    7.20
  -7  -2  -5  313.57   11.40
   7  -2  -5  299.47   11.80
   7   2  -5  298.37   10.80
  -7  -2  -6  103.99    6.90
   7  -2  -6   94.89    7.00
   7   2  -6  102.69    6.40
  -7  -2  -7   11.70    2.80
   7  -2  -7    8.30    2.80
  -7  -2  -8   18.10    3.30
   7  -2  -8   18.50    3.40
   7  -2  -9  292.77   12.50
  -7  -2  -9  276.77   12.00
   7  -2 -10 1050.79   23.80
  -7  -2 -10 1014.90   23.60
  -7  -2 -11  336.57   13.90
   7   2  11  319.07    9.70
   7  -2 -11  333.57   13.70
  -7  -2 -12  445.86   16.50
   7   2  12  445.76   11.70
   7  -2 -12  469.15   16.40
   7   2  13    0.80    1.40
  -7  -2 -13   -0.10    2.00
   7  -2 -13   -2.40    2.50
  -7  -2 -14  438.36   17.30
   7   2  14  416.16   11.80
   7  -2 -14  402.76   15.60
  -7  -2 -15   -0.90    2.80
   7   2  15    0.10    1.40
   7   2  16  382.36   11.60
  -7  -2 -16  377.86   16.60
   7   2  17   15.90    2.70
  -7   2  17   18.00    2.90
  -7  -2 -17   20.70    4.30
  -7   2 -17   12.40    2.70
   7   2  17   16.00    2.80
  -7   2  17   11.60    2.50
   7   2  18   22.50    3.20
  -7   2  18   24.20    3.40
  -7  -2 -18   21.60    4.50
  -7   2 -18   26.80    3.50
   7   2  18   25.40    3.20
  -7   2  18   20.30    3.00
   7   2  19   22.60    3.30
  -7   2  19   14.90    2.70
  -7   2 -19   14.50    2.90
   7   2  19   18.60    2.70
  -7   2  19   13.40    2.70
   7   2  20   37.70    4.00
  -7   2  20   37.00    4.10
  -7   2 -20   40.70    4.40
   7   2  20   38.00    3.70
  -7   2  20   39.50    4.20
   7   2  21   37.10    3.90
  -7   2  21   35.90    4.00
  -7   2 -21   34.50    4.00
  -7   2  21   37.30    4.00
   7   2  22  269.97    9.70
  -7   2  22  289.47   10.40
  -7   2 -22  273.67   10.10
  -7   2  22  275.67   10.10
   7   2  23   74.19    5.10
  -7   2  23   79.09    5.50
  -7   2 -23   71.99    5.20
  -7   2 -24  244.38    8.70
   7   2  24  236.48    8.40
  -7   2  24  241.08    8.90
   7   2  25   38.30    3.40
  -7   2  25   40.60    3.60
  -7   2 -25   40.60    3.50
   7   2  26    5.70    1.50
  -7   2  26    7.30    1.70
  -7   2 -26   10.00    1.80
  -7  -2 -26    9.40    1.60
   7   2  27    0.50    1.20
  -7   2  27    3.30    1.30
   8  -2   0  934.21   20.30
   8  -2  -1 1178.78   23.20
   8  -2   1 1255.17   23.40
   8  -2   2  218.58    9.70
   8  -2  -2  221.28   10.30
  -8   2  -2  212.48   10.20
   8  -2  -3   73.69    6.30
  -8   2  -3   86.79    6.40
   8   2  -3   88.69    6.20
   8  -2   3   86.79    6.10
   8   2  -4   61.99    5.20
   8  -2  -4   56.79    5.70
  -8  -2  -4   61.39    5.50
  -8  -2  -5    0.60    2.10
   8  -2  -5   -1.10    2.70
  -8  -2  -6   84.69    6.60
   8  -2  -6   77.19    6.70
   8  -2  -7   81.49    6.90
  -8  -2  -7   76.39    6.50
  -8  -2  -8   21.30    3.80
   8  -2  -8   18.10    3.80
  -8  -2  -9   45.90    5.20
   8  -2  -9   41.50    5.30
  -8  -2 -10   35.20    4.80
   8  -2 -10   34.00    4.80
   8  -2 -11    2.80    2.30
  -8  -2 -11    2.50    2.30
  -8  -2 -12    2.40    2.00
   8   2  12    1.80    1.40
   8  -2 -12    3.10    2.00
   8   2  13   18.60    2.80
  -8  -2 -13   17.90    3.80
   8  -2 -13   19.10    4.10
  -8  -2 -14  139.89   10.00
   8   2  14  130.69    6.80
   8  -2 -14  134.49    9.40
  -8  -2 -15    3.10    2.80
   8   2  15    1.20    1.60
   8  -2  16  285.67    9.90
   8   2  16  298.07   10.40
  -8   2  16  284.97   10.60
  -8   2 -16  296.47   11.10
   8   2  16  291.77   10.30
  -8  -2 -16  276.37   14.50
  -8   2  16  278.37   10.30
  -8   2  17   12.40    2.60
   8  -2  17   10.50    2.20
   8   2  17    9.30    2.30
  -8  -2 -17    8.80    2.70
  -8   2  17   10.90    2.40
  -8   2 -17    8.20    2.60
   8   2  17   12.90    2.50
   8   2  18  157.78    7.70
  -8   2  18  164.18    8.30
  -8   2 -18  161.98    8.30
   8   2  18  153.08    7.40
  -8   2  18  156.18    7.90
  -8   2  19   12.40    2.70
  -8   2 -19   17.80    3.10
   8   2  19   15.70    2.70
  -8   2  19   16.60    2.90
   8   2  19   11.00    2.40
   8   2  20  346.87   11.20
  -8   2  20  363.06   12.00
  -8   2 -20  351.26   11.90
  -8   2  20  368.16   11.70
   8   2  21   16.10    2.70
  -8   2  21    9.30    2.30
  -8   2 -21   17.60    3.00
  -8   2  21   18.30    3.00
   8   2  22  244.88    9.00
  -8   2  22  247.98    9.40
  -8   2 -22  237.18    9.20
  -8   2  22  252.87    9.40
   8   2  23   23.80    3.00
  -8   2  23   21.00    3.10
  -8   2 -23   20.10    3.00
  -8   2  23   22.30    3.20
   8   2  24    0.10    1.40
  -8   2  24    0.30    1.40
  -8   2 -24    0.30    1.50
   8   2  25    1.30    1.20
  -8   2  25    4.10    1.60
  -8   2 -25    0.90    1.40
  -8  -2 -25    5.50    1.60
  -8   2  26    2.10    1.30
  -8  -2 -26   -0.40    1.00
  -8   2 -26    2.50    1.20
   9  -2   0   -1.80    2.50
   9  -2   1   40.80    4.80
   9  -2  -1   32.80    4.40
   9  -2  -2  737.13   19.80
   9  -2   2  775.52   19.60
   9  -2   3   74.99    6.10
   9  -2  -3   61.19    6.10
   9  -2  -4 1446.66   28.40
  -9  -2  -4 1393.16   26.80
  -9  -2  -5  303.57   12.80
   9  -2  -5  310.97   13.60
  -9  -2  -6    9.80    2.90
   9  -2  -6    3.50    2.40
  -9  -2  -7  113.09    8.10
   9  -2  -7  121.29    8.90
   9  -2  -8   45.20    5.80
  -9  -2  -8   35.50    4.80
  -9  -2  -9   52.59    5.80
   9  -2  -9   45.50    5.70
   9  -2 -10   68.39    6.90
  -9  -2 -10   72.69    6.70
  -9  -2 -11   83.29    7.50
   9  -2 -11   75.09    7.50
  -9  -2 -12  717.23   22.10
   9   2  12  661.13   15.10
   9  -2 -12  664.83   21.30
  -9  -2 -13  207.88   12.20
   9   2  13  194.98    8.40
   9  -2 -13  196.88   11.80
   9   2  14  585.84   14.20
  -9   2 -14  571.24   15.10
  -9  -2 -14  631.44   21.40
   9   2  14  585.24   14.50
  -9   2  14  586.84   14.80
   9  -2 -14  597.14   20.50
  -9   2  15  202.28    8.90
  -9   2 -15  195.88    9.10
  -9  -2 -15  180.88   11.70
   9   2  15  192.78    8.40
   9   2  15  202.08    8.50
   9   2  16   68.49    5.10
   9   2  16   67.49    5.10
  -9   2 -16   71.89    5.70
  -9   2  16   65.89    5.20
  -9   2  16   65.39    5.20
   9   2  17   12.30    2.60
  -9   2  17   10.60    2.30
  -9   2 -17    9.70    2.70
   9   2  17   16.10    2.70
  -9   2  17   15.10    2.90
   9   2  18  203.18    8.60
  -9   2 -18  200.48    9.20
  -9   2  18  201.28    8.90
  -9   2  18  194.58    8.90
   9   2  18  192.18    8.20
  -9   2 -19   26.10    3.60
   9   2  19   24.10    3.30
  -9   2  19   28.00    3.60
  -9   2  19   25.90    3.30
   9   2  20  196.38    8.30
  -9   2  20  210.28    9.00
  -9   2 -20  219.48    9.20
  -9   2  20  202.78    8.70
   9   2  21   12.80    2.40
  -9   2  21   13.90    2.80
  -9   2 -21   14.10    2.80
  -9   2  21   12.40    2.70
   9   2  22   45.50    3.80
  -9   2  22   46.30    4.20
  -9   2 -22   49.20    4.30
  -9   2  22   44.00    4.10
  -9   2  23   16.10    2.70
   9   2  23   18.10    2.50
  -9   2  23   20.20    2.80
  -9   2 -23   14.80    2.60
  -9   2  24  109.09    5.30
  -9   2 -24  103.99    5.30
  -9   2  25   16.20    2.10
  -9   2 -25   16.60    2.20
  -9  -2 -25   17.00    2.20
  10  -2   0 2538.15   38.40
  10  -2   1  674.83   19.60
  10  -2  -1  656.23   19.80
  10  -2  -2  386.76   15.40
  10  -2   2  380.56   14.70
 -10  -2  -3  549.45   17.70
  10  -2  -3  571.04   18.90
  10  -2  -4  269.47   13.20
 -10  -2  -4  251.97   12.10
 -10  -2  -5   57.89    6.10
  10  -2  -5   59.09    6.60
 -10  -2  -6   53.89    5.80
  10  -2  -6   52.69    6.20
 -10  -2  -7   17.30    3.60
  10  -2  -7   18.20    4.20
 -10  -2  -8   40.20    5.30
  10  -2  -8   40.60    5.70
 -10  -2  -9   27.90    4.60
  10  -2  -9   35.60    5.40
  10  -2 -10   27.70    4.70
 -10  -2 -10   31.70    4.90
 -10  -2 -11   76.59    7.40
  10  -2 -11   75.49    7.60
 -10   2  12  603.84   14.80
 -10  -2 -12  609.44   20.80
 -10   2 -12  567.74   14.70
  10   2  12  608.64   14.70
  10  -2 -12  594.74   20.90
  10   2  13   -0.30    1.60
 -10   2  13   -1.60    1.60
 -10   2 -13    1.40    1.70
  10   2  13    0.40    1.40
  10  -2 -13   -1.30    3.10
 -10  -2 -13    6.60    3.00
  10   2  14  181.78    8.10
 -10   2  14  175.48    8.30
 -10  -2 -14  183.38   11.70
  10   2  14  176.68    8.00
 -10   2 -14  185.98    8.70
  10  -2 -14  166.98   11.30
  10   2  15  161.78    7.70
 -10   2 -15  174.68    8.60
  10   2  15  162.48    7.70
 -10   2  15  165.88    8.10
  10   2  16   12.50    2.50
 -10   2  16   14.00    2.70
 -10   2 -16    9.40    2.70
  10   2  16   14.30    2.60
 -10   2  17   14.40    2.60
  10   2  17   18.20    3.00
 -10   2  17   14.70    2.80
 -10   2 -17   18.60    3.30
  10   2  18   58.69    4.60
 -10   2 -18   58.29    5.00
 -10   2  18   59.09    4.90
 -10   2  18   61.69    5.20
 -10   2  19   25.90    3.40
 -10   2 -19   18.50    3.00
 -10   2  19   17.60    3.00
 -10   2  20    2.70    1.70
 -10   2 -20   -1.30    2.10
 -10   2  20    1.20    1.70
 -10   2  21   97.59    5.80
 -10   2 -21   91.09    5.60
 -10   2  21   93.79    5.60
 -10   2  22  224.68    8.20
 -10   2 -22  221.68    8.10
 -10   2  22  206.28    7.70
 -10   2  23   87.89    4.90
 -10   2 -23   99.09    5.10
 -10   2  23   98.79    5.10
 -10   2  24  425.96    9.40
 -10   2 -24  444.36    9.70
 -10  -2 -24  445.56    9.50
 -10   2 -25   93.39    4.00
  11  -2   0   -0.80    2.70
  11  -2  -1  168.68   10.80
  11  -2   1  158.08   10.20
  11  -2   2  114.99    8.70
  11  -2  -2  128.39    9.40
 -11  -2  -3    5.10    2.20
  11  -2  -3    5.70    2.90
 -11  -2  -4   11.50    3.20
  11  -2  -4   12.80    3.80
 -11  -2  -5   -0.10    2.50
  11  -2  -5    2.20    2.70
 -11  -2  -6  160.08   10.30
  11  -2  -6  165.18   11.20
 -11  -2  -7  334.67   15.00
  11  -2  -7  311.77   15.30
 -11  -2  -8   68.79    7.10
  11  -2  -8   65.49    7.20
 -11  -2  -9   48.30    6.00
  11  -2  -9   45.70    6.30
 -11  -2 -10  489.25   18.70
 -11   2  10  471.25   13.10
  11  -2 -10  467.55   18.90
 -11  -2 -11   71.09    7.20
 -11   2  11   59.49    4.90
 -11   2  12   40.90    4.20
 -11   2 -12   37.40    4.30
  11   2  12   40.30    4.00
 -11  -2 -12   39.70    5.60
  11  -2 -12   40.20    5.70
 -11   2  13    0.80    1.50
 -11   2 -13    0.00    1.60
  11   2  13    0.30    1.60
 -11   2  14   22.80    3.30
 -11   2 -14   20.90    3.20
  11   2  14   25.50    3.30
 -11   2  15    5.50    2.20
 -11   2 -15    8.10    2.50
 -11   2 -16  122.99    7.10
 -11   2  16  128.59    7.20
 -11   2  16  124.79    6.90
 -11   2  17  106.89    6.50
 -11   2 -17  114.89    6.80
 -11   2  17  103.89    6.40
 -11   2  18   28.00    3.40
 -11   2  18   34.90    3.90
 -11   2 -18   32.90    3.80
 -11   2  19   12.80    2.60
 -11   2 -19   11.40    2.50
 -11   2  19   12.90    2.50
 -11   2  20    2.40    1.70
 -11   2 -20    4.90    2.10
 -11   2  20    4.00    2.10
 -11   2  21   51.29    4.00
 -11   2 -21   58.49    4.30
 -11   2  21   52.59    4.10
 -11   2  22    1.40    1.30
 -11   2  22    1.10    1.50
 -11   2 -22    2.10    1.70
  11   2  22   -0.10    1.20
 -11   2  23   40.70    3.10
  11   2  23   43.20    2.80
 -11   2 -23   40.90    3.10
 -11  -2 -23   33.00    2.90
 -11   2 -24    3.50    1.20
 -11  -2 -24    4.40    1.20
  12  -2   0  706.73   22.40
  12  -2  -1  146.59   10.50
  12  -2   1  166.38   10.90
  12  -2  -2 1487.65   33.10
 -12  -2  -2 1374.26   30.10
  12  -2  -3   71.29    7.60
 -12  -2  -3   67.49    7.00
 -12  -2  -4  148.99   10.10
  12  -2  -4  147.79   10.80
  12   2   5   19.40    2.70
 -12  -2  -5   26.20    4.60
 -12   2   5   23.30    3.10
  12  -2  -5   25.00    5.00
 -12  -2  -6  165.58   10.80
  12  -2  -6  180.58   12.10
 -12   2   6  178.48    8.00
  12   2  -6  181.78    7.80
  12   2   6  178.28    7.70
 -12  -2  -7   98.49    8.50
 -12   2   7   94.69    6.00
  12  -2  -7   78.89    8.20
  12   2  -7   86.79    5.50
  12   2   7   92.19    5.60
 -12  -2  -8  199.08   11.90
 -12   2   8  187.08    8.40
  12  -2  -8  186.28   12.30
  12   2   8  180.78    7.80
 -12  -2  -9  183.88   11.50
 -12   2   9  170.48    8.10
  12  -2  -9  184.38   12.30
  12   2   9  161.88    7.60
 -12   2  10  670.13   15.90
  12   2  10  675.93   15.10
 -12   2  11    0.90    1.60
  12   2  11    1.10    1.60
  12   2  12   12.30    2.70
 -12   2  12   14.10    2.60
  12   2  12    8.90    2.10
 -12   2  13  169.88    8.10
  12   2  13  176.88    7.80
 -12   2 -13  172.98    8.10
 -12   2  14  141.39    7.40
 -12   2 -14  136.39    7.10
  12   2  14  138.79    6.90
 -12   2  15   96.49    6.10
 -12   2 -15   98.69    6.20
  12   2  15   93.79    5.60
 -12   2  16   50.09    4.50
 -12   2 -16   54.49    4.60
 -12   2  16   50.79    4.40
  12   2  16   48.20    4.10
 -12   2  17    0.10    1.90
 -12   2 -17    2.00    1.80
  12   2  17   -0.40    2.00
 -12   2  17    1.60    1.70
 -12   2  18    2.50    1.90
 -12   2 -18    1.10    1.60
  12   2  18    1.80    1.50
 -12   2  18    0.30    1.80
 -12   2  19    7.30    2.20
 -12   2 -19    2.80    1.80
  12   2  19    3.70    1.60
 -12   2  19    3.20    1.70
 -12   2  20   37.50    3.40
 -12   2 -20   35.20    3.20
 -12   2  20   31.20    3.10
  12   2  20   30.20    2.80
 -12   2  21    6.40    1.70
 -12   2 -21    7.30    1.80
 -12   2  21    8.50    1.90
  12   2  21    7.10    1.60
  12   2  22   63.99    3.30
 -12   2  22   58.29    3.50
 -12   2 -22   66.89    3.70
 -12   2  22   62.59    3.60
 -12  -2 -22   54.19    3.50
  13   2   0   -0.60    1.70
  13  -2   0    3.70    2.20
  13  -2  -1   24.40    4.50
 -13  -2  -1   18.60    3.80
  13   2   1   21.50    3.10
  13   2  -1   17.70    2.80
 -13  -2  -2    9.90    3.20
  13   2  -2   12.10    2.40
  13  -2  -2    8.30    2.00
  13  -2  -2   13.60    3.60
  13   2   2   13.80    2.50
 -13  -2  -3  105.79    8.60
  13  -2  -3  114.69    9.60
  13   2   3  105.99    6.20
  13   2  -3  102.79    6.10
 -13  -2  -4   14.20    3.50
  13   2   4   12.10    2.60
  13   2  -4    9.70    2.40
  13  -2  -4   13.60    3.70
  13   2   5   71.49    5.00
 -13   2   5   74.89    5.50
  13   2  -5   66.99    5.10
  13   2  -6   28.20    3.50
 -13   2   6   31.70    3.60
  13   2   6   26.40    3.30
  13   2   7   56.19    4.60
 -13   2   7   60.59    4.90
  13   2   8   86.09    5.60
 -13   2   8   90.79    6.00
 -13   2   9    0.20    1.80
  13   2   9    0.20    1.60
 -13   2  10  118.39    6.80
  13   2  10  124.79    6.60
 -13   2  11   59.39    4.90
  13   2  11   52.19    4.50
  13   2  12  169.68    7.60
 -13   2  12  169.18    8.00
 -13   2  13  189.28    8.40
  13   2  13  188.68    7.90
  13   2  14  872.31   16.40
 -13   2  14  873.21   17.60
 -13   2  15   18.30    2.90
 -13   2 -15   20.10    2.90
  13   2  15   20.10    2.80
 -13   2 -16  193.88    7.60
 -13   2  16  188.18    7.80
 -13   2  16  194.58    8.00
  13   2  16  182.28    7.10
 -13   2  17   10.90    2.20
 -13   2 -17   10.50    2.20
  13   2  17   11.70    2.20
 -13   2  17   14.80    2.60
 -13   2  18   66.09    4.40
  13   2  18   72.59    4.20
 -13   2 -18   68.59    4.30
 -13   2  18   63.79    4.40
 -13   2  19   12.40    2.10
 -13   2 -19   10.70    2.00
  13   2  19   13.90    2.00
 -13   2  19   11.20    2.00
 -13   2  20    5.20    1.50
 -13   2 -20    5.70    1.50
  13   2  20    6.00    1.50
 -13   2  20    6.10    1.60
 -13   2  21   32.60    2.50
  13   2  21   39.10    2.40
 -13   2 -21   41.10    2.70
 -13  -2 -21   31.50    2.50
 -13   2  21   34.10    2.60
  14   2   0   74.09    5.30
  14   2   1   97.49    6.00
  14   2  -1   98.69    6.10
  14   2  -2   -1.10    1.90
  14   2   2    0.50    1.50
  14   2  -3   10.10    2.30
  14   2   3   11.90    2.30
  14   2  -4    5.70    2.00
 -14   2   4    5.30    2.10
  14   2   4    8.20    2.20
 -14   2   5    0.40    2.00
  14   2  -5   -1.20    1.80
  14   2   5    1.90    1.50
 -14   2   6   46.10    4.30
  14   2   6   47.80    4.30
  14   2   7   20.80    2.90
 -14   2   7   21.00    3.10
 -14   2   8  104.79    6.30
  14   2   8   97.09    5.90
  14   2   9   41.00    4.10
 -14   2   9   44.00    4.30
  14   2  10    8.40    2.40
 -14   2  10    7.40    2.30
 -14   2  11   34.00    3.80
  14   2  11   30.90    3.40
 -14   2  12    7.70    2.30
  14   2  12    6.90    2.20
 -14   2  13    7.50    2.00
  14   2  13    8.30    2.20
 -14   2  14   66.19    4.80
  14   2  14   62.69    4.40
  14   2  15   51.79    3.80
 -14   2  15   50.89    4.10
 -14   2  15   48.40    4.00
 -14   2  16   26.70    3.00
 -14   2  16   25.30    2.90
  14   2  16   24.80    2.70
  14   2  17    1.60    1.30
 -14   2  17   -0.10    1.40
 -14   2  18    7.20    1.60
 -14   2 -18   12.90    1.70
 -14  -2 -18    6.70    1.60
  14   2  18    9.70    1.60
 -14   2  18    8.50    1.80
 -14   2  19    1.00    1.10
 -14   2  19    3.10    1.20
 -14  -2 -19    0.00    1.00
  14   2  19    1.20    1.00
  15   2   0   -0.10    1.50
  15   2  -1   23.90    3.30
  15   2   1   22.50    3.20
 -15   2   2  177.68    8.10
  15   2  -2  155.78    7.40
  15   2   2  163.98    7.60
  15   2  -3    9.70    2.40
 -15   2   3   11.10    2.40
  15   2   3    9.40    2.20
 -15   2   4   12.40    2.50
  15   2   4   11.40    2.50
 -15   2   5    3.50    2.00
  15   2   5    1.90    1.50
 -15   2   6   -0.10    1.70
  15   2   6    1.40    1.50
 -15   2   7    4.20    1.80
  15   2   7    4.20    1.80
 -15   2   8    8.50    2.10
  15   2   8    5.80    1.90
 -15   2   9  143.39    7.00
  15   2   9  135.79    6.60
 -15   2  10  495.55   12.60
  15   2  10  486.85   12.00
 -15   2  11   50.09    4.20
  15   2  11   49.10    4.00
 -15   2  12 1253.47   19.10
  15   2  12 1242.68   18.10
 -15   2  13  234.28    8.20
  15   2  13  233.48    7.70
 -15   2  14  377.06    9.90
 -15   2  14  358.46    9.60
  15   2  14  378.36    9.30
 -15   2  15  104.79    5.10
 -15   2  15  116.99    5.20
  15   2  15  110.49    4.80
 -15   2  16   17.40    2.30
  15   2  16   19.40    2.20
 -15   2  16   20.20    2.30
 -15   2  17   20.20    2.10
  15   2  17   16.70    1.80
 -16   2   0  122.19    6.50
  16   2   0  112.09    6.10
 -16   2   1   63.09    4.80
  16   2  -1   57.79    4.50
  16   2   1   58.69    4.60
 -16   2   2  218.78    8.40
  16   2  -2  210.48    8.10
  16   2   2  213.88    8.30
  16   2   3    3.00    1.90
 -16   2   3    5.70    2.00
 -16   2   4   66.59    4.80
  16   2   4   69.39    4.70
 -16   2   5    3.80    1.90
  16   2   5    6.30    2.00
 -16   2   6    0.90    1.90
  16   2   6    0.10    1.60
 -16   2   7   72.29    4.80
  16   2   7   73.49    4.80
 -16   2   8   14.50    2.60
  16   2   8   12.40    2.40
 -16   2   9  211.68    7.80
  16   2   9  207.78    7.40
  16   2 -10  134.09    5.50
  16   2  10  140.49    6.00
 -16   2  10  144.49    6.30
  16   2  11    8.70    1.80
 -16   2  11   10.90    2.00
 -16   2  12   31.70    3.00
  16   2  12   30.80    2.70
  16   2  13    7.90    1.70
 -16   2  13    6.50    1.60
 -16   2  13    7.10    1.70
 -16   2  14   -0.90    1.20
 -16   2  14    0.50    1.10
  16   2  14    0.90    1.10
  16   2  15    1.10    0.90
 -17   2   0   -1.40    1.60
  17   2   0   -0.90    1.40
 -17   2   1   19.90    2.70
 -17   2  -1   23.10    2.80
  17   2   1   24.50    2.90
  17   2   2   17.20    2.40
 -17   2   2   12.00    2.20
 -17   2  -2   17.40    2.50
  17   2   3    7.30    1.80
 -17   2   3    8.70    2.00
 -17   2  -3   10.70    2.10
 -17   2   4   31.90    3.20
  17   2   4   33.10    3.20
 -17   2   5   36.20    3.30
  17   2   5   33.10    3.10
 -17   2   6  120.99    5.60
  17   2   6  124.99    5.60
 -17   2   7   46.00    3.50
  17   2   7   40.20    3.30
 -17   2   8  116.89    5.30
  17   2  -8  112.79    4.80
  17   2   8  111.69    5.00
  17   2  -9    0.20    1.10
 -17   2   9    1.00    1.20
  17   2  10    4.60    1.40
 -17   2  10    4.10    1.40
 -17   2  11   29.30    2.50
 -17   2  11   25.10    2.20
  17   2  11   28.90    2.40
  17   2  12    8.10    1.30
 -18   2   0  378.76    8.80
 -18   2   1   60.59    3.70
 -18   2  -1   65.09    3.80
 -18   2   2  523.85   10.20
 -18   2  -2  531.85   10.20
 -18   2   3   62.89    3.70
 -18   2  -3   74.09    3.90
 -18   2   4   66.69    3.70
 -18   2  -4   69.49    3.70
  18   2   4   68.89    3.70
 -18   2  -5   66.39    3.60
 -18   2   5   64.89    3.60
  18   2   5   61.09    3.40
 -18   2  -6   20.50    2.00
 -18   2   6   18.70    2.00
  18   2  -6   18.50    1.90
  18   2   6   15.20    1.80
 -18   2   7   53.79    3.10
 -18   2  -7   56.29    3.10
  18   2   7   49.10    2.90
   0  -3   0   -0.50    2.80
   0  -3   0   -0.10    2.50
   0  -3   0    0.40    1.70
   0  -3   0    1.50    1.70
   0   3   0   -0.70    1.30
   0  -3  -1    1.00    1.10
   0   3  -1   -1.30    1.50
   0  -3  -1    1.30    2.40
   0  -3   1    0.30    1.90
   0  -3   1    4.70    2.70
   0   3   1    2.10    1.30
   0  -3  -2   -2.70    2.80
   0  -3   2    0.40    1.70
   0  -3  -2    1.10    1.30
   0  -3   2    2.00    2.00
   0   3   2    0.70    1.20
   0   3  -2    0.90    1.50
   0   3   3    0.80    1.50
   0  -3  -3   -4.00    2.60
   0  -3   3    1.00    1.70
   0  -3  -3   -2.40    1.50
   0  -3   3    3.90    2.80
   0   3  -3   -0.70    1.80
   0   3   3    0.80    2.20
   0   3   4    0.80    1.50
   0  -3   4    0.20    1.80
   0   3  -4    4.30    1.90
   0  -3  -4   -0.50    1.80
   0   3   5    1.40    1.30
   0   3  -5    1.80    1.70
   0   3   5    4.70    2.30
   0  -3   5    1.00    1.80
   0   3   5    2.50    1.00
   0  -3  -5   -0.40    1.20
   0   3   6    0.70    1.30
   0   3   6    1.10    1.00
   0   3  -6    1.00    1.90
   0  -3  -6    2.20    1.50
   0   3   7    2.50    1.40
   0   3   7    1.90    1.00
   0   3  -7    1.30    1.80
   0  -3  -7    1.90    1.30
   0   3   8    0.40    1.00
   0   3  -8   -0.40    2.00
   0  -3  -8   -1.40    1.40
   0   3   9    1.00    1.10
   0   3  -9    0.50    2.00
   0  -3  -9    1.10    1.50
   0  -3 -10    1.10    1.60
   0   3  10   -0.10    1.00
   0  -3 -11    1.50    1.90
   0   3  11    2.40    1.40
   0  -3 -11    0.40    1.90
   0  -3 -12    0.70    1.90
   0   3  12   -0.10    1.30
   0  -3 -12    0.50    1.70
   0  -3 -13   -0.50    1.90
   0   3  13    0.80    1.30
   0  -3 -13    1.70    1.70
   0   3  14   -0.70    1.40
   0  -3 -14    2.60    1.70
   0   3  15    0.00    1.60
   0  -3 -15    0.10    1.90
   0  -3 -16   -3.30    2.80
   0  -3 -17    1.10    2.60
   0  -3 -18    3.10    2.50
   0  -3 -19  -14.40    4.00
   0   3  19   -0.60    1.60
   0   3  20    0.00    1.70
   0  -3 -20    1.70    2.70
   0   3  21   -0.70    1.50
   0   3  22    0.40    1.70
   0   3  23    2.30    1.70
   0   3  24    0.20    1.50
   0   3  25    2.40    1.90
   0   3  26   -2.20    1.50
   0   3  27    2.00    1.60
   0   3  28    0.70    1.20
   0   3 -29   -1.60    1.10
  -1  -3   0 1932.61   33.70
   1  -3   0 1813.12   38.20
  -1  -3   0 1814.72   41.60
  -1   3   0 1822.42   19.80
  -1  -3   0 1865.41   34.80
   1  -3   0 1750.82   33.50
   1   3   0 1865.91   22.10
  -1   3   1   23.90    3.20
  -1  -3  -1   22.40    3.80
   1  -3   1   28.10    5.20
  -1  -3  -1   24.20    5.20
  -1   3  -1   29.20    2.70
   1   3  -1   31.20    3.30
   1   3   1   27.00    4.60
   1  -3   1   24.60    3.50
  -1  -3   1   23.30    4.10
   1  -3   1   19.60    4.30
   1  -3  -1   20.70    3.50
  -1  -3   1   22.00    4.20
  -1  -3  -1   28.30    4.10
  -1   3   1   23.50    2.30
   1   3   1   25.30    2.80
   1  -3   2  228.78   13.80
  -1  -3   2  204.98   12.50
  -1  -3  -2  212.88   13.60
   1  -3   2  205.78   10.10
  -1   3  -2  204.98    7.20
   1   3  -2  201.38    7.70
  -1   3   2  201.18    6.30
   1   3   2  200.08   11.80
  -1  -3   2  197.88   11.80
  -1  -3  -2  207.18   11.60
  -1   3   2  210.68    8.30
   1  -3   3  358.96   17.60
   1  -3   3  402.76   18.60
  -1  -3  -3  361.46   16.90
  -1   3  -3  359.46    9.90
   1   3  -3  364.76   10.50
   1  -3   3  383.36   14.60
   1   3   3  391.56   16.70
  -1  -3   3  399.46   17.20
  -1  -3  -3  389.16   16.20
  -1   3   3  363.86    8.20
  -1  -3   3  392.56   18.30
  -1   3   3  401.26   11.30
   1   3   4 2076.49   39.20
  -1   3  -4 2093.09   24.80
   1   3  -4 2152.38   25.90
   1  -3   4 2097.29   36.30
  -1  -3  -4 2115.79   38.50
  -1   3   4 2216.08   26.40
  -1   3   5  254.97    9.20
  -1   3  -5  229.78    8.70
   1   3  -5  234.98    9.00
   1   3   5  252.87    5.80
   1   3   5  240.48   14.00
  -1  -3  -5  243.98   13.60
  -1  -3  -5  255.37    7.70
  -1   3  -6  370.76   11.40
   1   3  -6  406.96   12.00
   1   3   6  402.66    7.70
  -1  -3  -6  387.36   10.30
  -1   3   6  419.16   11.80
   1  -3  -6  386.66   10.10
  -1   3  -7    1.70    1.90
  -1  -3  -7    4.00    1.60
   1   3   7    3.50    1.20
   1   3  -7    2.70    1.90
  -1   3   7    3.70    1.80
   1  -3  -7    4.10    1.90
  -1   3   8 2257.57   27.90
   1  -3  -8 2239.78   27.00
   1   3  -8 2178.88   29.70
   1   3   8 2207.78   19.90
   1  -3  -8 2172.28   28.80
  -1  -3  -8 2269.47   27.50
   1   3  -9   75.39    6.00
   1   3   9   90.69    4.30
   1  -3  -9   88.19    6.10
   1  -3  -9   86.99    5.90
  -1  -3  -9   85.89    5.80
   1  -3 -10   49.50    4.70
   1   3 -10   47.30    5.00
   1   3  10   43.90    3.20
   1  -3 -10   47.60    4.90
  -1  -3 -10   50.79    4.90
   1  -3 -11  138.09    8.10
   1   3  11  135.59    5.70
   1  -3 -11  144.19    8.10
  -1  -3 -11  134.29    8.00
   1  -3 -12  156.68    8.90
   1   3  12  165.08    6.50
   1  -3 -12  176.88    9.00
  -1  -3 -12  159.68    9.00
   1  -3 -13  147.79    9.10
   1   3  13  143.39    6.30
  -1  -3 -13  144.09    8.30
   1  -3 -13  141.19    8.30
  -1  -3 -13  156.58    9.30
  -1  -3 -14    2.90    2.50
   1  -3 -14    1.00    2.20
   1   3  14    1.60    1.40
   1  -3 -14    4.50    2.10
   1  -3 -15  413.46   16.00
   1   3  15  406.66   11.10
  -1  -3 -15  408.56   15.90
   1  -3 -16  248.08   13.00
   1   3  16  255.07    9.10
  -1  -3 -16  242.98   12.80
   1   3  17  305.07   10.10
  -1  -3 -17  295.77   14.60
   1  -3 -17  283.77   14.30
   1  -3 -18   -1.50    2.80
  -1  -3 -18    1.50    2.10
  -1  -3 -19  515.65   19.70
   1   3  19  540.15   14.20
  -1   3  19  546.15   14.40
   1  -3 -19  523.05   19.90
  -1   3  20   31.60    3.70
  -1  -3 -20   22.50    4.30
   1   3  20   29.30    3.80
   1   3  21  125.59    7.10
  -1   3  21  114.89    6.90
  -1   3  22  398.26   12.50
   1   3  22  415.86   12.70
   1   3  23   -1.40    1.90
  -1   3  23   -0.30    1.60
   1   3  24  368.46   11.40
  -1   3  24  389.86   11.80
   1   3  25   16.70    2.70
  -1   3  25   16.50    2.80
   1   3  26  265.27    8.80
  -1   3  26  250.77    8.70
   1   3  27   22.40    2.70
  -1   3  27   21.00    2.60
   1   3  28  116.69    5.00
  -1   3  28  107.19    4.80
   2  -3   0   -2.20    3.10
   2   3   0    0.80    1.80
  -2   3   0    1.30    1.00
   2   3   0   -1.70    2.40
  -2  -3   0    3.40    1.80
  -2  -3   0   -0.50    1.60
   2  -3   0    3.60    1.70
   2  -3   1   -0.40    2.60
   2  -3  -1    1.10    1.80
  -2  -3  -1   -0.50    3.00
   2   3   1   -0.60    2.10
  -2  -3   1    2.20    2.00
  -2  -3  -1    6.40    2.40
  -2  -3  -1    0.80    2.10
  -2   3  -1   -0.30    1.40
   2  -3  -1    1.00    1.60
   2  -3   1   -0.10    1.40
  -2  -3   1    2.30    1.90
   2   3  -1   -0.40    1.70
   2  -3   2  129.09   10.10
  -2   3   2  117.79   10.70
  -2  -3  -2  110.59   10.30
  -2   3  -2  121.49    5.50
  -2  -3  -2  126.39   10.00
   2   3  -2  119.49    6.20
   2  -3  -2  125.49    6.30
   2  -3   2  131.99    5.60
  -2  -3   2  128.69   10.30
  -2   3   2  126.29    6.80
   2  -3   3  120.89   10.10
  -2  -3  -3  121.99   10.30
  -2   3   3  116.29   10.20
  -2   3  -3  119.09    5.80
   2   3  -3  125.59    6.50
   2  -3   3  127.19    5.20
   2  -3  -3  125.69    6.40
  -2   3   3  117.59    6.70
  -2   3  -4 1241.08   18.90
  -2  -3  -4 1246.98   16.60
   2   3  -4 1272.77   20.50
  -2   3   4 1196.98   32.40
  -2   3   4 1247.88   21.20
  -2   3  -5   59.59    4.60
  -2  -3  -5   67.39    4.30
   2   3  -5   60.79    5.00
   2   3   5   67.49    3.10
  -2   3   5   66.49    5.20
  -2  -3  -6    6.50    1.70
   2  -3  -6    6.00    1.90
   2   3   6    6.00    1.20
   2   3  -6    7.80    2.40
   2  -3  -6    6.50    2.30
  -2   3   6   11.70    2.60
   2  -3  -7  190.38    7.60
   2   3  -7  174.78    8.40
   2   3   7  188.98    5.70
  -2  -3  -7  183.58    7.70
   2  -3  -7  191.38    8.60
   2   3  -8  320.47   11.60
   2   3   8  316.67    7.70
   2  -3  -8  334.17   10.70
  -2  -3  -8  323.17   10.70
   2  -3  -8  326.17   11.50
   2  -3  -9  436.36   13.00
   2   3  -9  432.96   14.00
   2   3   9  430.66    9.30
  -2  -3  -9  426.06   13.00
   2  -3  -9  403.36   12.90
   2  -3 -10    2.40    1.80
  -2  -3 -10    4.70    2.00
   2   3  10    3.80    1.50
   2   3 -10    3.00    2.30
   2  -3 -10    0.90    1.90
   2  -3 -11    2.00    1.80
   2  -3 -11   -0.10    1.90
  -2  -3 -11    1.40    1.90
   2   3  11    0.60    1.20
   2   3 -11    2.40    2.50
   2  -3 -12 1499.55   27.50
   2   3  12 1464.45   19.30
   2  -3 -12 1495.65   26.50
  -2  -3 -12 1480.95   27.40
  -2  -3 -13   52.39    5.50
   2  -3 -13   56.79    5.90
   2   3  13   56.89    4.10
   2  -3 -13   54.99    5.40
   2  -3 -14  501.35   17.30
   2   3  14  461.85   11.60
   2  -3 -14  484.75   15.60
  -2  -3 -14  481.25   16.90
   2  -3 -15  275.17   13.30
   2   3  15  274.67    9.20
  -2  -3 -15  262.37   13.00
  -2  -3 -16  129.99    9.50
   2  -3 -16  122.19    9.30
   2   3  16  127.39    6.50
   2   3  17  134.19    6.80
  -2  -3 -17  127.09    9.70
  -2  -3 -18   -1.60    2.90
   2   3  18    2.50    1.50
  -2  -3 -19  509.35   19.50
   2   3  19  511.65   13.90
  -2   3  19  503.45   14.00
   2   3  19  519.65   13.50
  -2  -3 -20  125.89    9.90
   2   3  20  145.99    7.60
  -2   3  20  143.19    7.60
   2   3  21    6.60    2.10
  -2   3  21   10.90    2.50
   2   3  22  185.68    8.50
  -2   3  22  204.48    9.00
   2   3  23   -1.20    1.80
  -2   3  23   -1.90    1.70
   2   3  24  216.48    8.70
  -2   3  24  221.18    8.90
   2   3  25    8.20    2.30
  -2   3  25    4.80    1.90
   2   3  26   24.20    2.90
  -2   3  26   18.80    2.80
   2   3  27  142.29    5.90
  -2   3  27  145.19    6.10
   2   3  28   13.90    1.90
  -2   3  28   14.30    2.00
  -3  -3   0  747.43   23.50
   3  -3   0  716.03   14.20
  -3   3  -1 1611.14   18.50
   3   3   1 1614.24   33.80
   3  -3  -1 1682.83   22.30
   3  -3   1 1670.13   20.90
   3  -3  -1 1635.94   33.40
   3   3  -1 1637.94   23.30
   3   3  -1 1569.14   36.70
  -3  -3   1 1644.84   36.20
  -3   3  -2 1601.14   24.60
   3   3  -2 1567.94   22.90
   3  -3  -2 1540.85   21.90
   3  -3   2 1594.14   19.80
  -3   3   2 1552.54   24.50
  -3   3   3  145.29    7.90
  -3  -3  -3  141.39    5.70
   3   3  -3  155.98    7.50
   3  -3  -3  152.38    7.20
   3  -3   3  145.09    5.90
   3  -3  -4    4.90    2.10
   3   3   4    7.10    1.30
   3   3  -4    5.80    2.40
  -3   3   4    4.40    2.10
  -3  -3  -4    6.70    1.50
  -3  -3  -5  543.45   12.30
   3   3   5  502.15    8.60
   3   3  -5  511.45   13.90
   3  -3  -5  503.25   13.60
  -3  -3  -6  485.75   12.20
   3   3  -6  472.25   13.70
   3   3   6  469.05    8.80
   3  -3  -6  472.05   13.40
  -3  -3  -7 1849.91   25.10
   3   3  -7 1906.71   27.80
   3   3   7 1863.71   18.20
   3  -3  -7 1900.61   27.50
   3   3  -8  746.53   18.10
  -3  -3  -8  777.22   17.10
   3   3   8  758.82   12.10
   3  -3  -8  727.23   17.50
   3   3  -9   43.60    4.90
   3   3   9   39.30    3.00
  -3  -3  -9   32.60    4.00
   3  -3  -9   34.70    4.30
   3   3 -10  109.19    7.40
   3   3  10   98.09    4.90
  -3  -3 -10   94.09    6.70
   3  -3 -10   82.69    6.40
  -3  -3 -11    8.50    2.50
   3   3  11    5.70    1.70
   3   3 -11    7.90    2.60
   3  -3 -11    6.40    2.30
   3   3  12   41.90    3.50
  -3  -3 -12   43.70    5.00
   3  -3 -12   49.40    5.30
   3   3 -12   35.40    4.80
  -3  -3 -13    1.20    2.30
   3   3  13    0.60    1.30
   3  -3 -13   -0.20    2.00
   3  -3 -14   55.69    5.70
   3   3  14   54.49    4.20
  -3  -3 -14   55.99    6.10
   3   3  15  283.07    9.50
  -3  -3 -15  294.77   13.90
   3   3  16    5.00    1.80
  -3  -3 -16    3.40    2.60
   3   3  17  125.29    6.60
  -3  -3 -17  115.19    9.30
  -3  -3 -18   41.70    5.70
  -3   3  18   47.60    4.50
   3   3  18   44.40    4.10
   3   3  19   -1.30    1.60
  -3   3  19    2.10    1.80
  -3  -3 -19   -1.50    2.50
  -3   3 -19   -0.40    1.80
   3   3  19    0.80    1.40
   3   3  20  476.55   13.50
  -3   3  20  475.95   13.80
  -3   3 -20  475.45   13.40
   3   3  20  482.75   13.00
   3   3  21   83.09    5.80
  -3   3  21   85.79    6.10
  -3   3 -21   85.59    5.70
  -3   3  22   11.00    2.80
   3   3  22    7.50    2.10
   3   3  23   58.49    4.80
  -3   3  23   56.49    4.80
   3   3  24   13.00    2.40
  -3   3  24   12.10    2.60
   3   3  25    0.00    1.50
  -3   3  25    0.80    1.70
   3   3  26   22.10    2.70
  -3   3  26   24.10    2.90
   3   3  27    1.80    1.30
  -3   3  27    1.10    1.30
   3   3  28    6.40    1.40
  -3   3  28    7.60    1.70
   3   3 -28    6.90    1.50
  -4   3   0    3.00    2.00
   4  -3   0    0.80    1.60
   4  -3  -1  801.02   16.10
   4  -3   1  816.42   15.40
  -4   3   1  776.32   18.30
  -4   3  -1  804.32   18.20
  -4  -3  -2   54.79    3.80
  -4   3   2   54.09    5.30
   4   3  -2   61.59    5.10
   4  -3  -2   52.89    4.50
   4  -3   2   64.69    4.40
  -4   3  -2   59.19    5.20
  -4   3  -3  379.46   12.60
   4  -3   3  404.26   10.20
  -4  -3  -3  395.16   10.30
   4   3   3  380.86    7.10
   4   3  -3  394.16   12.20
   4  -3  -3  383.76   11.80
  -4  -3  -4  116.59    5.90
   4   3   4  117.99    4.20
   4   3  -4  120.39    6.90
   4  -3  -4  110.09    6.60
  -4  -3  -5  610.24   13.80
   4   3   5  594.84    9.90
   4   3  -5  622.84   15.90
   4  -3  -5  617.54   15.60
  -4  -3  -6   88.89    5.60
   4   3   6   79.79    3.80
   4   3  -6   77.09    6.00
   4  -3  -6   84.19    6.20
  -4  -3  -7 1294.87   22.00
   4   3  -7 1337.97   23.90
   4   3   7 1271.47   15.60
   4  -3  -7 1319.57   23.80
  -4  -3  -8  519.35   14.50
   4   3  -8  502.35   15.20
   4   3   8  501.85   10.20
   4  -3  -8  508.65   15.20
   4   3  -9  502.85   15.40
  -4  -3  -9  505.05   15.00
   4   3   9  486.65   10.50
   4  -3  -9  481.95   15.00
   4   3 -10 1240.98   24.80
  -4  -3 -10 1296.07   24.80
   4   3  10 1243.28   17.20
   4  -3 -10 1268.97   24.90
   4   3 -11   94.19    7.20
   4   3  11   97.59    5.10
  -4  -3 -11  100.39    7.30
   4  -3 -11   92.99    7.10
   4   3 -12 2033.60   32.90
   4   3  12 1962.00   23.10
  -4  -3 -12 2079.79   33.70
   4  -3 -12 1997.80   32.30
  -4  -3 -13   35.30    4.80
   4   3  13   31.30    3.20
   4  -3 -13   29.00    4.10
   4   3  14  435.06   11.60
  -4  -3 -14  422.06   16.40
   4  -3 -14  426.36   15.50
   4   3  15  400.16   11.40
   4  -3 -15  395.66   15.30
  -4  -3 -15  405.66   16.50
   4   3  16  144.39    7.10
  -4  -3 -16  145.69   10.30
   4   3  17  587.04   14.20
  -4  -3 -17  585.74   20.70
   4   3  18   78.59    5.40
  -4   3  18   71.39    5.40
  -4   3 -18   72.09    5.40
   4   3  18   74.09    5.20
  -4   3  18   77.69    5.40
  -4  -3 -18   69.09    7.30
  -4  -3 -19   34.70    5.60
   4   3  19   44.10    4.20
  -4   3  19   39.50    4.20
  -4   3 -19   41.50    4.40
   4   3  19   45.10    4.20
  -4   3  19   34.90    3.90
   4   3  20   41.70    4.10
  -4   3  20   43.40    4.40
  -4   3 -20   48.70    4.70
   4   3  20   51.39    4.40
   4   3  21   11.90    2.40
  -4   3  21   13.00    2.80
  -4   3 -21   12.20    2.50
   4   3  21   14.30    2.60
   4   3  22  205.48    8.80
  -4   3  22  208.08    9.10
  -4   3 -22  209.38    8.70
   4   3  23    1.90    1.70
  -4   3  23    3.70    1.90
  -4   3 -23    1.20    1.50
   4   3  24  112.09    6.10
  -4   3  24  131.69    6.80
   4   3  25   79.89    5.00
  -4   3  25   87.39    5.40
   4   3  26    4.90    1.50
  -4   3  26    4.40    1.70
   4   3  27  101.29    4.70
  -4   3  27   89.79    4.70
   4   3  28    3.80    1.10
  -4   3  28    8.10    1.50
   5  -3   0  661.73   15.10
  -5   3   0  648.34   17.50
  -5   3  -1    9.40    3.00
  -5  -3  -1   13.40    2.30
   5  -3  -1   11.20    2.60
   5  -3   1   12.20    2.40
  -5   3   1   11.90    3.10
  -5  -3  -2  990.70   17.00
   5   3  -2  979.60   19.80
   5  -3  -2  979.70   19.20
   5  -3   2 1023.10   18.00
  -5   3   2  965.80   22.10
  -5   3  -2  973.60   21.00
  -5  -3  -3  194.38    7.80
   5   3  -3  195.48    9.10
   5  -3  -3  190.58    8.80
  -5   3  -3  189.78    9.40
  -5  -3  -4  296.57    9.90
   5   3   4  293.57    7.00
   5   3  -4  290.57   11.10
   5  -3  -4  291.27   11.10
  -5   3  -4  288.87   11.60
   5  -3  -5    0.80    2.10
   5   3   5    1.90    1.00
  -5  -3  -5    2.00    1.60
   5   3  -5    1.10    2.00
   5  -3  -6 1115.19   22.40
  -5  -3  -6 1078.69   20.30
   5   3   6 1057.79   14.30
   5   3  -6 1074.09   21.80
  -5  -3  -7  867.41   18.90
   5   3   7  826.52   13.10
   5   3  -7  867.21   19.80
   5  -3  -7  840.22   19.80
  -5  -3  -8  767.52   18.40
   5   3  -8  746.83   18.80
   5   3   8  718.73   12.70
   5  -3  -8  747.63   19.10
  -5  -3  -9  149.79    8.50
   5   3  -9  154.48    8.80
   5   3   9  144.39    5.90
   5  -3  -9  125.89    8.10
   5  -3 -10  501.25   16.20
   5   3 -10  488.65   15.90
  -5  -3 -10  503.55   16.00
   5   3  10  492.05   11.20
   5   3 -11  247.28   11.50
  -5  -3 -11  247.68   11.70
   5   3  11  237.98    8.10
   5  -3 -11  231.38   11.40
   5  -3 -12   55.79    6.00
   5   3 -12   49.60    5.50
   5   3  12   49.90    3.90
  -5  -3 -12   48.40    5.60
   5   3 -13   -0.20    1.70
   5   3  13    3.20    1.60
  -5  -3 -13    0.90    1.90
   5  -3 -13    3.60    2.40
   5   3  14   91.79    5.60
  -5  -3 -14  107.19    8.50
   5  -3 -14   99.59    7.90
   5  -3 -15  393.96   15.50
   5   3  15  377.56   11.20
  -5  -3 -15  421.06   17.20
  -5  -3 -16    0.00    2.20
   5   3  16    3.40    1.90
   5   3  17  558.74   14.00
  -5   3  17  580.54   14.80
  -5   3 -17  554.34   15.00
   5   3  17  576.14   14.30
  -5   3  17  565.54   14.20
  -5  -3 -17  578.34   20.60
   5   3  18  600.04   14.80
  -5   3  18  588.64   15.10
  -5   3 -18  584.14   15.50
   5   3  18  552.14   14.10
  -5   3  18  577.64   14.60
  -5  -3 -18  576.74   20.70
   5   3  19  104.09    6.30
  -5   3  19   95.29    6.30
  -5   3 -19   87.69    6.20
   5   3  19   98.99    6.00
  -5   3  19  105.69    6.40
   5   3  20   31.40    3.60
  -5   3  20   25.70    3.60
  -5   3 -20   27.70    3.60
   5   3  20   30.20    3.40
  -5   3  20   27.00    3.50
   5   3  21    1.50    1.70
  -5   3  21    2.50    1.60
  -5   3 -21    3.80    2.10
   5   3  22  289.87   10.10
  -5   3  22  289.47   10.50
  -5   3 -22  283.37   10.20
   5   3  23    7.50    1.90
  -5   3  23    5.70    2.10
  -5   3 -23    7.00    2.10
   5   3  24  205.78    7.90
  -5   3  24  215.38    8.50
  -5   3 -24  220.48    8.10
   5   3  25   38.40    3.40
  -5   3  25   42.50    3.70
  -5   3 -25   45.00    3.50
   5   3  26  372.06    9.20
  -5   3  26  366.66    9.60
   5   3  27    1.50    1.10
  -5   3  27    4.30    1.50
  -6   3   0   -0.40    2.00
   6  -3   0    2.60    2.00
   6  -3   1  101.69    6.30
   6  -3  -1  102.09    6.70
  -6   3   1  100.19    7.50
  -6  -3  -1  103.09    5.90
  -6   3  -1  102.99    7.50
   6  -3  -2   72.19    5.70
   6   3  -2   71.49    6.00
   6  -3   2   68.49    5.20
  -6   3  -2   77.49    6.50
  -6  -3  -2   80.19    5.40
  -6   3  -3    0.50    1.90
  -6  -3  -3    1.00    1.30
   6  -3  -3    2.10    2.10
   6   3  -3    0.90    1.70
   6  -3  -4  181.18    9.20
  -6  -3  -4  180.48    8.30
  -6   3  -4  176.98    9.50
   6   3  -4  174.08    9.00
  -6  -3  -5   16.90    2.90
   6   3  -5   21.80    3.50
   6  -3  -5   14.30    3.30
  -6  -3  -6  267.07   10.70
   6   3   6  244.08    7.30
   6   3  -6  247.68   10.80
   6  -3  -6  249.18   11.20
   6  -3  -7  436.76   15.10
  -6  -3  -7  476.05   14.70
   6   3   7  452.65   10.20
   6   3  -7  458.65   15.00
  -6  -3  -8   90.79    6.70
   6   3  -8   77.89    6.40
   6   3   8   79.39    4.50
   6  -3  -8   73.49    6.70
  -6  -3  -9   57.39    5.60
   6   3  -9   59.99    5.80
   6   3   9   50.09    3.70
   6  -3  -9   56.29    5.80
   6   3  10    7.00    1.70
   6   3 -10    5.00    2.30
   6  -3 -10    4.90    2.10
  -6  -3 -10    4.40    1.80
   6   3  11   32.00    3.20
   6  -3 -11   37.40    5.00
   6   3 -11   39.30    4.80
  -6  -3 -11   35.90    4.70
   6  -3 -12   38.50    5.20
   6   3 -12   47.20    5.30
  -6  -3 -12   56.89    6.20
   6   3  12   49.80    4.20
   6   3  13  132.69    6.70
  -6  -3 -13  138.69    9.70
   6  -3 -13  134.99    9.30
   6   3  14   94.99    5.70
  -6  -3 -14  104.49    8.70
   6  -3 -14   91.39    7.90
  -6  -3 -15    1.80    2.40
   6   3  15    3.10    1.70
   6  -3 -15    4.30    1.90
  -6   3  16   45.90    4.30
  -6   3 -16   45.20    4.50
  -6  -3 -16   46.10    6.20
   6   3  16   47.70    4.30
  -6   3  16   43.90    4.10
   6   3  17   79.99    5.40
  -6   3  17   66.89    5.20
  -6   3 -17   68.89    5.60
   6   3  17   67.89    5.10
  -6   3  17   77.49    5.50
  -6  -3 -17   65.19    7.20
  -6   3  18    6.30    1.90
   6   3  18    9.90    2.30
  -6   3  18    9.10    2.30
  -6   3 -18    7.80    2.40
   6   3  18   12.60    2.40
   6   3  19    4.00    1.70
  -6   3  19    4.60    1.80
  -6   3 -19    4.70    2.20
   6   3  19    4.90    1.70
  -6   3  19    4.70    2.10
   6   3  20   21.10    3.10
  -6   3  20   19.30    3.10
  -6   3 -20   22.90    3.50
  -6   3  20   28.20    3.50
   6   3  21   10.40    2.30
  -6   3  21   12.20    2.60
  -6   3 -21    8.30    2.30
  -6   3  21    8.80    2.40
   6   3  22    3.70    1.70
  -6   3  22    7.70    2.20
  -6   3 -22    2.80    1.80
   6   3  23   57.79    4.40
  -6   3 -23   52.89    4.50
   6   3  24   98.79    5.40
  -6   3  24   91.59    5.50
  -6   3 -24   92.59    5.30
   6   3  25    1.40    1.40
  -6   3  25   -2.00    1.80
  -6   3 -25    1.30    1.40
   6   3  26   30.20    2.60
  -6   3  26   31.90    2.90
  -6   3 -26   28.80    2.40
   6   3  27  101.49    4.00
  -6   3  27   92.99    4.20
   7  -3   0  454.75   14.20
  -7   3   0  446.56   16.10
   7  -3   1  117.29    7.30
   7  -3  -1  110.99    7.40
  -7  -3  -1  115.19    6.80
  -7   3   1  112.29    8.40
  -7   3  -1  112.09    8.10
   7   3  -2  351.56   13.20
   7  -3  -2  374.96   13.50
   7  -3   2  370.36   12.40
  -7   3  -2  373.46   14.30
  -7  -3  -2  358.06   12.00
  -7   3  -3    8.20    2.70
  -7  -3  -3    4.90    1.70
   7   3  -3    6.60    2.50
   7  -3  -3    2.80    2.50
  -7  -3  -4  480.85   14.50
  -7   3  -4  463.55   15.80
   7   3  -4  461.05   15.10
   7  -3  -4  480.55   15.80
  -7   3  -5    9.20    2.60
  -7  -3  -5   14.70    2.90
   7  -3  -5    7.50    2.90
   7   3  -5   11.90    3.30
  -7  -3  -6    0.20    1.80
   7   3  -6    4.00    2.10
   7  -3  -6    3.80    2.70
  -7  -3  -7  335.77   13.10
   7   3   7  334.27    9.30
   7   3  -7  365.56   13.70
   7  -3  -7  350.76   14.20
  -7  -3  -8  293.17   12.50
   7  -3  -8  291.97   13.20
   7   3  -8  290.27   12.50
   7   3   8  277.87    8.60
  -7  -3  -9   26.60    4.10
   7   3  -9   28.80    4.30
   7   3   9   21.10    2.60
   7  -3  -9   21.80    4.00
   7   3  10   24.90    3.00
   7  -3 -10   31.60    4.90
  -7  -3 -10   30.70    4.40
   7   3 -10   29.60    4.20
   7   3  11    2.50    1.60
   7  -3 -11    1.30    2.50
  -7  -3 -11    1.90    1.80
  -7  -3 -12    8.60    2.70
   7   3  12    9.50    2.10
   7  -3 -12   11.60    2.90
  -7  -3 -13   20.30    4.20
   7   3  13   21.60    3.00
   7  -3 -13   22.60    4.20
  -7  -3 -14    8.20    3.20
   7   3  14    7.10    2.10
   7  -3 -14    4.30    2.30
   7  -3 -15  197.48   11.60
  -7   3  15  205.98    8.90
  -7   3 -15  194.48    9.20
   7   3  15  191.08    8.30
  -7  -3 -15  181.18   11.60
  -7   3  15  185.08    8.10
  -7   3  16   -2.20    2.10
   7   3  16    0.90    1.40
  -7   3  16   -1.60    1.90
  -7  -3 -16   -0.90    1.60
  -7   3 -16    0.10    2.00
   7   3  16    0.20    1.40
   7   3  17    0.60    1.30
  -7   3  17   -0.10    1.90
  -7   3 -17   -0.60    2.20
   7   3  17    1.40    1.40
  -7   3  17    1.60    1.50
   7   3  18   89.89    5.80
  -7   3  18   88.49    6.00
  -7   3 -18   80.69    6.00
   7   3  18   84.29    5.50
  -7   3  18   85.89    5.90
  -7   3  19    1.90    1.50
   7   3  19    0.30    1.60
  -7   3  19    0.30    1.70
  -7   3 -19    3.70    2.20
   7   3  20   -0.80    1.70
  -7   3  20    0.70    1.90
  -7   3 -20   -0.50    2.00
  -7   3  20   -0.40    1.70
   7   3  21   63.39    4.70
  -7   3  21   54.29    4.80
  -7   3 -21   52.29    4.80
  -7   3  21   49.50    4.40
   7   3  22   10.80    2.30
  -7   3  22   15.30    2.70
  -7   3 -22   12.80    2.70
   7   3  23   33.00    3.30
  -7   3  23   30.00    3.50
  -7   3 -23   31.30    3.50
   7   3  24  104.09    5.20
  -7   3  24  107.29    5.70
  -7   3 -24  114.09    5.70
   7   3  25   12.00    1.90
  -7   3  25   11.90    2.10
  -7   3 -25   12.20    2.00
   7   3  26    7.30    1.40
  -7   3  26    5.30    1.50
  -7   3 -26    7.20    1.50
  -8   3   0    1.10    2.10
   8  -3   0    5.50    2.40
  -8   3  -1   10.40    3.10
  -8  -3  -1   11.50    2.40
   8  -3  -1   13.30    3.10
   8  -3   1    9.60    2.60
  -8   3   1   12.60    3.70
   8   3  -2  112.09    7.80
   8  -3   2  114.69    7.40
   8  -3  -2  114.49    8.00
  -8   3  -2  111.59    8.30
  -8  -3  -2  107.99    7.10
  -8   3  -3    0.60    1.90
  -8  -3  -3    5.10    2.30
   8   3  -3    4.20    2.60
   8  -3  -3    3.80    2.50
  -8  -3  -4 2102.59   32.00
   8  -3  -4 2117.59   34.60
   8   3  -4 2114.29   33.30
  -8   3  -4 2077.29   34.50
  -8  -3  -5    2.60    1.80
   8   3  -5    6.10    2.60
   8  -3  -5    0.00    2.90
  -8  -3  -6  397.46   14.50
   8   3  -6  361.76   14.10
   8  -3  -6  381.96   15.20
  -8  -3  -7   11.10    2.90
   8  -3  -7   10.50    3.60
   8   3  -7   15.20    3.20
   8  -3  -8  283.17   13.50
  -8  -3  -8  275.37   12.70
   8   3   8  289.77    9.20
   8   3   9    0.90    1.40
  -8  -3  -9    0.10    1.70
   8  -3  -9    2.20    2.30
   8   3  10    2.40    1.70
  -8  -3 -10    5.40    2.10
   8  -3 -11  639.44   20.80
  -8  -3 -11  655.73   20.80
   8   3  11  644.74   14.50
  -8  -3 -12  633.04   20.90
   8   3  12  604.34   14.30
   8  -3 -12  587.44   20.10
  -8  -3 -13  990.10   26.40
   8   3  13  973.20   18.40
   8  -3 -13  997.60   26.30
  -8  -3 -14    6.10    2.70
  -8   3  14   11.20    2.40
  -8   3 -14    9.20    2.60
   8   3  14    7.10    1.90
  -8   3  14    8.40    2.20
   8   3 -14    8.30    2.20
   8  -3 -14    8.20    2.80
  -8   3  15   78.69    5.70
  -8   3 -15   70.89    5.70
   8   3  15   69.59    5.10
  -8  -3 -15   82.99    7.90
   8  -3 -15   76.79    7.50
  -8   3  15   76.89    5.40
   8   3  16   44.70    4.10
  -8   3  16   47.30    4.60
  -8   3 -16   39.90    4.40
   8   3  16   40.40    4.00
  -8   3  16   44.00    4.30
   8   3  17   -0.40    1.40
  -8   3  17   -0.50    2.00
  -8   3 -17    0.00    1.90
   8   3  17   -0.30    1.40
  -8   3  17   -0.30    1.40
   8   3  18   51.49    4.40
  -8   3  18   40.10    4.20
  -8   3 -18   49.10    5.00
  -8   3  18   43.50    4.30
   8   3  19   14.60    2.60
  -8   3  19    8.80    2.20
  -8   3 -19    9.00    2.70
  -8   3  19   11.80    2.60
   8   3  20  286.67    9.60
  -8   3  20  277.77   10.30
  -8   3 -20  280.77   10.50
  -8   3  20  274.57    9.90
   8   3  21  116.29    6.00
  -8   3  21  112.59    6.50
  -8   3 -21  110.69    6.50
  -8   3  21  108.09    6.10
   8   3  22  127.29    6.10
  -8   3  22  120.29    6.40
  -8   3 -22  119.29    6.40
   8   3  23   98.09    5.00
  -8   3  23   90.09    5.30
  -8   3 -23  107.19    5.70
   8   3  24  206.28    6.70
  -8   3  24  191.18    7.00
  -8   3 -24  197.48    7.10
  -8   3  25   -1.60    1.40
  -8   3 -25   -1.40    1.30
  -8   3  26  140.39    4.80
   9  -3   0  236.78   11.60
  -9   3   0  215.68   12.30
   9  -3  -1   70.79    6.70
  -9  -3  -1   69.19    6.10
  -9   3   1   63.49    6.90
   9  -3   1   80.59    6.80
   9   3  -1   65.59    6.50
  -9   3  -1   74.79    7.30
   9   3  -2  129.99    8.90
   9  -3  -2  166.38   10.10
  -9  -3  -2  145.79    8.80
  -9   3   2  149.88   10.60
  -9   3  -2  155.78   10.20
  -9  -3  -3  860.81   21.50
   9   3  -3  878.91   22.40
   9  -3  -3  902.61   23.30
  -9   3  -3  872.81   23.50
  -9  -3  -4  357.56   14.10
   9   3  -4  363.16   14.40
   9  -3  -4  356.06   14.90
   9  -3  -5  865.91   23.40
  -9  -3  -5  860.71   22.10
   9   3  -5  817.72   21.50
   9  -3  -6  706.93   21.40
  -9  -3  -6  686.83   20.10
  -9  -3  -7   46.80    5.50
   9  -3  -7   52.19    6.10
  -9  -3  -8   71.79    7.00
   9   3   8   58.59    4.40
   9  -3  -8   58.79    6.70
  -9  -3  -9   15.70    3.60
   9   3   9   14.30    2.50
   9  -3  -9   17.60    4.20
   9   3  10    6.80    1.90
  -9  -3 -10    9.40    3.00
   9  -3 -10    8.10    3.30
   9   3  11    8.00    1.90
   9  -3 -11    1.00    2.80
  -9  -3 -11    7.40    2.70
  -9  -3 -12    7.80    3.20
  -9   3  12    6.30    2.20
  -9   3 -12    4.70    2.10
   9   3  12    4.00    1.60
   9   3 -12    2.50    1.80
   9  -3 -12    4.10    2.50
  -9   3  13  125.59    6.90
   9   3 -13  117.39    6.60
  -9   3 -13  120.89    7.20
  -9  -3 -13  124.69    9.50
   9   3  13  123.39    6.70
   9  -3 -13  115.89    9.30
  -9   3  14  155.68    7.70
  -9   3 -14  155.68    8.20
  -9  -3 -14  155.78   10.80
   9   3  14  152.68    7.50
  -9   3  14  148.79    7.60
   9   3 -14  152.78    7.40
   9  -3 -14  144.69   10.30
  -9   3  15   10.80    2.50
  -9   3 -15    7.40    2.20
   9   3  15    7.50    1.90
  -9   3  15   14.10    2.80
   9   3  16   23.00    3.00
  -9   3  16   23.40    3.50
  -9   3 -16   18.80    3.20
   9   3  16   20.70    3.00
  -9   3  16   17.40    2.80
   9   3  17   17.60    2.80
  -9   3  17   23.50    3.40
  -9   3 -17   16.60    3.20
  -9   3  17   17.30    2.80
   9   3  18  130.59    6.60
  -9   3  18  123.19    7.00
  -9   3 -18  124.49    7.20
  -9   3  18  138.09    7.10
   9   3  19  438.36   11.70
  -9   3  19  438.26   12.70
  -9   3 -19  415.66   12.80
  -9   3  19  415.26   12.00
   9   3  20  127.99    6.20
  -9   3  20  126.89    6.90
  -9   3 -20  132.29    7.10
  -9   3  20  128.79    6.60
   9   3  21  213.68    7.70
  -9   3  21  221.78    8.60
  -9   3 -21  212.58    8.60
  -9   3  21  210.88    8.00
  -9   3  22    2.20    1.60
  -9   3 -22    1.70    1.70
  -9   3  23    1.40    1.50
  -9   3 -23    1.80    1.50
  -9   3  24   83.09    4.40
  -9   3 -24   96.99    4.70
  -9   3  25   15.80    1.90
  -9   3 -25   16.40    1.90
 -10   3   0    1.80    2.20
  10  -3   0    1.90    1.80
 -10   3  -1    9.00    3.30
 -10  -3  -1    4.00    2.00
  10  -3  -1    5.70    2.50
  10  -3   1    8.00    2.80
  10   3  -1    4.90    2.50
 -10   3   1    8.80    3.60
  10   3  -2  128.89    8.90
 -10   3   2  127.79   10.30
  10  -3  -2  142.39    9.70
 -10  -3  -2  135.59    8.90
 -10  -3  -3    2.10    1.90
  10  -3  -3   -0.30    2.10
  10   3  -3    1.90    1.90
 -10  -3  -4    2.40    2.10
  10  -3  -4    6.20    3.00
 -10  -3  -5   96.19    7.90
  10  -3  -5   92.29    8.10
 -10  -3  -6   82.59    7.40
  10  -3  -6   73.89    7.50
 -10  -3  -7    5.00    2.30
  10  -3  -7    5.90    2.70
  10   3   8    3.60    1.50
 -10  -3  -8    3.90    2.40
  10  -3  -8    8.80    3.40
  10  -3  -9   67.89    7.30
 -10  -3  -9   76.09    7.20
  10   3   9   82.89    5.50
 -10   3  10   19.40    2.90
  10   3  10   17.70    2.80
 -10  -3 -10   17.40    3.90
  10  -3 -10   17.10    3.90
 -10   3  11   88.59    5.90
 -10   3 -11   74.29    5.40
 -10  -3 -11   89.29    8.00
  10   3  11   82.89    5.50
  10  -3 -11   83.89    8.20
  10   3 -12   31.70    3.60
 -10   3  12   35.60    3.90
 -10   3 -12   36.10    4.10
  10   3  12   32.80    3.50
  10  -3 -12   24.20    4.80
 -10  -3 -12   25.40    4.60
 -10   3  13   50.29    4.60
 -10   3 -13   47.40    4.60
  10   3  13   39.80    3.90
  10   3 -13   43.10    4.10
 -10   3  14  257.67   10.10
 -10   3 -14  250.27   10.10
  10   3  14  248.28    9.40
 -10   3  14  267.77   10.00
  10   3 -14  266.27    9.70
 -10   3  15   28.30    3.50
  10   3  15   33.30    3.60
 -10   3 -15   31.70    3.90
 -10   3  15   30.30    3.60
 -10   3  16    9.10    2.10
 -10   3  16    7.20    2.40
 -10   3 -16   12.10    2.80
 -10   3  17   22.50    3.30
 -10   3 -17   21.10    3.30
 -10   3  17   26.00    3.20
 -10   3  18   17.50    3.00
 -10   3 -18   25.80    3.60
 -10   3  18   18.40    2.80
 -10   3  19    7.00    2.00
 -10   3  19   13.00    2.60
 -10   3 -19   15.60    3.00
 -10   3 -20   39.10    3.90
 -10   3  20   32.20    3.50
 -10   3  20   32.70    3.40
 -10   3  21   33.40    3.40
 -10   3 -21   34.00    3.50
 -10   3  21   32.40    3.20
 -10   3  22   27.20    2.90
 -10   3 -22   24.70    3.00
 -10   3  23    3.20    1.40
 -10   3 -23    3.20    1.50
 -10   3  24   49.30    3.10
  10   3  24   52.19    2.90
 -10   3 -24   48.90    3.10
 -11   3   0   59.09    6.90
  11   3   0   60.19    6.50
  11  -3   0   53.89    6.40
 -11  -3   0   73.09    6.80
 -11  -3  -1  920.21   24.00
  11  -3  -1  960.50   25.60
 -11   3   1  941.01   27.20
 -11  -3  -2   -2.90    2.80
  11  -3  -2   -0.40    2.40
 -11  -3  -3   54.49    6.00
  11  -3  -3   50.59    6.30
 -11   3   3   49.99    6.90
 -11  -3  -4  121.99    8.90
  11  -3  -4  125.19    9.70
 -11   3   4  111.19    9.90
 -11  -3  -5  193.88   11.40
  11  -3  -5  199.38   12.30
 -11  -3  -6  373.76   15.90
 -11   3   6  371.26   11.40
  11  -3  -6  379.76   17.00
 -11  -3  -7  153.48   10.30
 -11   3   7  136.59    7.00
  11  -3  -7  146.49   10.60
  11   3   7  152.58    7.00
  11   3   8  773.12   15.80
 -11  -3  -8  813.62   23.70
 -11   3   8  795.02   17.00
  11   3   8  787.62   16.30
  11  -3  -8  829.82   25.20
  11  -3  -9  302.37   15.40
 -11   3   9  301.07   10.50
 -11  -3  -9  301.97   14.60
  11   3   9  294.77   10.10
 -11   3  10   81.59    5.60
 -11  -3 -10   73.69    7.30
  11   3  10   81.29    5.40
 -11   3  11  171.78    8.20
  11   3  11  167.18    7.70
 -11   3  12   28.30    3.50
  11   3  12   35.70    3.70
 -11   3 -12   37.70    4.00
  11   3 -12   35.00    3.90
 -11   3  13   11.60    2.60
 -11   3 -13    7.00    2.10
  11   3  13    8.30    2.00
  11   3 -13    9.60    2.30
 -11   3  14  216.88    9.20
 -11   3 -14  197.28    8.80
 -11   3  14  207.88    8.70
  11   3 -14  203.48    8.30
 -11   3  15  102.09    6.40
 -11   3 -15  109.59    6.60
 -11   3  15  111.99    6.40
 -11   3  16  163.48    7.90
 -11   3 -16  152.68    7.60
 -11   3  16  153.38    7.30
 -11   3  17   55.39    4.70
 -11   3 -17   58.79    4.90
 -11   3  17   58.39    4.60
 -11   3  18  696.53   15.20
 -11   3 -18  697.23   15.20
 -11   3  18  685.93   14.50
 -11   3  19    0.80    1.80
 -11   3 -19    2.50    1.80
 -11   3  19   -0.30    1.60
 -11   3  20  719.33   14.10
 -11   3 -20  744.13   14.30
 -11   3  20  708.23   13.40
 -11   3  21  112.49    5.40
 -11   3 -21  111.89    5.30
 -11   3  21  120.89    5.30
  11   3  21  120.19    5.10
 -11   3  22   45.40    3.40
 -11   3 -22   43.50    3.20
  11   3  22   52.29    3.10
 -11   3  23  212.38    5.90
  11   3  23  214.28    5.50
 -11   3 -23  211.98    5.90
 -12  -3   0    4.90    3.10
  12   3   0   -1.80    1.90
  12  -3   0   -1.00    2.90
 -12  -3  -1  227.08   12.30
  12  -3  -1  222.28   12.80
  12   3  -1  221.28    8.30
  12   3   1  220.88    8.40
 -12  -3   1  217.98   11.90
 -12   3   2    1.50    2.00
  12   3   2    4.00    1.50
 -12  -3  -2    2.10    2.20
  12   3  -2    0.00    1.60
  12  -3  -2    7.30    3.50
 -12  -3  -3  212.78   12.00
  12  -3  -3  215.68   12.70
  12   3  -3  201.58    7.90
  12   3   3  201.78    8.10
 -12   3   3  189.68   13.00
  12   3   3  178.68    7.70
 -12  -3  -4  421.16   17.00
 -12   3   4  418.66   19.40
 -12   3   4  418.16   12.30
  12  -3  -4  441.96   18.50
  12   3   4  424.96   11.80
 -12   3   5   -2.60    3.80
 -12   3   5    1.30    1.70
 -12  -3  -5   -1.70    2.20
  12   3   5    1.10    1.30
  12  -3  -5    3.00    3.10
 -12   3   6    1.20    1.70
 -12  -3  -6   -0.90    1.80
  12   3   6    0.40    1.50
  12  -3  -6    6.30    3.50
 -12   3   6    2.20    3.10
 -12   3   7   78.69    5.50
  12   3   7   73.39    5.10
 -12   3   8  162.78    7.90
  12   3   8  156.38    7.30
  12   3   8  156.98    7.30
 -12   3   9   91.29    6.00
  12   3   9   80.39    5.40
  12   3   9   89.99    5.60
  12   3  10  163.98    7.50
  12   3  10  177.18    7.80
 -12   3  11   34.20    3.90
  12   3 -11   36.40    3.90
  12   3  11   36.90    3.70
 -12   3  12    1.60    1.70
  12   3  12    0.20    1.70
  12   3 -12    2.10    1.90
 -12   3  13  145.49    7.50
 -12   3 -13  147.29    7.40
  12   3  13  149.09    7.00
  12   3 -13  140.59    6.90
  12   3 -14   97.29    5.60
 -12   3  14   91.49    5.90
 -12   3 -14   95.79    5.80
 -12   3  14   95.99    5.90
  12   3  14   90.59    5.50
  12   3  15  179.58    7.50
 -12   3  15  181.98    8.20
 -12   3 -15  176.48    7.80
 -12   3  15  194.28    8.00
 -12   3  16    2.10    1.70
 -12   3 -16    2.10    1.60
  12   3  16    4.90    2.00
 -12   3  16    1.40    1.70
 -12   3  17    9.50    2.40
 -12   3 -17   10.60    2.30
 -12   3  17    7.40    2.10
  12   3  17    7.40    2.00
 -12   3  18   41.60    3.70
 -12   3 -18   39.00    3.50
 -12   3  18   34.20    3.30
  12   3  18   35.70    3.20
 -12   3  19    1.10    1.50
 -12   3 -19    0.70    1.60
 -12   3  19    2.60    1.50
  12   3  19    0.90    1.30
 -12   3  20   18.70    2.50
 -12   3 -20   16.10    2.30
 -12   3  20   16.30    2.10
  12   3  20   17.40    2.20
 -12   3  21    6.70    1.60
 -12   3 -21   10.70    1.80
  12   3  21    9.00    1.50
  13   3   0   66.49    4.90
  13   3   1   24.30    3.00
  13   3  -1   24.30    3.00
  13   3  -2   23.20    3.00
  13   3   2   27.10    3.20
 -13   3   3   98.79    6.20
  13   3  -3   92.09    5.60
  13   3   3  103.09    5.90
  13   3   4   29.00    3.30
 -13   3   4   34.00    3.80
  13   3   4   36.60    3.70
  13   3  -4   32.30    3.50
 -13   3   5  141.69    7.30
  13   3  -5  146.19    6.80
  13   3   5  146.79    7.10
  13   3   5  145.89    7.00
 -13   3   6    3.20    1.70
  13   3   6    3.10    1.70
 -13   3   7  134.09    7.20
  13   3   7  123.99    6.60
 -13   3   8  104.59    6.40
  13   3   8  111.49    6.20
 -13   3   9    7.20    2.20
  13   3   9   10.70    2.30
 -13   3  10   26.80    3.50
  13   3  10   28.50    3.30
 -13   3  11    4.60    1.80
  13   3 -11    2.10    1.80
  13   3  11    0.60    1.70
 -13   3  12   15.80    2.80
  13   3 -12   21.40    3.00
  13   3  12   20.90    2.90
  13   3  13   60.59    4.50
 -13   3  13   62.09    4.90
 -13   3  13   54.79    4.30
  13   3 -13   54.99    4.20
 -13   3  14   10.40    2.10
 -13   3  14   12.60    2.50
  13   3 -14   14.10    2.40
  13   3  14   10.80    2.20
 -13   3  15   50.79    4.30
 -13   3 -15   53.79    4.00
 -13   3  15   51.89    4.10
  13   3  15   49.60    4.00
 -13   3  16  137.09    6.50
 -13   3 -16  144.59    6.20
 -13   3  16  146.39    6.30
  13   3  16  141.39    6.10
  13   3  17   40.30    3.30
 -13   3  17   43.30    3.70
 -13   3 -17   48.90    3.60
 -13   3  17   39.10    3.30
 -13   3  18  292.07    8.40
 -13   3 -18  299.67    7.90
 -13   3  18  301.77    7.90
  13   3  18  303.67    7.90
 -13   3 -19   24.50    2.30
 -13   3  19   23.20    2.50
 -13   3  19   28.20    2.50
  13   3  19   26.70    2.40
 -13   3  20   34.20    2.60
  13   3  20   37.70    2.50
  14   3   0    4.00    1.80
  14   3  -1   73.39    5.10
  14   3   1   71.19    5.00
 -14   3   2  414.26   12.20
  14   3  -2  399.86   11.40
  14   3   2  408.06   11.60
 -14   3   3   85.29    5.70
  14   3  -3   83.59    5.30
  14   3   3   86.29    5.40
 -14   3   4  123.49    6.80
  14   3  -4  122.49    6.30
  14   3   4  125.09    6.50
 -14   3   5    2.00    1.60
  14   3   5    0.60    1.70
 -14   3   6  836.12   17.30
  14   3   6  815.32   16.20
  14   3   6  819.82   15.80
 -14   3   7  141.99    7.20
  14   3   7  142.69    6.70
  14   3   7  143.99    6.90
 -14   3   8   71.09    5.20
  14   3   8   67.09    4.80
  14   3   8   69.59    4.80
 -14   3   9  120.29    6.50
  14   3   9  114.59    6.00
 -14   3  10    5.00    2.10
  14   3  10    2.30    1.70
  14   3 -10   -0.90    1.80
 -14   3  11  145.19    7.00
  14   3 -11  142.29    6.60
  14   3  11  148.39    6.60
 -14   3  12    8.80    2.30
  14   3  12   12.30    2.30
  14   3 -12    9.50    2.10
  14   3 -13  179.38    6.70
 -14   3  13  191.28    7.80
 -14   3  13  188.08    7.20
  14   3  13  191.58    7.20
 -14   3  14   93.99    5.30
 -14   3  14   88.69    4.80
  14   3  14   92.49    4.90
 -14   3  15    6.30    1.80
 -14   3  15    2.80    1.40
  14   3  15    2.90    1.50
 -14   3  16   19.20    2.40
  14   3  16   18.10    2.20
 -14   3  16   23.50    2.40
 -14   3  17    9.10    1.80
  14   3  17   11.30    1.60
 -14   3  17    7.20    1.50
 -14   3  18   33.40    2.60
  14   3  18   31.00    2.30
  14   3  18   31.80    2.50
 -15   3   0    3.20    2.00
  15   3   0    4.10    1.90
 -15   3   1   -0.50    1.80
  15   3  -1    2.30    1.40
  15   3   1    0.70    1.50
 -15   3   2   76.79    5.30
  15   3  -2   69.19    4.80
  15   3   2   78.59    5.00
  15   3  -3    4.60    1.70
  15   3   3    4.00    1.70
 -15   3   4   77.39    5.30
  15   3   4   76.49    5.10
 -15   3   5   13.70    2.60
  15   3   5   12.80    2.50
 -15   3   6   23.50    3.10
  15   3   6   21.60    2.80
 -15   3   7    6.30    2.00
  15   3   7    5.00    1.80
  15   3   8   19.40    2.60
 -15   3   8   24.70    3.10
  15   3   8   23.80    2.90
  15   3   9   11.20    2.10
 -15   3   9   12.70    2.60
  15   3  -9   10.10    2.20
  15   3   9   15.40    2.40
  15   3  10   12.00    2.00
 -15   3  10   16.70    2.60
  15   3 -10   19.10    2.60
  15   3  10   14.30    2.30
 -15   3  11   38.40    3.60
  15   3  11   36.80    3.10
 -15   3  11   34.10    3.00
  15   3 -11   34.30    3.20
  15   3  11   30.30    3.00
  15   3 -12   12.00    1.90
  15   3  12    9.40    1.80
 -15   3  12    7.80    2.00
 -15   3  12    7.30    1.70
  15   3  12    8.90    2.00
 -15   3  13   35.00    3.10
  15   3  13   34.60    2.90
 -15   3  13   34.80    2.90
  15   3  13   34.30    2.90
 -15   3  14   63.89    4.00
  15   3  14   74.29    3.90
 -15   3  14   60.49    3.40
  15   3  14   63.59    3.60
  15   3  15    2.10    1.20
 -15   3  15    4.40    1.50
  15   3  15    1.70    1.10
 -15   3  15    2.00    1.10
 -15   3  16    3.30    1.30
  15   3  16    0.90    0.90
 -16   3   0   -1.00    1.50
  16   3   0    1.00    1.40
 -16   3   1    5.20    1.80
 -16   3  -1    4.80    1.70
  16   3  -1    2.80    1.70
  16   3   1    3.30    1.60
 -16   3   2   70.39    4.80
 -16   3  -2   79.19    4.90
  16   3   2   70.89    4.50
  16   3   3   -0.40    1.50
 -16   3   3    1.50    1.60
 -16   3  -3    2.90    1.50
 -16   3   4   36.00    3.50
  16   3   4   36.50    3.30
 -16   3   5    2.00    1.60
  16   3   5    0.70    1.40
 -16   3   6  400.46   10.60
  16   3   6  399.66   10.00
 -16   3   7  209.08    7.60
  16   3   7  206.18    7.20
 -16   3   8  189.18    7.10
  16   3   8  178.98    6.50
  16   3  -8  185.08    6.80
 -16   3   9  107.79    5.30
  16   3  -9  103.19    5.00
  16   3   9  114.29    5.20
 -16   3  10   21.40    2.50
  16   3 -10   15.90    2.10
  16   3  10   20.00    2.40
  16   3 -11   56.79    3.30
 -16   3  11   59.09    3.80
  16   3  11   55.29    3.40
  16   3  11   61.09    3.20
  16   3  12    1.60    1.00
 -16   3  12    2.90    1.40
  16   3  12    2.10    1.10
 -16   3  13  368.96    8.10
  16   3  13  373.96    7.60
 -17   3   0   71.59    4.30
 -17   3   1  322.67    8.70
 -17   3  -1  320.17    8.60
  17   3   1  305.47    8.00
  17   3   2   -0.20    1.20
 -17   3   2   -1.10    1.60
 -17   3  -2    1.60    1.40
 -17   3   3  104.69    5.00
 -17   3  -3  106.79    4.90
  17   3   3   95.99    4.60
 -17   3   4   -0.10    1.20
 -17   3  -4    0.70    1.20
  17   3   4    0.90    1.10
 -17   3   5   -0.20    1.30
 -17   3  -5   -0.10    1.10
  17   3   5   -1.80    1.30
 -17   3   6  106.29    4.90
 -17   3  -6  106.79    4.60
  17   3   6  108.19    4.60
  17   3  -6  109.69    4.90
 -17   3   7   42.20    3.10
 -17   3  -7   42.00    2.90
  17   3  -7   41.90    3.00
  17   3   7   45.40    3.00
 -17   3   8  354.46    8.20
 -17   3  -8  329.77    7.30
  17   3  -8  334.17    7.50
  17   3   8  347.27    7.60
 -17   3   9    9.30    1.50
  17   3   9    7.50    1.40
 -18   3   0    1.40    1.10
 -18   3   1    7.10    1.40
  18   3  -2    3.40    1.30
   0   4   0  817.22   16.70
   0   4  -1  702.23   15.80
   0   4   1  686.53   15.10
   0   4  -2  239.18    9.40
   0   4   2  229.28    8.70
   0   4  -3  991.00   19.60
   0   4   3 1026.30   17.90
   0   4  -4  128.49    7.30
   0   4  -5  195.68    9.20
   0   4  -6  153.98    8.60
   0   4  -7   54.29    5.50
   0   4  -8 2294.07   33.80
   0   4  -9  687.13   19.10
   0  -4 -10  239.18   11.40
   0  -4 -11  299.67   13.00
   0  -4 -12  378.26   14.70
   0  -4 -13 1131.89   25.50
   0  -4 -13 1096.29   25.30
   0  -4 -14  347.77   14.80
   0  -4 -14  359.76   14.60
   0  -4 -15    8.60    2.70
   0  -4 -16  264.37   13.70
   0  -4 -17   27.40    4.70
   0   4 -17   34.30    3.60
   0  -4 -18   48.50    6.20
   0   4  18   54.99    4.50
   0   4 -18   54.79    4.50
   0   4  19  166.18    7.90
   0   4 -19  167.28    7.60
   0   4  20   19.20    3.00
   0   4 -20   16.60    2.70
   0   4  21  242.98    9.40
   0   4  22  306.47   10.40
   0   4  23   86.99    5.40
   0   4  24  192.18    7.60
   0   4  25  188.58    7.10
   0   4  26  183.78    6.40
   0   4 -26  168.58    6.90
   0   4  27  465.75    8.90
   0   4 -27  467.85   10.00
  -1   4   0   -0.90    1.50
   1   4   0    0.20    1.70
  -1   4  -1   55.59    4.50
  -1   4   1   56.19    4.30
   1   4  -1   64.79    5.10
   1   4   1   57.39    4.80
  -1   4  -2  173.18    7.90
   1   4  -2  165.48    8.20
   1   4   2  169.18    7.90
  -1   4  -3  308.77   10.70
   1   4  -3  298.37   11.10
   1   4   3  319.57   10.70
  -1   4  -4   43.20    4.40
   1   4  -4   45.30    4.80
  -1   4   4   49.80    4.90
   1   4   4   47.70    4.40
   1   4  -5   13.00    3.00
  -1   4   5   10.50    2.80
   1   4   5   10.40    1.50
  -1   4  -5    8.10    2.40
  -1   4  -6 1217.48   23.10
   1   4  -6 1229.48   23.80
   1   4   6 1210.88   14.80
  -1   4   6 1220.28   23.60
  -1   4  -7  117.79    7.60
   1   4  -7  123.59    8.10
   1   4   7  118.49    4.90
   1  -4  -7  122.79    7.90
  -1   4   7  119.69    7.60
  -1   4  -8 1418.66   26.40
   1   4  -8 1369.56   26.50
   1   4   8 1372.16   17.20
   1  -4  -8 1371.26   26.20
   1   4   9   33.10    3.00
   1   4  -9   38.10    4.90
   1  -4  -9   32.40    4.50
   1   4 -10  201.38   10.90
   1   4  10  200.48    7.20
   1  -4 -10  190.58   10.30
   1   4 -11 2274.77   36.70
   1   4  11 2189.88   24.40
   1  -4 -11 2254.57   35.30
  -1  -4 -12   33.30    4.50
   1   4  12   31.50    3.10
  -1  -4 -12   31.90    4.80
   1  -4 -12   27.90    4.30
   1  -4 -13   49.10    5.40
   1   4  13   48.90    4.00
  -1  -4 -13   50.59    5.70
   1  -4 -13   50.29    5.60
  -1  -4 -13   49.40    5.60
   1   4  14   17.80    2.70
   1  -4 -14   17.60    3.70
  -1  -4 -14   22.50    4.00
   1  -4 -14   15.10    3.50
  -1  -4 -14   16.90    3.70
   1  -4 -15   26.90    4.60
   1  -4 -15   39.80    5.00
  -1  -4 -15   31.20    4.70
  -1  -4 -16  376.96   16.20
   1  -4 -16  356.36   15.80
  -1  -4 -17  189.78   11.80
  -1   4  17  202.48    8.60
  -1   4 -17  217.68    8.70
   1   4 -17  198.38    8.30
   1   4  18    3.00    1.50
  -1   4  18    4.80    1.90
  -1  -4 -18   -0.60    2.40
   1   4 -18    7.10    2.10
  -1   4 -18    2.50    1.60
  -1   4 -19    3.90    2.00
   1   4  19    2.60    1.60
  -1   4  19    4.60    2.00
   1   4 -19    9.00    2.10
   1   4 -20  124.29    6.60
   1   4  20  142.59    7.30
  -1   4  20  129.39    7.00
   1   4  21  120.29    6.60
  -1   4  21  115.89    6.60
   1   4  22   55.09    4.50
  -1   4  22   53.39    4.60
   1   4  23   63.09    4.70
  -1   4  23   65.99    4.80
   1   4  24  114.79    5.90
  -1   4  24  100.69    5.60
   1   4  25   14.90    2.30
  -1   4  25   18.00    2.50
   1   4  26   -1.30    1.40
  -1   4  26   -0.70    1.30
   1   4 -26   -2.40    1.80
  -1   4 -26    2.50    1.80
   1   4  27    4.40    1.20
  -1   4  27    3.50    1.20
   1   4 -27    7.90    1.80
  -1   4 -27    4.10    1.50
   2   4   0  527.85   14.70
   2  -4   0  548.65   14.20
  -2   4  -1 1528.25   21.90
   2   4  -1 1477.95   24.60
   2  -4  -1 1487.15   23.90
   2  -4   1 1528.05   23.10
   2   4   1 1514.55   24.40
  -2   4  -2  654.03   14.90
   2   4  -2  658.13   16.60
   2  -4  -2  681.53   16.60
   2  -4   2  685.63   15.10
   2   4   2  637.44   16.00
  -2   4   2  667.63   17.90
  -2   4  -3  361.16   11.40
   2   4  -3  358.56   12.50
   2  -4  -3  362.16   12.30
   2   4   3  362.26   12.10
  -2   4   3  354.46   13.20
  -2   4  -4  182.08    8.50
   2   4  -4  188.78    9.30
   2  -4  -4  197.68    9.50
  -2   4   4  187.98    9.70
  -2   4   5    2.00    1.90
   2   4   5    0.70    0.80
  -2   4  -5    3.90    2.10
   2   4  -5    0.70    2.00
   2  -4  -5    2.20    2.30
  -2   4  -6  388.06   13.00
   2   4  -6  381.56   13.70
   2   4   6  396.56    8.60
   2  -4  -6  397.46   13.90
  -2   4   6  395.26   14.10
  -2   4   7   16.80    3.40
   2   4  -7   10.60    2.80
   2   4   7   14.40    1.90
   2  -4  -7   14.10    3.30
   2   4   8   42.20    3.20
   2   4  -8   31.10    4.40
   2  -4  -8   32.00    4.40
  -2   4   8   44.50    5.20
   2   4  -9  187.18   10.40
   2   4   9  186.98    6.70
   2  -4  -9  183.38   10.00
  -2   4   9  190.88   10.10
   2   4 -10  142.79    9.40
   2   4  10  154.98    6.30
   2  -4 -10  151.88    9.30
  -2  -4 -11  212.78   10.60
   2   4 -11  233.28   12.10
   2   4  11  225.48    7.90
   2  -4 -11  217.38   11.30
   2   4  12   71.79    4.70
   2  -4 -12   73.99    6.80
  -2  -4 -12   81.79    6.90
   2   4  13  151.48    6.90
   2  -4 -13  152.18    9.70
  -2  -4 -13  162.28   10.20
  -2  -4 -14   10.10    3.10
   2   4  14    8.40    2.00
  -2  -4 -14    9.70    3.00
   2  -4 -14    8.00    2.70
  -2  -4 -15    1.20    2.00
   2   4  15    7.80    2.00
   2  -4 -15    6.70    2.60
  -2  -4 -16    2.30    2.10
   2   4  16    1.20    1.40
  -2  -4 -17  234.38   13.20
  -2   4 -17  240.28    9.10
  -2   4  17  248.78    9.60
  -2   4 -17  250.07    9.80
   2   4 -17  249.68    9.30
  -2   4  18   25.80    3.40
  -2   4 -18   29.80    3.60
  -2   4 -18   21.90    3.00
   2   4 -18   25.50    3.30
  -2  -4 -18   24.00    4.50
   2   4  19   19.70    2.90
  -2   4  19   18.70    3.00
  -2   4 -19   24.80    3.40
   2   4 -19   22.20    3.00
   2   4  20   12.80    2.40
  -2   4  20   16.40    2.90
   2   4  21   61.19    4.70
  -2   4  21   70.29    5.30
   2   4  22   72.29    5.10
  -2   4  22   78.29    5.40
   2   4  23  360.36   10.60
  -2   4  23  379.26   11.20
   2   4  24  115.59    5.80
  -2   4  24  119.09    6.10
   2   4  25  112.69    5.30
  -2   4  25  111.39    5.50
   2   4  26   89.39    4.30
  -2   4  26   92.29    4.60
  -2   4 -26   82.09    4.80
   2   4 -26   84.19    4.70
   2   4  27    2.10    0.90
  -2   4  27    0.80    1.00
  -2   4 -27   -2.10    1.30
   2   4 -27   -1.50    1.20
  -3   4   0    0.00    2.40
   3  -4   0    1.80    2.00
   3   4   0    3.00    2.40
   3   4  -1   66.19    5.80
   3  -4  -1   68.59    5.40
   3  -4   1   69.99    5.20
   3   4   1   69.69    5.80
  -3   4   1   66.09    6.50
   3   4  -2  456.15   14.40
   3  -4  -2  471.55   14.00
   3  -4   2  484.15   12.90
   3   4   2  451.55   14.20
  -3   4   2  461.75   15.70
   3   4  -3   54.69    5.30
   3  -4  -3   59.39    5.30
  -3   4   3   48.80    5.40
   3   4  -4  444.16   14.60
   3  -4  -4  469.55   14.60
  -3   4   4  438.06   15.40
   3   4  -5   61.69    5.90
   3  -4  -5   57.19    5.40
  -3   4   5   61.09    6.10
  -3   4   6    0.10    2.20
   3   4   6    1.00    0.90
   3   4  -6    0.40    2.20
   3  -4  -6   -1.60    2.60
   3   4  -7   45.80    5.20
   3   4   7   47.60    3.30
   3  -4  -7   49.30    5.40
  -3   4   7   56.99    6.10
  -3   4   8    5.00    2.70
   3   4  -8    2.40    2.20
   3   4   8    2.90    1.30
   3  -4  -8    3.10    2.70
   3   4  -9  937.51   23.20
   3   4   9  948.81   15.10
   3  -4  -9  953.40   22.80
  -3   4   9  925.11   23.60
   3   4 -10 1063.79   25.20
   3   4  10 1058.69   16.60
   3  -4 -10 1087.19   24.80
  -3   4  10 1109.99   26.00
  -3  -4 -11  342.47   13.50
   3   4 -11  344.57   14.70
   3   4  11  332.67    9.70
   3  -4 -11  324.87   13.90
  -3  -4 -12  979.20   23.70
   3   4 -12  996.00   25.40
   3   4  12  973.20   17.10
   3  -4 -12  951.20   24.10
   3   4  13  124.69    6.30
   3  -4 -13  119.39    8.80
  -3  -4 -13  117.79    8.60
   3   4  14 1917.61   25.10
   3  -4 -14 1979.80   35.20
  -3  -4 -14 2020.10   36.00
  -3  -4 -15  465.85   17.80
   3   4  15  457.65   12.50
   3  -4 -15  428.96   16.50
   3   4  16  213.98    8.70
  -3  -4 -16  206.18   12.20
   3   4 -17  113.49    6.40
  -3   4  17  121.49    6.80
  -3   4 -17  108.19    6.80
  -3  -4 -17   95.49    8.50
   3   4  17  118.69    6.60
  -3   4  18  409.26   12.40
  -3   4 -18  392.76   12.60
   3   4  18  418.26   12.30
   3   4 -18  405.06   11.80
  -3   4  19   56.19    4.80
  -3   4 -19   54.39    4.90
   3   4 -19   57.39    4.60
  -3   4  20   37.30    4.10
  -3   4 -20   36.80    4.00
   3   4  20   28.50    3.30
   3   4  21   27.50    3.30
  -3   4  21   23.90    3.20
  -3   4 -21   22.60    3.10
   3   4  22  127.39    6.50
  -3   4  22  125.09    6.70
  -3   4 -22  118.59    6.40
   3   4  23  195.48    7.70
  -3   4  23  194.58    8.00
   3   4  24   90.59    5.00
  -3   4  24   81.19    5.00
   3   4  25  103.59    5.00
  -3   4  25  100.59    5.20
  -3   4 -25   91.49    5.30
   3   4 -25   94.39    5.20
   3   4  26    2.20    1.10
  -3   4  26    2.30    1.30
   3   4 -26    0.50    1.30
  -3   4 -26    3.00    1.50
  -3   4  27    2.00    1.00
  -3   4 -27    3.60    1.30
  -4   4   0    5.10    2.50
   4  -4   0    8.30    2.50
   4   4   0    5.10    2.50
   4   4  -1  238.88   10.80
   4  -4  -1  240.28   10.10
   4  -4   1  235.18    9.70
   4   4   1  238.98   10.90
  -4   4   1  233.28   11.60
  -4   4  -1  235.58   11.80
   4   4  -2   76.79    6.40
   4  -4  -2   71.89    5.90
   4  -4   2   76.19    5.30
  -4   4   2   73.69    6.90
   4   4  -3  211.08   10.40
   4  -4  -3  226.48   10.30
  -4   4   3  211.78   11.30
   4   4  -4  156.48    9.20
   4  -4  -4  167.38    9.20
  -4   4   4  156.38    9.80
   4   4  -5  204.38   10.40
   4  -4  -5  194.18    9.90
  -4   4   5  179.08   10.70
  -4   4   6   25.50    4.50
   4   4   6   27.30    2.50
   4   4  -6   25.00    4.10
   4  -4  -6   20.80    3.90
   4   4  -7  220.18   11.10
   4   4   7  224.98    7.10
   4  -4  -7  217.58   11.00
  -4   4   7  210.38   11.80
   4   4  -8  155.08    9.60
   4   4   8  140.99    5.90
   4  -4  -8  144.39    9.10
  -4   4   8  138.19    9.70
   4   4  -9  227.68   11.80
   4   4   9  220.78    7.50
   4  -4  -9  209.18   11.10
  -4   4   9  196.48   11.80
   4   4 -10  189.38   10.90
   4   4  10  189.38    7.20
  -4  -4 -10  193.28   10.10
   4  -4 -10  187.18   10.70
  -4   4  10  180.48   11.30
  -4  -4 -11   33.20    4.60
   4   4  11   38.00    3.50
   4  -4 -11   38.40    5.20
   4   4 -11   30.70    4.70
  -4   4  11   26.30    4.50
   4   4 -12  107.99    8.60
   4   4  12   96.19    5.50
   4  -4 -12   98.19    8.00
  -4  -4 -12  104.49    8.00
   4   4 -13   55.39    6.40
   4   4  13   47.80    4.00
  -4  -4 -13   47.70    5.80
   4  -4 -13   39.30    5.10
   4   4  14   82.69    5.40
   4  -4 -14   71.99    7.00
  -4  -4 -14   82.79    7.60
   4   4  15   65.59    4.90
  -4  -4 -15   61.19    6.80
   4  -4 -15   69.39    7.10
  -4   4  16   62.19    5.00
  -4   4 -16   53.59    4.90
   4   4  16   54.89    4.50
  -4   4  16   59.39    4.60
   4   4 -16   61.99    4.90
  -4  -4 -16   53.29    6.60
  -4  -4 -17   51.89    6.60
  -4   4  17   56.29    4.70
  -4   4 -17   51.69    4.90
   4   4  17   50.89    4.40
   4   4 -17   61.09    4.80
  -4   4  18  161.78    7.90
  -4   4 -18  162.78    8.30
   4   4  18  171.08    7.90
   4   4 -18  149.79    7.30
  -4   4  19   60.89    5.10
  -4   4 -19   67.29    5.40
   4   4  19   62.89    4.80
   4   4 -19   69.39    5.00
   4   4  20    4.40    1.70
  -4   4  20    3.80    1.90
  -4   4 -20    2.30    1.70
   4   4  21    2.50    1.60
  -4   4  21    3.00    1.70
  -4   4 -21    1.40    1.70
   4   4  22   49.30    4.10
  -4   4  22   43.00    4.10
  -4   4 -22   47.20    4.30
   4   4  23    2.60    1.50
  -4   4  23    0.60    1.60
  -4   4 -23    2.00    1.60
   4   4  24   73.19    4.40
  -4   4  24   70.89    4.60
   4   4 -24   79.69    4.80
  -4   4 -24   73.59    4.90
   4   4  25    1.30    1.00
  -4   4  25    1.80    1.50
   4   4 -25    3.30    1.60
  -4   4 -25    2.40    1.40
   4   4  26   72.89    3.50
  -4   4 -26   75.49    3.90
  -4   4  26   73.59    4.00
   4   4 -26   73.49    3.70
  -5   4   0    1.20    2.30
   5  -4   0    2.60    2.10
   5   4   0   -2.00    2.30
   5   4  -1   86.19    7.00
   5  -4  -1   89.59    6.50
   5  -4   1   80.79    5.90
  -5   4   1   83.39    7.60
  -5   4  -1   80.29    7.20
  -5   4   2   45.70    5.50
   5  -4  -2   43.30    4.80
   5   4  -2   43.30    5.20
  -5   4  -2   47.00    5.70
  -5   4   3   37.10    5.50
   5   4  -3   46.50    5.30
  -5   4   4    7.20    3.00
   5  -4  -4    6.70    2.70
   5   4  -4   11.30    3.00
   5   4  -5  137.39    8.90
   5  -4  -5  153.18    9.20
  -5   4   5  147.09   10.30
  -5   4   6   21.20    4.40
   5   4  -6   24.60    3.90
   5  -4  -6   24.60    4.10
   5   4  -7   55.19    5.80
   5   4   7   68.49    4.10
   5  -4  -7   59.99    6.30
  -5   4   7   63.39    7.20
   5   4   8  154.28    6.30
  -5   4   8  135.39   10.20
   5  -4  -8  148.39    9.50
   5   4  -9  804.22   22.20
   5   4   9  779.62   14.30
   5  -4  -9  766.12   21.70
  -5   4   9  740.63   23.80
   5   4 -10  261.77   13.00
   5   4  10  250.47    8.50
  -5  -4 -10  280.27   12.50
   5  -4 -10  253.07   12.70
  -5   4  10  230.88   13.40
   5   4 -11  489.65   17.90
   5   4  11  469.75   11.90
  -5  -4 -11  477.85   16.70
  -5   4  11  459.95   19.20
   5  -4 -11  502.25   18.10
   5   4 -12  274.47   13.60
   5   4  12  249.18    8.90
  -5  -4 -12  286.77   13.40
   5  -4 -12  241.18   12.80
  -5   4  12  248.08   14.30
   5   4 -13  323.17   14.90
   5   4  13  291.87    9.80
  -5  -4 -13  307.67   14.20
   5  -4 -13  298.07   14.40
   5   4  14  321.17   10.50
  -5  -4 -14  319.77   14.90
  -5   4  15  291.87   10.20
  -5   4 -15  279.27   11.00
   5   4  15  292.87   10.10
   5  -4 -15  289.87   14.10
  -5  -4 -15  297.87   14.60
   5   4 -15  290.27   10.10
  -5   4  16   36.20    3.80
  -5   4 -16   41.10    4.40
   5   4  16   38.50    3.90
  -5   4  16   38.50    3.70
   5   4 -16   37.70    3.90
  -5  -4 -16   33.10    4.70
   5  -4 -16   37.80    5.40
  -5   4  17   46.80    4.40
  -5   4 -17   44.10    4.70
   5   4  17   49.70    4.40
  -5   4  17   41.60    4.00
   5   4 -17   45.10    4.10
  -5   4  18    4.60    1.90
  -5   4 -18    4.30    2.10
   5   4  18    5.30    1.80
   5   4 -18    5.80    2.00
  -5   4  19   45.40    4.30
  -5   4 -19   57.49    5.20
  -5   4  20    0.80    1.70
  -5   4 -20   -0.90    2.00
   5   4  21   53.79    4.20
  -5   4  21   56.79    4.70
  -5   4 -21   53.09    4.70
   5   4  22   69.99    4.60
  -5   4  22   75.09    5.20
  -5   4 -22   66.89    4.90
   5   4 -22   69.49    4.70
   5   4  23    3.60    1.30
  -5   4  23    0.90    1.60
  -5   4 -23    4.80    1.90
  -5   4 -23    3.00    1.60
   5   4  24   60.49    3.80
  -5   4  24   56.09    4.00
  -5   4 -24   62.39    4.10
  -5   4 -24   60.79    4.00
   5   4  25  106.39    4.40
  -5   4  25   89.09    4.60
  -5   4 -25   93.89    4.30
  -5   4 -25   94.09    4.50
  -5   4  26  199.28    6.00
   6  -4   0  955.50   21.40
   6   4   0  906.71   22.80
  -6   4   0  913.11   24.50
   6   4  -1  372.46   14.60
   6  -4   1  382.16   13.20
   6  -4  -1  365.06   13.40
  -6   4   1  338.07   15.20
  -6   4  -1  369.26   15.60
  -6   4  -2  623.84   20.20
   6   4  -2  619.24   18.80
   6  -4  -2  652.83   18.20
  -6   4   2  603.74   20.50
   6  -4  -3  152.08    9.00
   6   4  -3  139.09    9.10
  -6   4   3  133.59    9.90
   6   4  -4   68.39    6.50
   6  -4  -4   73.59    6.60
  -6   4   4   66.89    7.40
  -6   4   5   19.80    4.60
   6  -4  -5   15.50    3.50
   6   4  -5   23.20    4.00
   6   4  -6    6.20    2.40
   6  -4  -6    4.10    2.60
  -6   4   6   -0.50    2.80
   6   4  -7  194.28   11.00
   6   4   7  195.78    7.00
   6  -4  -7  186.38   10.80
  -6   4   7  179.78   12.20
   6   4  -8  662.93   20.30
   6   4   8  627.44   13.00
   6  -4  -8  663.03   20.50
  -6  -4  -9   45.60    5.10
   6   4  -9   51.19    5.80
   6   4   9   43.40    3.60
  -6   4   9   38.10    6.00
   6  -4  -9   42.40    5.80
   6   4 -10  258.17   13.00
  -6  -4 -10  256.67   12.40
   6   4  10  241.48    8.50
   6  -4 -10  264.77   13.40
  -6   4  10  252.57   14.70
   6   4 -11  157.78   10.40
   6   4  11  163.18    7.20
  -6  -4 -11  186.28   10.80
   6  -4 -11  165.78   10.70
  -6   4  11  149.79   11.80
   6   4 -12  199.98   11.60
   6   4  12  177.88    7.60
  -6  -4 -12  189.08   11.20
   6  -4 -12  191.38   11.60
  -6   4  12  165.88   12.10
  -6  -4 -13    5.70    2.50
   6   4  13    4.20    1.70
   6  -4 -13    3.40    2.70
   6   4 -13    4.70    2.40
  -6   4  13    3.60    2.60
  -6   4  14   86.89    5.70
  -6   4 -14   91.29    6.40
   6   4  14   88.99    5.60
  -6  -4 -14   91.99    8.30
   6   4 -14   99.49    6.10
   6  -4 -14   88.89    8.00
  -6   4  15  105.09    6.40
  -6   4 -15   97.99    6.80
   6   4  15  105.99    6.20
   6   4 -15  108.99    6.40
  -6  -4 -15   94.59    8.50
   6  -4 -15   85.29    7.80
  -6   4  16  679.93   15.90
  -6   4 -16  656.43   16.90
   6   4  16  647.34   15.20
  -6   4  16  679.13   15.30
   6   4 -16  683.33   15.60
  -6   4  17   35.80    4.10
  -6   4 -17   29.60    4.10
   6   4  17   32.00    3.60
  -6   4  17   28.20    3.30
   6   4 -17   30.80    3.70
  -6   4  18    1.40    1.50
  -6   4 -18    1.00    1.90
  -6   4  18    0.40    1.90
   6   4  18    3.10    1.60
   6   4 -18    3.30    1.70
  -6   4  19    0.20    1.60
  -6   4 -19   -1.20    1.90
  -6   4  20    1.60    1.80
  -6   4 -20    1.90    2.00
  -6   4  21   11.70    2.40
  -6   4 -21    7.60    2.30
  -6   4  22   67.29    4.80
  -6   4 -22   66.69    4.90
   6   4  23   77.09    4.30
  -6   4  23   83.99    5.00
  -6   4 -23   80.99    5.00
  -6   4  24  133.79    5.80
  -6   4 -24  134.09    5.80
  -6   4  25  238.18    6.90
  -6   4 -25  223.68    6.40
  -7   4   0    1.80    2.10
   7   4   0    5.70    3.00
  -7   4   1    4.60    3.00
  -7   4  -1    0.90    2.20
   7  -4  -1    2.70    2.00
   7  -4   1   -1.70    2.40
   7   4  -1    2.50    2.40
   7   4  -2   97.69    7.80
   7  -4  -2   95.39    7.40
  -7   4  -2   94.89    8.30
  -7   4   2   90.79    8.60
   7   4  -3  294.17   13.40
   7  -4  -3  275.57   12.70
  -7   4   3  300.87   15.40
  -7   4  -3  295.77   14.40
   7   4  -4  287.87   13.30
   7  -4  -4  295.67   13.20
  -7   4   4  281.47   15.00
   7   4  -5  750.02   21.60
   7  -4  -5  772.62   21.60
  -7   4   5  709.73   24.10
   7   4  -6  563.74   18.80
   7  -4  -6  559.94   18.80
  -7   4   6  517.35   21.00
  -7   4   7   90.99    9.10
   7   4  -7   88.69    7.60
   7  -4  -7   90.29    7.90
   7  -4  -8   59.09    6.70
   7   4  -8   70.89    6.90
   7   4   8   58.89    4.20
  -7   4   8   63.29    7.90
   7   4   9   47.40    3.90
   7   4  -9   43.60    5.70
   7  -4  -9   47.40    6.10
  -7   4   9   36.40    6.20
  -7  -4  -9   44.20    5.20
  -7  -4 -10   65.19    6.60
   7   4  10   59.79    4.50
   7  -4 -10   56.29    6.60
  -7   4  10   51.59    7.40
   7   4 -11  194.38   11.50
  -7  -4 -11  190.28   11.30
   7   4  11  181.78    7.80
   7  -4 -11  181.78   11.60
   7   4 -12   40.00    5.20
  -7  -4 -12   49.60    5.80
   7   4  12   45.20    4.10
   7  -4 -12   45.30    5.90
  -7   4  12   41.40    6.80
   7   4 -13   39.40    4.00
  -7   4  13   34.30    3.70
  -7  -4 -13   34.40    5.20
  -7   4 -13   36.60    4.20
   7   4  13   38.70    3.80
   7  -4 -13   39.60    5.70
  -7   4  13   38.00    6.50
  -7   4  14  497.75   13.60
  -7   4 -14  440.66   13.90
   7   4  14  469.95   12.80
  -7  -4 -14  478.35   18.50
   7   4 -14  463.45   13.10
   7  -4 -14  470.45   18.40
  -7   4  14  458.25   20.40
  -7   4  15    0.20    1.70
  -7   4 -15    5.80    2.50
   7   4  15    1.00    1.50
   7   4 -15    0.10    1.80
  -7   4  16    1.70    1.50
  -7   4 -16    1.00    2.00
   7   4  16    1.00    1.40
  -7   4  16   -0.60    1.90
   7   4 -16    1.80    1.50
  -7   4  17   37.70    4.10
  -7   4 -17   37.10    4.30
   7   4  17   43.80    4.00
  -7   4  17   44.50    4.20
   7   4 -17   39.90    3.90
  -7   4  18  294.77   10.50
  -7   4 -18  280.47   11.10
  -7   4  18  295.97   10.00
   7   4 -18  291.97    9.80
  -7   4  19   67.59    5.20
  -7   4 -19   59.39    5.20
  -7   4  20    6.80    2.10
  -7   4 -20    4.70    2.10
  -7   4  21   29.50    3.60
  -7   4 -21   22.80    3.20
  -7   4  22    9.90    2.00
  -7   4 -22    7.30    2.20
  -7   4  23    3.50    1.50
  -7   4 -23    1.60    1.40
  -7   4  24   11.70    1.90
  -7   4 -24   10.00    1.90
  -7   4  25   77.39    3.80
  -7   4 -25   76.49    3.70
   8   4   0  168.08   10.70
   8  -4   0  154.88    9.40
  -8   4   0  152.28   11.00
   8  -4  -1  316.47   13.60
   8   4  -1  300.67   14.10
   8   4   1  313.77   14.40
  -8   4   1  313.97   15.80
  -8   4  -1  315.57   15.50
   8  -4  -2  277.67   12.90
  -8   4  -2  279.17   14.60
   8   4  -2  262.77   13.10
  -8   4   2  265.27   14.70
   8   4  -3  380.86   15.80
   8  -4  -3  368.86   15.10
  -8   4   3  362.46   17.30
  -8   4  -3  391.36   17.00
  -8   4   4   25.00    5.10
   8   4  -4   27.70    4.80
   8  -4  -4   30.10    4.50
   8  -4  -5  111.59    8.70
   8   4  -5  107.09    8.40
  -8   4   5  102.19    9.70
   8   4  -6    6.00    2.90
   8  -4  -6    6.40    3.20
  -8   4   6    4.10    3.40
   8   4  -7  170.38   10.60
   8  -4  -7  179.98   11.20
   8   4   8    0.40    1.30
   8   4  -8    2.70    1.60
   8  -4  -8    1.80    2.80
  -8   4   8    0.20    3.00
  -8  -4  -9   76.69    7.10
   8   4  -9   79.79    7.50
   8   4   9   69.49    4.80
   8  -4  -9   78.29    7.80
  -8   4   9   64.39    8.20
  -8  -4 -10    2.60    2.30
   8   4  10    1.00    1.30
   8   4 -10    5.10    2.40
   8  -4 -10   -0.10    2.00
  -8   4  10    2.90    2.70
  -8  -4 -11   26.50    4.30
   8   4 -11   23.90    3.30
  -8   4  11   20.10    2.90
  -8   4 -11   23.70    3.50
   8   4  11   23.60    3.00
   8  -4 -11   15.50    3.70
  -8   4  11   12.80    3.80
  -8  -4 -12   29.20    5.00
  -8   4  12   22.60    3.10
  -8   4 -12   25.60    3.70
   8   4  12   24.90    3.20
   8   4 -12   26.50    3.50
   8  -4 -12   22.60    4.10
  -8   4  12   20.90    5.10
  -8   4  13  153.68    7.70
  -8   4 -13  142.49    8.00
   8   4  13  158.88    7.40
  -8  -4 -13  153.68   10.70
   8   4 -13  148.09    7.60
  -8   4  13  140.29   11.80
   8  -4 -13  134.89   10.20
  -8   4  14   10.50    2.30
  -8   4 -14   13.30    3.10
   8   4  14   10.80    2.40
   8   4 -14   15.50    2.90
  -8   4  15   52.39    4.60
  -8   4 -15   60.49    5.40
   8   4  15   50.29    4.30
   8   4 -15   52.39    4.50
  -8   4  16   23.80    3.30
  -8   4 -16   25.60    3.80
  -8   4  16   25.20    3.10
   8   4 -16   24.10    3.10
  -8   4  17   18.00    3.00
  -8   4 -17   15.30    3.10
  -8   4  17   11.90    2.40
   8   4 -17   19.40    2.90
  -8   4  18    0.60    1.60
  -8   4 -18   -1.30    2.20
  -8   4  18    5.40    2.00
   8   4 -18   -1.10    1.90
  -8   4  19   65.09    4.90
  -8   4 -19   75.69    5.70
  -8   4  19   61.09    4.60
  -8   4  20   25.80    3.10
  -8   4 -20   33.30    3.70
  -8   4  21  126.49    6.30
  -8   4 -21  127.49    6.50
  -8   4  22   -1.40    1.70
  -8   4 -22    2.80    1.70
  -8   4  23   94.19    4.70
  -8   4 -23   89.49    4.70
  -8   4  24   17.50    2.00
  -8   4 -24   13.30    1.90
  -9   4   0   -2.00    3.10
   9  -4   0    2.50    2.20
   9   4   0    1.10    2.40
  -9   4   1    9.20    3.90
  -9   4  -1    5.60    2.20
   9  -4  -1    0.50    2.60
   9   4  -1    0.30    3.00
   9   4   1    6.50    3.10
   9   4  -2  181.38   11.40
   9  -4  -2  173.98   10.70
  -9   4   2  158.18   11.80
  -9   4  -2  148.09   10.90
   9   4  -3  102.89    8.60
   9  -4  -3   97.99    8.20
  -9   4   3   79.69    8.60
  -9   4  -3   90.29    8.50
   9  -4  -4  115.29    9.10
   9   4  -4  112.89    9.00
  -9   4   4  111.59   10.20
   9   4  -5  352.36   15.50
   9  -4  -5  359.76   15.80
  -9   4   5  342.17   17.80
   9   4  -6   11.10    3.00
   9  -4  -6    9.80    3.40
  -9   4   6    5.40    3.50
   9   4  -7  130.49    9.50
   9  -4  -7  143.19   10.30
  -9   4   7  134.49   11.50
  -9   4   8  507.75   22.30
   9   4  -8  523.05   18.70
   9  -4  -8  527.45   19.80
   9   4  -9   18.40    2.90
  -9   4   9   21.90    3.00
  -9   4  -9   15.20    2.60
   9   4   9   20.20    2.80
   9  -4  -9   28.40    5.20
  -9  -4  -9   20.20    3.60
  -9   4   9   26.50    6.00
  -9   4  10   75.99    5.30
  -9   4 -10   71.59    5.40
  -9  -4 -10   80.49    7.50
   9   4  10   73.79    5.00
   9  -4 -10   69.99    7.40
  -9   4  10   77.59    9.10
   9   4 -10   73.59    5.50
   9  -4 -11  129.09   10.00
  -9   4  11  129.99    6.90
  -9   4  11  134.09   11.70
  -9   4 -11  115.89    6.90
  -9  -4 -11  110.69    9.00
   9   4  11  122.39    6.50
   9   4 -11  132.29    7.30
  -9   4  12   36.40    3.80
  -9   4 -12   35.90    4.10
   9   4  12   40.50    3.90
   9   4 -12   30.90    3.70
   9   4 -13   26.10    3.50
  -9   4  13   24.00    3.30
  -9   4 -13   31.80    3.90
   9   4  13   24.30    3.00
  -9   4  14   79.99    5.70
  -9   4 -14   68.19    5.60
   9   4  14   72.09    5.10
   9   4 -14   78.29    5.50
  -9   4  15    4.70    2.00
  -9   4 -15    0.30    2.40
   9   4 -15    3.40    1.80
  -9   4  16    0.20    1.70
  -9   4 -16    6.10    2.50
  -9   4  16    1.80    1.60
   9   4 -16    3.20    1.90
  -9   4  17   11.90    2.60
  -9   4 -17   17.50    3.30
  -9   4  17   11.30    2.20
   9   4 -17   10.30    2.20
  -9   4  18   36.70    3.80
  -9   4 -18   40.40    4.20
  -9   4  18   32.40    3.40
  -9   4  19   14.30    2.70
  -9   4 -19   18.00    3.10
  -9   4  19   17.90    2.60
  -9   4  20   64.69    4.60
  -9   4 -20   59.39    4.60
  -9   4  21   98.59    5.30
  -9   4 -21  102.19    5.50
  -9   4  22   80.89    4.50
  -9   4 -22   92.49    4.90
  -9   4  23   32.90    2.70
  -9   4 -23   32.70    2.80
 -10   4   0   52.29    6.70
  10   4   0   57.39    6.80
 -10   4   1   33.80    5.90
 -10   4  -1   36.00    5.60
  10  -4  -1   40.00    5.50
  10   4  -1   40.90    5.50
  10   4   1   39.50    5.60
  10   4  -2  221.78   12.60
 -10   4  -2  230.48   13.70
  10   4   2  239.98   13.40
  10  -4  -2  249.97   13.10
 -10   4   2  230.48   14.40
  10  -4  -3  527.85   19.20
  10   4  -3  494.85   18.60
 -10   4   3  477.55   20.80
  10   4  -4   62.39    6.70
  10  -4  -4   69.19    7.30
 -10   4   4   74.69    8.50
 -10   4   5    3.60    3.10
  10   4  -5   10.20    2.90
  10  -4  -5    8.00    3.50
 -10   4   6   44.80    6.80
 -10   4   6   39.80    3.80
  10  -4  -6   40.00    5.90
 -10   4   7  116.89    6.40
  10  -4  -7  133.89   10.20
  10   4   7  118.69    6.00
 -10   4   7  118.99   10.90
 -10   4   8 1098.49   19.50
 -10   4   8 1053.29   32.00
 -10   4   9   58.79    4.70
  10   4  -9   58.79    5.00
  10  -4  -9   56.29    7.10
 -10   4   9   63.99    8.30
 -10   4  10   45.20    4.20
 -10   4 -10   42.80    4.30
  10   4  10   40.30    3.80
  10   4 -10   44.60    4.50
 -10   4  11    2.30    1.70
 -10   4 -11    3.10    2.10
  10   4  11   -2.10    1.50
  10   4 -11   -1.20    2.30
 -10   4  12   12.90    2.50
 -10   4 -12   18.30    3.00
  10   4  12   14.70    2.50
  10   4 -12   15.50    3.00
 -10   4  13    5.40    2.00
 -10   4 -13    6.30    1.90
  10   4 -13    5.70    2.20
 -10   4  14  170.68    8.00
 -10   4 -14  177.38    8.50
  10   4 -14  189.68    8.30
 -10   4  15  120.19    6.70
 -10   4 -15  132.89    7.30
  10   4 -15  128.39    6.70
 -10   4  16  749.13   16.20
 -10   4 -16  711.13   16.30
 -10   4  16  720.13   14.70
  10   4 -16  709.53   14.80
 -10   4  17  199.28    8.30
 -10   4 -17  191.98    8.40
 -10   4  17  203.98    7.80
  10   4 -17  200.18    7.50
 -10   4  18   77.69    5.20
 -10   4 -18   75.49    5.20
 -10   4  18   79.69    4.80
 -10   4  19  327.37    9.80
 -10   4 -19  347.57   10.30
 -10   4  19  321.77    9.00
 -10   4  20  230.18    7.80
 -10   4 -20  239.58    8.20
 -10   4  21  127.79    5.50
 -10   4 -21  137.29    5.80
  10   4  22    1.10    1.10
 -10   4  22   -0.10    1.20
 -10   4 -22    2.10    1.30
  10   4  22    2.10    1.10
 -11   4   0    3.70    2.40
  11   4   0   -0.30    1.60
 -11   4   1    7.60    3.30
  11   4  -1    5.30    1.80
  11   4   1    3.70    1.70
  11   4  -1    1.10    2.50
  11   4   1   -0.40    2.70
 -11   4   2  218.98    8.70
  11   4  -2  197.18   12.00
  11   4   2  208.58   12.70
  11  -4  -2  214.08   12.40
  11   4  -2  206.88    8.30
  11   4   2  219.18    8.70
 -11   4   2  240.48   14.70
 -11   4   3  123.49    6.50
  11   4  -3  101.59    8.60
  11   4   3  106.99    9.10
  11  -4  -3  105.59    8.80
  11   4  -3  116.09    6.10
  11   4   3  116.19    6.50
 -11   4   3  116.59   10.30
 -11   4   4   86.89    5.60
  11  -4  -4   97.49    8.70
  11   4   4   90.29    5.80
 -11   4   4   89.89    9.30
 -11   4   5  131.69    6.80
  11  -4  -5  113.79    9.50
 -11   4   5  131.69   11.20
  11   4   5  127.49    6.90
 -11   4   6   51.89    4.40
  11   4   6   61.49    4.40
 -11   4   7    9.10    2.30
  11   4   7    3.90    1.30
 -11   4   8  189.98    8.40
  11   4   8  203.58    8.00
 -11   4   9   17.00    2.80
  11   4  -9   20.90    3.30
  11   4   9   21.70    2.90
 -11   4  10  106.79    6.30
  11   4  10  109.09    5.90
 -11   4  11   20.50    3.00
  11   4 -11   19.50    3.30
  11   4  11   21.20    2.90
 -11   4  12   96.49    6.10
 -11   4 -12   92.79    6.00
  11   4  12   95.39    5.60
  11   4 -12   92.89    6.00
 -11   4  13    3.90    1.80
 -11   4 -13    7.20    2.20
  11   4 -13    8.50    2.30
  11   4  13    5.80    1.70
 -11   4  14   47.30    4.20
 -11   4 -14   41.10    4.20
  11   4 -14   37.00    3.90
 -11   4  15    8.30    2.10
 -11   4 -15   10.20    2.40
  11   4 -15   11.90    2.40
 -11   4  16    0.90    1.80
 -11   4 -16    1.10    1.90
  11   4 -16    2.00    1.50
 -11   4  17   39.00    3.80
 -11   4 -17   51.89    4.30
 -11   4  17   43.80    3.50
  11   4 -17   45.80    3.60
  11   4  17   45.10    3.70
 -11   4  18   48.60    3.90
 -11   4 -18   47.70    3.90
 -11   4  18   41.60    3.30
  11   4  18   53.19    3.80
 -11   4  19    3.60    1.60
 -11   4 -19    4.00    1.60
  11   4  19    4.40    1.50
 -11   4  20   16.00    2.20
 -11   4 -20   14.00    2.10
  11   4  20   13.80    1.90
 -11   4  21   27.60    2.40
 -11   4 -21   29.30    2.50
  11   4  21   32.00    2.40
  11   4  21   27.10    2.20
  12   4   0    3.90    1.60
  12   4  -1   13.50    2.60
  12   4   1   11.40    2.50
 -12   4   1   12.40    2.40
 -12   4   2  278.17    9.80
  12   4   2  270.27    9.60
  12   4   3   17.90    3.00
 -12   4   3   13.30    2.50
  12   4   4    2.00    1.70
 -12   4   4    5.40    1.80
  12   4   5  252.57    9.40
 -12   4   5  268.07    9.70
  12   4   5  279.57    9.30
  12   4   6    5.70    2.30
 -12   4   6    6.50    1.90
  12   4   6    7.60    1.70
  12   4   7  149.49    6.80
 -12   4   7  136.99    7.10
  12   4   7  136.49    7.10
 -12   4   8   24.70    3.30
  12   4   8   18.40    2.70
 -12   4   9   95.19    5.90
  12   4  -9   85.89    5.80
  12   4   9   92.09    5.40
 -12   4  10   22.20    3.10
  12   4 -10   22.50    3.20
  12   4  10   22.60    2.80
 -12   4  11   14.70    2.60
  12   4 -11   11.70    2.60
  12   4  11   13.50    2.30
 -12   4  12   25.60    3.30
  12   4 -12   30.00    3.50
  12   4  12   33.30    3.40
  12   4 -13   39.60    3.80
 -12   4  13   48.50    4.30
  12   4  13   48.30    3.80
 -12   4  14    3.90    1.80
 -12   4 -14    0.20    1.70
  12   4  14   -0.70    1.50
  12   4 -14    2.40    1.60
 -12   4  15  181.38    7.50
 -12   4 -15  190.48    7.50
  12   4 -15  184.28    7.00
  12   4  15  189.98    7.00
 -12   4  16  111.39    5.80
 -12   4 -16  116.19    5.70
  12   4 -16  115.29    5.20
  12   4  16  117.09    5.40
 -12   4  17  657.93   13.00
 -12   4 -17  671.03   12.70
  12   4  17  669.73   12.00
 -12   4  18  478.45   10.50
 -12   4 -18  470.95   10.10
  12   4  18  493.85    9.80
  12   4  18  481.75   10.10
 -12   4  19   75.39    4.00
 -12   4 -19   77.39    3.90
  12   4  19   79.29    3.70
  12   4  19   80.49    4.00
 -13   4   0   -0.40    1.50
 -13   4   1    3.40    2.00
 -13   4  -1    0.60    1.50
 -13   4   2  652.43   14.90
  13   4   2  609.34   14.10
  13   4   3   22.90    3.30
 -13   4   3   30.20    3.50
  13   4   3   27.40    3.00
 -13   4   4  144.69    7.10
  13   4   4  157.58    6.90
  13   4   4  156.08    7.30
 -13   4   5  200.48    8.30
  13   4   5  202.18    7.80
  13   4   5  188.58    8.00
 -13   4   6   46.10    4.20
  13   4   6   51.59    4.10
  13   4   6   40.80    3.90
 -13   4   7  299.37   10.20
  13   4   7  314.77    9.70
  13   4   7  303.77   10.10
 -13   4   8  189.08    8.10
  13   4  -8  183.78    8.30
  13   4   8  198.98    7.70
  13   4   8  193.88    8.10
 -13   4   9  179.88    7.80
  13   4  -9  165.78    7.80
  13   4   9  175.88    7.20
  13   4   9  167.78    7.50
  13   4 -10   -2.10    1.90
  13   4  10    0.40    1.80
 -13   4  10    3.60    1.70
  13   4  10    2.60    1.50
 -13   4  11   33.30    3.50
  13   4  11   29.90    3.30
  13   4 -11   28.40    3.40
  13   4  11   31.60    3.20
 -13   4  12   40.00    3.70
  13   4  12   39.20    3.40
  13   4 -12   36.40    3.60
  13   4  12   37.80    3.70
 -13   4  13   44.90    4.00
  13   4 -13   51.19    4.00
  13   4  13   55.29    3.90
  13   4  13   51.09    4.00
 -13   4  14   65.09    4.50
  13   4 -14   59.09    4.10
  13   4  14   62.59    3.90
  13   4  14   65.39    4.40
  13   4 -15  147.79    5.70
 -13   4  15  151.88    6.40
  13   4  15  162.68    6.00
  13   4  15  151.78    6.20
  13   4  16    1.80    1.60
 -13   4  16    3.20    1.50
  13   4  16   -0.10    1.20
  13   4  17    6.90    1.80
 -13   4  17    5.20    1.40
 -13   4 -17    9.60    1.60
  13   4  17    8.20    1.60
 -13   4  18   45.00    2.90
  13   4  18   52.39    2.80
  13   4  18   51.09    3.00
 -14   4   0   26.30    3.10
 -14   4   1   44.50    4.00
 -14   4  -1   43.10    3.90
 -14   4   2  129.99    6.50
 -14   4  -2  127.79    6.40
  14   4   2  135.49    6.30
  14   4   3    1.10    1.60
 -14   4   3    2.50    1.60
  14   4   3    2.00    1.70
 -14   4   4   56.29    4.40
  14   4   4   56.19    4.20
  14   4   4   57.09    4.30
  14   4   5    7.20    2.20
 -14   4   5    3.20    1.70
  14   4   5    4.30    1.60
 -14   4   6  206.68    8.10
  14   4   6  206.68    7.60
  14   4   6  200.68    7.70
 -14   4   7   53.09    4.20
  14   4  -7   54.49    4.50
  14   4   7   57.69    4.10
  14   4   7   51.29    4.10
  14   4   8   -2.40    2.00
 -14   4   8    0.80    1.50
  14   4  -8    4.00    2.10
  14   4   8   -0.80    1.60
  14   4   9    7.40    2.00
 -14   4   9    6.00    1.80
  14   4  -9    2.80    1.80
  14   4   9    5.70    1.80
  14   4  10   27.20    3.00
 -14   4  10   26.90    3.10
  14   4 -10   26.90    3.20
  14   4  10   29.50    3.00
  14   4 -11    6.20    1.90
  14   4  11    4.30    1.90
 -14   4  11    4.50    1.70
  14   4  11    2.60    1.30
  14   4 -12   10.60    2.20
  14   4  12   12.20    2.20
 -14   4  12   14.70    2.40
  14   4  12   10.40    1.90
  14   4 -13   16.90    2.20
 -14   4  13   23.10    2.70
  14   4  13   19.20    2.40
  14   4  13   18.60    2.20
 -14   4  14   55.29    3.60
  14   4 -14   53.89    3.30
  14   4  14   56.19    3.40
  14   4  14   55.99    3.60
 -14   4  15    2.80    1.30
  14   4 -15    3.10    1.20
  14   4  15    4.40    1.30
  14   4  16   10.70    1.70
 -14   4  16   10.80    1.60
  14   4  16   12.20    1.50
 -15   4   0   -1.90    1.60
 -15   4   1    0.30    1.40
 -15   4  -1    0.80    1.30
 -15   4   2   83.29    5.00
 -15   4  -2   85.99    4.90
  15   4   2   92.09    4.80
 -15   4   3  170.48    7.00
 -15   4  -3  169.88    6.80
  15   4   3  167.48    6.40
 -15   4   4  643.24   13.40
 -15   4  -4  635.84   12.70
  15   4   4  641.14   12.40
 -15   4   5  715.73   14.00
 -15   4  -5  708.43   13.30
  15   4   5  709.73   13.00
  15   4   5  689.63   12.70
 -15   4   6   41.30    3.60
 -15   4  -6   47.60    3.50
  15   4  -6   44.50    3.90
  15   4   6   41.60    3.30
  15   4   6   41.90    3.30
 -15   4   7  114.49    5.60
  15   4  -7  111.49    5.70
  15   4   7  118.49    5.30
  15   4   7  110.69    5.10
  15   4   8   10.40    2.00
 -15   4   8    9.40    2.00
  15   4  -8    7.00    2.00
  15   4   8   11.50    2.00
  15   4   9   15.60    2.10
 -15   4   9   17.70    2.40
  15   4  -9   13.50    2.20
  15   4   9   17.60    2.20
 -15   4  10   74.69    4.30
  15   4 -10   66.39    4.10
  15   4  10   76.19    4.00
  15   4  10   71.39    3.90
 -15   4  11   96.39    4.70
  15   4 -11   84.49    4.30
  15   4  11   98.49    4.30
  15   4  11   92.99    4.30
  15   4  12    2.70    1.40
 -15   4  12    1.90    1.20
  15   4 -12    2.10    1.20
  15   4  12    0.50    1.00
 -15   4  13    2.10    1.10
  15   4  13    2.30    1.10
 -16   4   0  275.47    7.90
 -16   4   1    0.60    1.20
 -16   4  -1    1.30    1.10
 -16   4   2  300.17    8.30
 -16   4  -2  310.97    8.10
 -16   4  -3   26.00    2.60
 -16   4   3   23.30    2.60
  16   4  -3   21.70    2.70
  16   4   3   28.10    2.50
 -16   4   4   31.40    2.80
 -16   4  -4   31.90    2.70
  16   4  -4   26.70    2.90
  16   4   4   29.70    2.60
 -16   4   5   15.50    2.20
 -16   4  -5   14.90    1.90
  16   4  -5   10.20    2.10
  16   4   5   15.60    1.90
 -16   4   6  148.09    5.60
  16   4  -6  144.59    5.80
  16   4   6  151.48    5.20
 -16   4   7    4.60    1.40
  16   4  -7    5.50    1.60
  16   4   7    4.90    1.30
 -16   4   8   20.50    2.30
  16   4   8   24.40    2.10
  16   4  -8   22.30    2.40
  16   4   8   25.90    2.20
 -16   4   9   56.49    3.30
  16   4  -9   55.79    3.30
  16   4   9   57.19    3.00
 -16   4  10   35.00    2.50
  16   4 -10   38.40    2.60
  17   4   0   -1.90    1.20
 -17   4   1   -0.50    0.90
  17   4  -1    1.30    1.20
  17   4  -2    1.00    1.30
  17   4   2   -1.00    1.10
  17   4  -3    3.80    1.30
  17   4  -4   16.20    1.90
  17   4  -5    4.80    1.30
   0   5   0   -0.20    1.80
   0   5  -1    0.10    1.90
   0   5   1    0.50    1.60
   0   5  -2    0.00    1.60
   0   5  -3    0.00    2.10
   0   5  -4   -1.90    2.30
   0   5  -5   -1.40    2.30
   0   5  -6   -2.40    2.20
   0   5  -7   -2.60    2.40
   0  -5  -8    0.70    2.20
   0   5  -8   -0.50    2.80
   0   5  -9   -1.90    2.90
   0  -5  -9   -1.60    2.70
   0  -5 -10    1.00    2.10
   0  -5 -11    0.10    2.20
   0  -5 -12   -0.80    2.20
   0  -5 -13   -1.50    2.70
   0   5 -14    3.00    2.00
   0  -5 -14    2.40    2.10
   0   5 -15   -2.00    2.20
   0   5 -15   -0.50    1.80
   0  -5 -15   -0.90    2.50
   0   5 -16   -1.10    2.00
   0   5 -17    1.90    1.90
   0   5 -18    2.50    1.90
   0   5 -19    2.50    1.80
   0   5 -19    0.70    2.30
   0   5 -20   -0.50    1.60
   0   5 -20   -1.60    2.00
   0   5 -21   -0.10    2.00
   0   5 -22    2.00    2.00
   0   5 -23    2.70    1.80
   0   5 -24    0.40    1.50
   0   5 -25   -1.40    1.50
   0   5 -26    0.90    0.90
   1  -5   0    7.90    2.70
   1   5   0    2.80    2.00
  -1   5  -1  337.37   12.30
   1   5  -1  317.47   12.70
   1   5   1  314.37   12.50
   1  -5  -1  323.07   12.90
   1  -5   1  351.46   12.90
  -1   5  -2  221.48   10.20
   1   5  -2  206.98   10.30
   1   5   2  231.28   10.50
   1  -5  -2  204.58   10.50
   1  -5  -3   19.30    3.60
  -1   5  -3   18.90    3.60
   1   5  -3   17.70    3.60
   1   5   3   17.70    3.20
  -1   5  -4  424.96   14.80
   1   5  -4  431.46   15.40
   1  -5  -4  451.05   16.00
  -1   5  -5   59.39    5.80
   1   5  -5   57.89    6.10
   1  -5  -5   58.99    6.20
  -1   5  -6  892.51   22.20
   1   5  -6  911.61   23.10
   1  -5  -6  933.51   23.70
  -1   5  -7  146.59    9.40
   1   5  -7  151.78    9.80
   1  -5  -7  152.48    9.80
   1   5  -8  373.86   15.40
   1  -5  -8  374.06   15.40
   1   5  -9  145.09    9.90
   1  -5  -9  147.99   10.00
   1   5 -10  121.29    9.30
   1  -5 -10  116.69    9.00
  -1  -5 -11  359.96   15.80
   1  -5 -11  375.16   16.00
  -1  -5 -12   22.20    4.30
   1  -5 -12   25.40    4.50
  -1  -5 -13  143.89   10.20
   1  -5 -13  135.89    9.80
  -1   5 -14  342.37   11.40
  -1  -5 -14  351.66   15.60
   1  -5 -14  340.67   15.50
  -1   5 -14  314.77   10.60
   1   5 -14  344.57   11.10
   1   5 -14  315.57   11.70
  -1   5 -14  325.47   11.90
  -1   5 -15  345.27   11.20
  -1   5 -15  331.27   11.30
  -1  -5 -15  332.17   15.10
   1  -5 -15  311.37   14.80
   1   5 -15  354.86   11.40
   1   5 -15  327.57   12.20
  -1   5 -16  232.88    9.50
  -1   5 -16  226.58    9.20
   1   5 -16  234.88    9.30
  -1   5 -17   23.30    3.30
  -1   5 -17   15.30    2.80
   1   5 -17   24.90    3.40
  -1   5 -18  485.05   13.30
  -1   5 -18  462.65   12.90
   1   5 -18  464.75   12.90
   1   5 -18  451.05   14.30
   1   5 -19   23.40    3.20
   1   5 -19   32.40    4.30
  -1   5 -19   30.60    4.10
   1   5 -20  832.22   16.40
   1   5 -20  823.02   18.80
  -1   5 -20  846.72   19.00
   1   5 -21   -0.40    2.10
   1   5 -21   -0.60    1.90
  -1   5 -21    1.70    2.10
   1   5 -22   72.09    5.50
  -1   5 -22   72.19    5.50
   1   5 -23  131.29    6.80
  -1   5 -23  125.99    6.50
   1   5 -24    9.50    2.00
  -1   5 -24   12.30    2.30
   1   5 -25   35.50    3.00
  -1   5 -25   34.50    3.10
   1   5 -26    1.80    1.20
  -1   5 -26    0.30    1.10
   2  -5   0    1.10    2.00
   2   5   0    2.70    2.30
   2   5  -1   91.29    7.20
   2   5   1   90.49    7.00
   2  -5  -1   88.69    7.00
   2  -5   1  103.79    7.10
   2   5  -2    3.10    2.00
   2  -5  -2    8.10    2.80
   2   5   2    5.30    2.00
   2   5  -3   56.09    5.80
   2   5   3   50.39    5.40
   2  -5  -3   60.49    6.10
  -2   5  -4 1455.95   26.50
   2   5  -4 1388.66   28.20
   2   5   4 1401.56   27.00
  -2   5  -5  373.66   14.10
   2   5  -5  360.26   14.70
   2  -5  -5  384.36   15.10
   2   5   5  390.66   14.30
   2   5  -6  835.72   22.50
   2  -5  -6  840.52   22.60
   2   5  -7  120.19    8.80
   2  -5  -7  120.39    8.80
   2   5  -8  120.49    9.00
   2  -5  -8  124.79    9.10
   2   5  -9  243.28   13.00
   2  -5  -9  237.98   12.60
   2   5 -10   11.20    2.90
   2  -5 -10   11.30    3.40
   2   5 -11  415.36   17.30
   2  -5 -11  387.46   16.40
  -2  -5 -12   16.50    3.70
   2  -5 -12   11.40    3.10
  -2  -5 -13   12.40    3.40
   2  -5 -13   23.60    4.60
   2   5 -14  334.27   11.00
  -2   5 -14  333.77   11.50
  -2  -5 -14  323.87   15.00
   2  -5 -14  357.86   15.90
  -2   5 -14  336.07   11.00
   2   5 -14  339.27   12.00
  -2   5 -14  310.67   11.70
  -2   5 -15   63.99    5.40
   2  -5 -15   66.19    7.00
   2   5 -15   60.79    4.90
  -2   5 -15   69.19    5.20
   2   5 -15   54.99    5.00
  -2   5 -15   55.59    5.20
  -2   5 -16   15.60    3.20
  -2   5 -16   17.00    2.80
   2   5 -16   13.80    2.50
   2   5 -16   13.50    2.90
  -2   5 -16   16.80    3.20
  -2   5 -17   36.30    4.20
  -2   5 -17   35.70    3.90
   2   5 -17   32.50    3.60
   2   5 -17   25.20    3.90
  -2   5 -17   32.40    4.20
  -2   5 -18    1.60    1.60
   2   5 -18    2.70    1.90
   2   5 -18    6.70    2.50
  -2   5 -18    5.50    2.40
  -2   5 -19   13.70    2.60
   2   5 -19   12.50    2.50
   2   5 -19    9.60    2.90
  -2   5 -19   10.60    2.90
  -2   5 -20   84.79    5.50
   2   5 -20   76.59    5.10
   2   5 -20   72.99    5.70
  -2   5 -20   74.89    5.70
   2   5 -21   23.30    2.90
  -2   5 -21   23.50    3.30
   2   5 -21   26.90    3.70
   2   5 -22   35.90    3.80
  -2   5 -22   32.50    3.70
  -2   5 -23   58.69    4.50
   2   5 -23   49.40    4.20
  -2   5 -24   17.90    2.60
   2   5 -24   21.90    2.80
   2   5 -25   12.50    2.00
  -2   5 -25   12.10    2.00
   3   5   0  670.63   19.40
   3  -5   0  704.23   18.60
   3  -5  -1    4.50    2.30
   3  -5   1    6.70    2.20
   3   5   1    2.40    2.10
   3  -5  -2   12.30    2.90
   3   5  -2    9.80    3.40
   3   5   2    9.50    2.70
   3   5  -3  372.36   14.90
   3   5   3  339.87   13.90
   3  -5  -3  369.36   14.40
   3   5  -4   26.00    4.50
   3  -5  -4   33.70    4.70
   3   5   4   32.30    4.80
  -3   5   5    5.70    2.80
   3   5  -5    5.10    2.60
   3  -5  -5    9.40    2.90
   3   5   5   13.40    3.30
   3   5  -6  110.09    8.60
   3  -5  -6  117.99    8.60
   3   5   6  106.29    7.90
  -3   5   6  118.99    9.40
   3   5  -7  283.57   13.70
   3  -5  -7  273.47   13.20
   3   5   7  276.27   12.90
  -3   5   7  278.17   14.10
  -3   5   8    0.90    2.50
   3   5  -8    0.60    2.40
   3  -5  -8    2.40    2.40
  -3   5   9   52.59    6.50
   3   5  -9   58.19    6.70
   3  -5  -9   52.59    6.30
   3   5  10   16.90    2.50
   3  -5 -10   20.20    4.30
   3   5 -10   17.70    4.00
   3   5 -11   85.69    8.10
   3   5  11   78.49    5.00
   3  -5 -11   77.39    7.50
   3   5 -12  140.39   10.40
   3   5  12  157.78    7.20
   3  -5 -12  144.29   10.30
  -3   5 -13   58.69    5.10
   3   5  13   55.79    4.50
   3  -5 -13   58.99    6.90
  -3   5 -13   54.49    4.50
   3   5 -13   52.39    4.50
   3   5 -13   56.49    5.00
  -3   5 -13   56.59    5.10
  -3   5 -14   20.00    3.20
  -3   5 -14   22.00    3.10
   3   5 -14   18.70    2.90
  -3  -5 -14   26.90    4.90
   3  -5 -14   20.30    4.10
   3   5 -14   18.30    3.10
  -3   5 -14   23.30    3.50
  -3   5 -15  266.17   10.80
   3  -5 -15  254.97   13.50
   3   5 -15  276.47   10.20
   3   5 -15  258.27   10.60
  -3   5 -15  244.78   10.50
  -3   5 -16   92.59    6.40
   3   5 -16   92.09    6.00
   3   5 -16   88.99    6.40
  -3   5 -16   85.99    6.40
  -3   5 -17    1.20    1.70
   3   5 -17    2.80    2.20
   3   5 -17    1.90    2.00
  -3   5 -17    1.40    1.80
  -3   5 -18   59.39    5.00
   3   5 -18   53.69    4.60
   3   5 -18   58.49    5.20
  -3   5 -18   66.59    5.50
  -3   5 -19    2.20    2.00
   3   5 -19    5.50    2.10
   3   5 -19    5.40    2.40
  -3   5 -19    0.40    2.00
  -3   5 -20    6.30    2.00
   3   5 -20    8.60    2.20
   3   5 -20   13.40    2.70
  -3   5 -20   11.90    2.70
  -3   5 -21   15.80    2.60
   3   5 -21   10.30    2.20
   3   5 -21   14.70    2.70
  -3   5 -21   10.00    2.30
  -3   5 -22   82.79    4.90
   3   5 -22   81.69    4.60
   3   5 -22   83.29    5.40
  -3   5 -22   77.39    5.30
   3   5 -23    2.00    1.50
  -3   5 -23    3.30    1.70
   3   5 -24   18.20    2.30
  -3   5 -24   10.80    2.10
   3   5 -25   -2.00    1.20
  -3   5 -25   -0.10    1.10
   4  -5   0    2.10    1.80
   4   5   0    1.50    2.40
   4   5  -1   91.49    7.60
   4   5   1  106.29    8.20
   4  -5  -1   98.29    7.40
   4   5  -2  578.94   19.00
   4   5   2  574.44   18.80
   4  -5  -2  617.24   18.40
   4   5  -3  282.87   13.30
   4   5   3  279.77   13.20
   4  -5  -3  274.17   12.60
  -4   5   3  265.27   14.10
   4   5  -4  779.82   22.30
   4  -5  -4  737.43   20.80
   4   5   4  769.32   21.70
  -4   5   4  750.22   23.90
   4   5  -5  159.68   10.30
   4  -5  -5  168.28   10.30
   4   5   5  138.59    9.40
  -4   5   5  137.19   10.30
   4   5  -6  888.91   24.20
   4  -5  -6  905.31   24.00
  -4   5   6  876.51   25.80
  -4   5   7   -1.30    2.20
   4   5  -7    2.30    2.40
   4  -5  -7    3.00    2.10
   4   5  -8  286.77   14.20
   4  -5  -8  267.27   13.40
  -4   5   8  265.77   14.50
  -4   5   9   30.20    5.50
   4   5  -9   26.50    4.60
   4  -5  -9   26.30    4.90
  -4   5  10   21.50    4.40
   4   5 -10   20.40    4.40
   4  -5 -10   23.00    4.50
   4   5 -11  415.46   17.50
   4   5  11  377.06   10.80
   4  -5 -11  378.76   16.40
   4   5  12   38.50    3.70
   4   5 -12   29.00    5.00
   4  -5 -12   37.00    5.50
  -4   5 -13   58.69    5.20
   4   5  13   54.19    4.40
   4   5 -13   55.39    4.80
   4   5 -13   60.69    4.80
   4   5 -13   68.99    5.30
  -4   5 -13   63.89    5.30
  -4   5 -14   11.30    3.00
   4   5  14    9.80    2.10
   4   5 -14   11.90    2.80
   4  -5 -14   13.30    3.80
   4   5 -14   11.50    2.60
  -4   5 -14    8.50    2.30
  -4   5 -15  378.96   13.00
   4   5  15  403.66   11.70
   4   5 -15  396.16   12.20
   4   5 -15  389.76   12.50
  -4   5 -15  378.76   12.60
  -4   5 -16    2.60    2.10
   4   5 -16    1.00    1.60
   4   5 -16    3.70    2.00
  -4   5 -16    1.30    1.80
  -4   5 -17   82.09    6.20
   4   5 -17   84.09    5.70
   4   5 -17   83.79    6.00
  -4   5 -17   73.39    5.80
  -4   5 -18   15.40    3.10
   4   5 -18   15.40    2.90
   4   5 -18   21.20    3.20
  -4   5 -18   15.70    2.80
  -4   5 -19   86.19    6.00
   4   5 -19   78.99    5.30
   4   5 -19   85.29    5.80
  -4   5 -19   74.99    5.80
  -4   5 -20   64.79    5.10
   4   5 -20   64.29    4.60
   4   5 -20   73.59    5.20
  -4   5 -20   74.99    5.50
  -4   5  21  155.18    6.70
  -4   5 -21  153.08    7.10
   4   5 -21  159.18    6.60
   4   5 -21  162.58    7.30
  -4   5 -21  179.48    7.90
  -4   5  22   90.69    4.90
  -4   5 -22   98.39    5.40
   4   5 -22   99.49    5.40
  -4   5 -22   99.99    5.50
  -4   5  23   39.70    3.10
  -4   5 -23   37.80    3.20
   4   5 -23   35.10    3.10
  -4   5 -23   39.60    3.40
  -4   5  24   33.00    2.50
   4   5 -24   35.40    2.70
  -4   5 -24   39.60    3.00
   5   5   0   95.79    8.20
   5  -5   0  105.49    7.60
   5   5  -1  240.08   12.70
   5   5   1  240.08   12.60
   5  -5  -1  250.27   11.80
   5   5  -2  518.75   18.50
   5   5   2  559.54   19.10
   5  -5  -2  552.04   17.80
  -5   5   2  515.75   20.30
  -5   5   3    0.40    2.40
   5   5  -3    0.30    2.70
   5  -5  -3    2.20    2.30
   5   5   3    0.00    2.40
   5   5  -4  161.48   10.50
   5  -5  -4  147.29    9.60
   5   5   4  143.49   10.10
  -5   5   4  156.58   11.50
   5   5  -5  128.99    9.60
   5  -5  -5  130.09    9.20
   5   5   5  120.09    9.30
  -5   5   5  117.69    9.90
   5   5  -6  619.24   20.70
   5  -5  -6  643.24   20.50
  -5   5   6  616.04   22.60
  -5   5   7   26.30    5.30
   5   5  -7   23.80    4.40
   5  -5  -7   25.40    4.50
   5   5  -8  209.08   12.40
   5  -5  -8  217.28   12.30
  -5   5   8  204.48   13.30
   5   5  -9  153.98   10.80
   5  -5  -9  159.98   10.70
  -5   5   9  157.18   11.80
  -5   5  10   29.70    5.70
   5   5 -10   36.40    5.20
   5  -5 -10   24.70    4.30
  -5   5  11   14.00    3.90
   5   5  11   13.70    2.40
   5   5 -11   10.70    3.60
   5  -5 -11   18.50    4.20
  -5   5 -12   11.60    2.80
   5   5  12   10.40    2.10
   5   5 -12    7.50    2.40
   5   5 -12   12.50    2.40
   5  -5 -12    8.30    2.80
   5   5 -12    9.90    2.30
   5   5 -13    5.30    2.50
  -5   5 -13    1.20    1.90
   5   5  13   -1.80    2.00
   5   5 -13   -1.20    1.80
   5  -5 -13   -1.60    2.80
   5   5 -13    1.10    1.70
  -5   5 -14  111.39    7.30
   5   5  14  104.39    6.00
   5   5 -14  122.29    6.90
  -5   5 -15    7.40    2.50
   5   5  15    3.30    1.50
   5   5 -15    4.50    2.20
  -5   5 -15    6.50    2.20
  -5   5 -16    0.50    2.10
   5   5  16   -1.40    1.80
   5   5 -16    3.80    1.80
   5   5 -16   -2.20    1.90
  -5   5 -16    5.80    2.40
  -5   5 -17    2.10    2.10
   5   5 -17    0.00    1.90
   5   5 -17    4.60    1.90
  -5   5 -17    1.90    1.70
  -5   5 -18   35.10    4.30
   5   5 -18   38.90    3.90
   5   5 -18   35.60    3.70
  -5   5 -18   36.90    4.10
  -5   5 -19    2.10    2.10
   5   5 -19   -0.10    1.60
   5   5 -19    0.50    1.70
  -5   5 -19    5.20    1.90
  -5   5  20    7.60    1.90
  -5   5 -20    1.60    2.10
   5   5 -20    4.80    1.90
  -5   5 -20    5.20    1.90
  -5   5  21   29.30    3.10
  -5   5 -21   33.90    3.60
   5   5 -21   32.00    3.10
   5   5 -21   34.20    3.30
  -5   5 -21   33.00    3.40
  -5   5  22   11.30    2.00
  -5   5 -22   10.80    2.30
  -5   5 -22    8.60    1.80
  -5   5 -23   10.10    2.00
  -5   5 -23    8.80    1.80
  -5   5 -24   25.10    2.30
  -5   5  24   17.90    1.80
   6  -5   0   -0.40    2.10
   6   5   0    1.10    2.70
  -6   5   1    1.50    2.40
   6  -5  -1    1.60    1.70
   6   5  -1   -3.90    3.30
   6   5   1    1.00    2.50
  -6   5   2    8.60    3.80
   6  -5  -2    9.50    3.00
   6   5  -2    1.50    2.50
   6   5   2    6.50    3.20
  -6   5   3   14.60    4.10
   6   5  -3   15.90    3.70
   6  -5  -3    9.80    2.70
   6   5   3   17.90    4.40
  -6   5   4    7.90    3.80
   6   5  -4    7.50    3.40
   6  -5  -4    1.90    2.60
   6   5   4    3.20    2.60
  -6   5   5   20.70    5.00
   6   5  -5   21.60    4.30
   6  -5  -5   24.60    4.20
   6   5  -6  216.28   12.60
   6  -5  -6  194.48   11.60
  -6   5   6  193.38   13.40
  -6   5   7    9.40    3.60
   6   5  -7   18.50    4.00
   6  -5  -7   11.60    3.30
   6   5  -8  688.33   22.40
   6  -5  -8  710.23   22.50
  -6   5   8  661.63   24.70
  -6   5   9   13.90    4.10
   6   5  -9   14.80    3.90
   6  -5  -9   11.50    3.30
  -6   5 -10  502.65   14.40
   6   5 -10  568.04   20.60
   6  -5 -10  536.85   20.00
   6   5 -10  512.35   13.80
  -6   5  10  474.65   20.90
   6   5 -11    4.20    1.80
  -6   5  11   -1.20    3.40
  -6   5 -11    0.00    2.10
   6   5 -11    0.10    1.60
   6   5 -11    0.90    1.90
   6  -5 -11    0.60    2.50
  -6   5 -12  635.74   16.80
   6   5 -12  701.13   22.70
   6   5  12  667.13   14.70
   6   5 -12  713.23   16.50
   6   5 -12  666.83   15.30
   6  -5 -12  705.53   23.00
  -6   5  12  654.13   24.20
  -6   5 -13   33.60    4.10
   6   5  13   40.20    3.90
   6   5 -13   47.30    4.60
   6   5 -13   48.30    4.30
  -6   5 -14  532.25   15.60
   6   5  14  550.54   13.50
   6   5 -14  555.64   14.60
  -6   5 -15    6.10    2.40
   6   5  15    8.20    2.10
   6   5 -15    8.50    2.40
  -6   5 -16   75.29    6.00
   6   5 -16   73.89    5.40
  -6   5 -17    2.80    2.10
   6   5 -17    0.00    1.70
  -6   5  18   66.39    4.80
  -6   5 -18   57.19    5.20
   6   5 -18   59.79    4.70
  -6   5  19   24.10    3.10
  -6   5 -19   24.40    3.70
   6   5 -19   22.20    3.00
  -6   5  20    0.30    1.10
  -6   5 -20   -1.20    2.00
   6   5 -20    0.90    1.50
  -6   5  21    1.70    1.40
  -6   5 -21   -1.20    2.00
   6   5 -21    0.30    1.20
  -6   5  22  139.89    5.50
  -6   5 -22  130.09    6.00
  -6   5  23   -1.90    1.00
  -6   5 -23    1.60    1.40
   7   5   0   42.30    6.10
   7  -5  -1  276.07   13.00
   7   5  -1  259.07   13.80
   7   5   1  253.27   13.80
  -7   5   1  264.27   15.30
  -7   5   2   50.49    7.10
   7  -5  -2   33.90    4.60
   7   5  -2   45.60    6.00
   7   5   2   46.80    6.30
   7   5  -3  146.49   10.60
   7   5   3  121.09    9.70
   7  -5  -3  145.39    9.80
  -7   5   3  141.49   11.60
  -7   5   4   15.50    4.70
   7   5  -4   14.50    3.70
   7  -5  -4   10.30    3.10
   7   5   4   10.90    3.20
   7   5  -5   89.19    8.30
   7  -5  -5   82.19    7.90
  -7   5   5   78.99    8.90
   7   5  -6  296.87   14.80
   7  -5  -6  307.07   14.80
  -7   5   6  266.67   16.10
  -7   5   7   11.40    4.30
   7   5  -7    8.80    3.00
   7  -5  -7   12.70    3.70
   7   5  -8  374.66   16.60
   7  -5  -8  370.66   16.50
   7   5  -8  351.06   11.50
  -7   5   8  336.07   18.00
  -7   5   9   14.40    3.90
   7   5  -9   19.50    2.90
  -7   5  -9   20.70    3.20
   7   5  -9   15.50    3.80
   7   5  -9   18.30    3.20
   7  -5  -9   21.30    4.20
  -7   5  10   65.49    8.20
  -7   5 -10   75.79    5.80
   7   5 -10   72.29    7.30
   7  -5 -10   71.79    7.70
   7   5 -10   84.39    5.40
   7   5 -10   73.09    5.50
  -7   5  11   68.19    8.30
  -7   5 -11   63.09    5.40
   7   5 -11   79.89    5.70
   7   5 -11   61.19    6.90
   7   5 -11   74.09    5.20
   7  -5 -11   76.89    7.90
  -7   5 -12   25.00    3.60
   7   5 -12   16.20    2.90
   7   5 -12   17.90    2.80
  -7   5 -13   30.60    4.20
   7   5 -13   31.90    3.90
   7   5 -13   37.10    3.90
  -7   5 -14   90.49    6.40
   7   5  14   85.79    5.40
   7   5 -14   82.59    5.80
  -7   5 -15   89.29    6.50
   7   5 -15   83.19    5.80
  -7   5 -16  508.15   14.80
   7   5 -16  519.05   13.50
  -7   5  17  174.78    7.60
  -7   5 -17  170.18    8.50
   7   5 -17  176.58    7.80
  -7   5  18  497.35   12.40
  -7   5 -18  493.45   13.80
   7   5 -18  494.25   12.30
  -7   5  19   17.00    2.50
  -7   5 -19   22.00    3.20
   7   5 -19   17.30    2.70
  -7   5  20  346.97    9.60
  -7   5 -20  358.96   10.80
   7   5 -20  342.97    9.10
  -7   5  21   11.50    2.00
  -7   5 -21   17.10    2.60
  -7   5  22  106.69    4.60
  -7   5 -22  102.79    5.00
  -7   5 -23   35.40    2.80
   8   5   0    3.30    2.80
  -8   5   1   -0.10    2.30
   8  -5  -1    0.10    2.10
   8   5  -1    3.10    2.60
   8   5   1    0.50    2.40
  -8   5   2    5.90    2.90
   8   5  -2   11.50    3.60
   8  -5  -2    9.40    3.20
   8   5   2    7.30    3.40
   8   5  -3  650.23   22.10
   8   5   3  673.43   23.10
   8  -5  -3  710.23   21.90
  -8   5   3  685.13   25.40
   8   5  -4  267.37   14.20
   8   5   4  264.17   14.70
   8  -5  -4  282.37   14.10
  -8   5   4  297.97   17.00
  -8   5   5   45.50    7.00
   8   5  -5   37.70    5.50
   8  -5  -5   50.19    6.30
   8   5   5   52.79    6.90
   8   5  -5   46.30    4.30
  -8   5   6   -0.10    3.00
   8   5  -6    2.70    1.80
   8   5   6    0.40    1.70
   8   5  -6   -2.20    2.40
   8   5  -6   -2.90    2.50
   8  -5  -6    6.30    2.90
   8   5   6    3.60    1.60
  -8   5   7   -0.90    3.90
   8   5  -7    7.00    2.30
   8   5   7    3.30    2.00
  -8   5  -7    0.10    1.70
   8   5  -7    0.70    1.90
   8   5  -7    3.90    2.40
   8  -5  -7    3.50    2.50
  -8   5   8   19.10    4.50
   8   5  -8   24.90    3.10
   8   5   8   24.70    3.60
  -8   5  -8   23.30    3.20
   8   5  -8   30.80    4.80
   8   5  -8   28.40    3.60
   8  -5  -8   29.80    5.00
  -8   5  -9   50.99    4.70
   8   5  -9   51.19    4.80
   8   5  -9   48.40    6.00
   8   5  -9   40.70    4.00
   8  -5  -9   56.69    6.70
  -8   5 -10  137.19    7.60
   8   5 -10  153.58    7.90
   8   5 -10  153.58    7.30
  -8   5 -11   96.69    6.70
   8   5 -11  101.39    6.60
   8   5 -11   98.29    5.90
   8   5 -12  513.05   14.10
   8   5 -12  490.05   12.80
  -8   5 -13   17.90    3.10
   8   5 -13   18.70    3.00
   8   5 -13   16.00    2.70
  -8   5 -14    4.40    2.40
   8   5 -14    2.60    1.80
  -8   5  15   21.80    3.00
  -8   5 -15   26.80    3.80
   8   5 -15   19.50    3.10
  -8   5  16   52.39    4.30
  -8   5 -16   46.90    4.70
   8   5 -16   51.89    4.40
  -8   5  17   20.80    2.90
  -8   5 -17   17.10    3.10
   8   5 -17   16.50    2.70
   8   5  18   27.50    3.00
  -8   5  18   22.30    2.90
  -8   5 -18   19.40    3.20
   8   5 -18   20.10    2.70
  -8   5  19   83.19    4.90
  -8   5 -19   90.59    5.70
   8   5 -19   86.39    4.80
  -8   5  20   78.49    4.40
  -8   5 -20   76.49    4.90
   8   5 -20   73.39    4.10
  -8   5  21   53.69    3.40
  -8   5 -21   60.79    4.10
  -8   5 -22  134.49    5.40
   9   5   0  186.38   12.20
   9   5   0  176.48    7.40
   9   5   0  181.48    8.10
   9   5   0  176.18    7.90
  -9   5   1    0.90    2.90
   9   5   1    1.60    1.60
   9   5  -1    1.70    1.70
   9   5   1    5.50    2.20
   9   5  -1    1.20    1.50
   9   5  -1    3.60    2.70
   9   5   1   -2.40    3.10
   9   5   1    0.30    1.60
   9   5  -1    2.40    1.80
   9  -5  -2  593.54   20.10
   9   5  -2  609.84   21.60
   9   5   2  602.74   22.00
   9   5   2  570.94   13.30
   9   5  -2  604.74   14.50
   9   5   2  624.54   15.00
  -9   5   2  630.64   24.40
   9   5   2  555.54   13.70
   9   5  -3  123.69    9.90
   9   5   3  141.39   10.90
   9  -5  -3  129.39    9.60
   9   5  -3  131.39    6.90
   9   5   3  113.19    6.00
   9   5   3  132.99    7.20
  -9   5   3  131.29   11.40
   9   5  -4  467.85   18.80
   9   5   4  471.35   19.70
   9  -5  -4  476.35   18.50
   9   5  -4  440.26   13.30
   9   5  -4  448.86   12.50
   9   5   4  443.36   11.60
   9   5   4  467.95   13.30
  -9   5   4  447.66   20.90
  -9   5   5   40.50    6.70
   9  -5  -5   61.29    7.10
   9   5  -5   47.00    4.70
   9   5  -5   48.40    6.20
   9   5  -5   54.09    4.60
   9   5   5   56.89    4.30
   9   5   5   57.69    7.10
   9   5   5   45.10    4.50
  -9   5   6   76.09    8.80
   9   5   6   82.99    8.40
   9  -5  -6   70.49    7.40
   9   5  -6   77.79    5.80
   9   5  -6   58.29    6.40
   9   5  -6   78.69    5.30
   9   5   6   76.79    5.60
   9   5  -7   75.09    5.70
   9   5  -7   85.89    5.50
   9   5   7   81.39    5.70
   9   5  -8   80.59    5.90
   9   5  -8   90.49    5.70
   9   5   8   82.49    5.90
  -9   5  -9   53.39    4.70
   9   5  -9   46.90    4.60
   9   5  -9   49.30    4.30
   9   5   9   50.69    4.80
   9   5 -10    2.60    1.70
   9   5  10    4.00    2.30
  -9   5 -10    1.60    1.50
   9   5 -10    1.30    1.90
   9   5 -11    1.10    1.50
   9   5 -11    5.40    2.30
  -9   5 -11    3.60    2.00
  -9   5 -12   49.70    4.70
   9   5 -12   47.40    4.60
  -9   5 -13    5.70    2.10
   9   5 -13    6.20    2.30
  -9   5  14   28.20    3.30
  -9   5 -14   26.10    3.40
   9   5 -14   23.70    3.40
  -9   5  15    7.80    2.00
  -9   5 -15    6.30    2.40
   9   5 -15    7.40    2.20
  -9   5  16   49.90    4.10
  -9   5 -16   49.90    4.50
   9   5 -16   51.29    4.20
   9   5  16   60.29    4.50
  -9   5  17   99.59    5.50
  -9   5 -17   87.99    5.70
   9   5 -17   91.49    5.20
   9   5  17   92.09    5.20
  -9   5  18  101.79    5.30
  -9   5 -18  108.69    6.00
   9   5 -18  100.19    5.10
   9   5  18  112.69    5.40
  -9   5  19   74.79    4.30
  -9   5 -19   84.19    5.00
   9   5  19   84.49    4.40
  -9   5  20   89.59    4.30
  -9   5 -20   95.59    5.00
  -9   5  21    4.60    1.20
  -9   5 -21    2.70    1.50
   9   5  21    3.00    1.10
  10   5   0   -0.10    1.60
  10   5   1   34.30    3.80
  10   5  -1   36.70    3.90
  10   5  -2   31.90    3.70
  10   5   2   29.70    3.50
  10   5  -3    2.30    1.80
  10   5   3    0.80    1.80
  10   5  -4   33.20    3.70
  10   5  -4   31.70    3.90
  10   5   4   41.00    4.30
  10   5  -5  336.77   11.90
  10   5  -5  329.87   10.70
  10   5   5  338.17   11.40
  10   5  -6  556.84   15.10
  10   5  -6  546.75   13.60
  10   5   6  553.94   14.60
  10   5  -7   71.89    5.70
  10   5  -7   71.39    5.00
  10   5   7   72.79    5.50
  10   5  -8   -1.70    2.20
  10   5   8    0.90    2.00
  10   5  -8    2.90    2.20
  10   5  -9   99.09    6.40
  10   5  -9   98.89    5.60
  10   5   9  110.99    6.70
  10   5  10   22.30    3.40
 -10   5 -10   18.00    3.00
  10   5 -10   19.50    3.30
  10   5  11   10.10    2.50
 -10   5 -11    7.70    2.20
  10   5 -11   11.70    2.60
  10   5  12    0.60    2.00
 -10   5 -12    3.80    1.80
  10   5 -12    4.40    2.20
 -10   5  13   63.79    4.70
 -10   5 -13   62.99    5.00
  10   5 -13   65.49    5.10
  10   5  13   61.89    4.10
  10   5  13   66.59    5.00
 -10   5  14   46.40    4.00
 -10   5 -14   52.79    4.50
  10   5  14   47.50    3.60
  10   5 -14   42.10    4.00
  10   5  14   50.79    4.30
 -10   5  15   60.29    4.30
 -10   5 -15   60.29    4.70
  10   5 -15   55.09    4.40
  10   5  15   61.49    4.10
  10   5  15   57.79    4.40
 -10   5  16   92.89    5.20
 -10   5 -16   91.39    5.60
  10   5 -16   89.79    5.20
  10   5  16  109.19    5.10
  10   5  16   99.59    5.40
 -10   5  17   46.60    3.60
 -10   5 -17   43.30    3.80
  10   5 -17   38.30    3.40
  10   5  17   42.90    3.20
  10   5  17   39.50    3.40
  10   5  18   11.10    1.90
 -10   5  18   13.80    2.10
 -10   5 -18   12.60    2.20
  10   5 -18   10.70    1.90
  10   5  18   15.70    2.00
  10   5  19    8.40    1.70
 -10   5  19    9.80    1.70
 -10   5 -19    8.60    1.80
  10   5 -19    8.00    1.50
  10   5  19    9.60    1.60
 -10   5 -20   71.89    3.90
  10   5  20   71.09    3.20
  11   5   0 1260.07   21.10
  11   5  -1  229.58    9.10
  11   5   1  235.88    9.20
  11   5  -2  213.58    8.60
  11   5   2  193.08    8.50
  11   5  -3   27.40    3.40
  11   5   3   25.20    3.30
  11   5   4   36.10    4.00
  11   5  -4   36.90    4.20
  11   5  -4   41.00    3.90
  11   5  -5  125.99    7.30
  11   5  -5  133.29    6.80
  11   5   5  126.49    7.00
  11   5  -6  155.78    8.20
  11   5  -6  153.88    7.10
  11   5   6  166.68    7.90
  11   5  -7    1.40    1.50
  11   5   7    1.90    2.00
  11   5  -7    1.50    1.90
  11   5   8    0.60    1.80
  11   5  -8    2.90    2.20
  11   5  -9   69.19    5.40
  11   5   9   76.99    5.50
  11   5 -10  181.28    8.30
  11   5  10  184.28    8.10
  11   5 -11   31.10    3.80
  11   5  11   30.50    3.60
 -11   5  11   23.30    2.90
  11   5  12   22.60    3.00
 -11   5  12   22.10    2.90
 -11   5 -12   20.40    2.70
  11   5 -12   24.60    3.30
  11   5  13    5.10    1.90
 -11   5  13    5.10    1.80
 -11   5 -13    6.60    2.20
  11   5 -13    5.60    2.00
  11   5  13    7.00    1.50
  11   5  14    0.10    2.00
 -11   5  14    2.10    1.40
 -11   5 -14    3.30    1.50
  11   5 -14    3.40    1.90
  11   5  14    7.50    1.70
 -11   5  15  310.27    9.00
 -11   5 -15  327.97    9.50
  11   5 -15  315.77    9.20
  11   5  15  321.17    8.20
  11   5  15  307.27    9.10
 -11   5  16   89.99    4.70
 -11   5 -16   87.69    4.90
  11   5 -16   94.59    4.80
  11   5  16   94.79    4.30
  11   5  16   97.09    4.90
 -11   5  17  250.67    7.20
  11   5 -17  245.58    7.00
  11   5  17  252.87    6.60
  11   5  17  253.77    7.40
  11   5  18   -2.20    1.40
 -11   5  18   -0.10    1.00
 -11   5 -18   -1.60    1.40
  11   5 -18    1.70    1.00
  11   5  18   -0.20    0.90
 -11   5 -19   21.40    2.10
  12   5   0   -1.20    1.90
  12   5  -1   83.69    5.40
  12   5   1   79.09    5.40
  12   5  -2  179.08    7.70
  12   5   2  176.78    7.90
  12   5  -3  163.48    7.50
  12   5   3  138.99    7.20
  12   5  -4  115.39    6.90
  12   5  -4  116.39    6.20
  12   5   4  122.29    6.70
  12   5  -5  311.67   11.10
  12   5  -5  308.47    9.70
  12   5   5  313.67   10.50
  12   5   6   23.80    3.30
  12   5  -6   23.40    3.60
  12   5   7   12.20    2.80
  12   5  -7    8.50    2.70
  12   5  -8  159.98    7.80
  12   5   8  164.28    7.60
  12   5   9    3.90    2.10
  12   5  -9    0.50    2.00
 -12   5  10  101.49    5.60
  12   5 -10  100.09    6.00
  12   5  10  105.89    6.00
  12   5  11    1.00    1.80
 -12   5  11    0.50    1.30
  12   5 -11    3.50    2.00
 -12   5  12   83.49    4.90
  12   5 -12   87.09    5.30
  12   5  12   92.89    5.30
  12   5  13   -0.30    1.80
 -12   5  13    5.20    1.60
  12   5 -13    0.00    1.70
  12   5  13    3.70    1.30
  12   5  14   11.90    2.20
 -12   5  14    9.10    1.70
  12   5 -14    6.80    1.80
  12   5  14   15.10    1.90
  12   5  15    2.70    1.60
 -12   5  15    3.30    1.30
 -12   5 -15    8.40    1.60
  12   5 -15    6.00    1.70
  12   5  15    6.80    1.40
 -12   5  16   73.19    3.80
 -12   5 -16   81.99    4.00
  12   5 -16   78.09    3.90
  12   5  16   76.59    3.50
  12   5  16   80.89    4.10
  12   5  17    9.40    1.60
  13   5   0  132.49    6.50
  13   5  -1   10.80    2.30
  13   5   1   10.80    2.30
  13   5  -2  304.27   10.40
  13   5  -2  278.07    9.00
  13   5   2  293.57    9.50
  13   5  -3   49.70    4.50
  13   5  -3   51.79    4.00
  13   5   3   53.39    4.30
  13   5  -4  226.78    9.00
  13   5   4  232.98    8.50
  13   5   5    3.90    2.00
  13   5  -5    8.00    2.40
  13   5   6   -1.30    2.00
  13   5  -6   -1.20    1.80
  13   5   7    2.50    1.60
  13   5  -7    0.60    1.80
  13   5  -8   43.70    4.00
  13   5   8   42.90    3.80
  13   5   9   27.40    3.10
 -13   5   9   37.10    3.30
  13   5  -9   34.20    3.50
  13   5  10   15.00    2.50
 -13   5  10   17.40    2.40
  13   5 -10   14.10    2.40
  13   5  11   -1.00    1.80
 -13   5  11    2.50    1.30
  13   5 -11    0.30    1.70
  13   5  12    0.30    1.50
 -13   5  12   -0.60    1.30
  13   5 -12   -1.80    1.60
  13   5  13   11.80    2.10
 -13   5  13   14.40    2.00
  13   5 -13   12.80    2.00
  13   5  14   14.80    2.10
 -13   5  14   15.70    1.90
  13   5 -14   16.40    2.10
  13   5 -15   86.09    3.80
  13   5  15   93.09    4.10
  14   5   0    1.00    1.20
  14   5   0   -0.30    1.50
  14   5   1    1.20    1.60
  14   5  -1    1.50    1.50
  14   5   1    1.70    1.50
  14   5   2    1.20    1.70
  14   5  -2    3.40    1.80
  14   5   2    4.00    1.60
  14   5   3   11.80    2.10
  14   5  -3   10.50    2.10
  14   5   4   18.00    2.40
  14   5  -4   25.80    3.10
  14   5  -5  114.39    5.90
  14   5   5  113.79    5.40
  14   5   6   10.80    2.20
  14   5  -6   15.10    2.60
  14   5  -7  188.18    7.30
  14   5   7  188.78    6.80
  14   5  -8  133.49    6.10
  14   5   8  125.69    5.50
  14   5   9   -1.90    1.60
 -14   5   9    0.50    1.20
  14   5  -9    3.30    1.90
 -14   5  10  489.75    9.60
  14   5 -10  499.15   10.70
  14   5  10  486.05   10.10
  14   5  11    9.40    1.90
 -14   5  11    8.30    1.50
  14   5 -11   10.90    2.00
  14   5 -12  556.54   10.10
  14   5  12  565.44   10.00
  14   5 -13   90.79    3.90
  14   5  13   94.99    4.00
  15   5   0  106.19    5.00
  15   5  -1   68.89    4.20
  15   5   1   67.69    4.00
  15   5  -2  160.08    6.30
  15   5   2  159.18    5.70
  15   5   2  154.78    5.40
  15   5   3   16.10    2.00
  15   5  -3   15.90    2.40
  15   5   4   20.30    2.20
  15   5  -4   18.60    2.50
  15   5   5   -1.20    1.40
  15   5  -5    0.80    1.40
  15   5   6    7.00    1.50
  15   5  -6    5.90    1.60
  15   5   7    4.40    1.40
  15   5  -7    3.30    1.40
  15   5   8   -1.00    1.30
  15   5  -8    4.40    1.60
  15   5   9   -0.50    1.20
  15   5  -9    3.60    1.40
  15   5 -10   -0.70    1.20
  16   5   0   -0.50    1.00
  16   5  -1    3.20    1.30
  16   5  -2    1.20    1.10
  16   5  -3   38.10    2.60
  16   5  -4    1.30    1.00
  16   5  -5   31.80    2.40
   0  -6   0   52.09    6.00
   0  -6  -1  145.69    9.80
   0  -6  -2    5.70    2.50
   0   6  -3  189.18   11.00
   0  -6  -3  176.18   11.00
   0   6  -4  181.18   10.80
   0  -6  -4  166.28   10.90
   0   6  -5  748.93   21.90
   0  -6  -5  751.92   23.10
   0   6  -6   22.10    4.40
   0  -6  -6   24.20    4.70
   0   6  -7 2670.73   42.70
   0  -6  -7 2662.23   44.00
   0  -6  -8   39.10    5.50
   0  -6  -9  750.22   23.70
   0  -6 -10   89.19    8.50
   0   6 -10   88.09    5.70
   0   6 -10   98.69    6.60
   0  -6 -11  274.57   14.60
   0   6 -11  279.57   10.20
   0   6 -11  291.07   11.30
   0  -6 -12  995.10   27.20
   0   6 -12  970.80   19.00
   0   6 -12  972.20   20.70
   0   6 -13  164.68    8.00
   0   6 -13  155.28    8.50
   0   6 -14   16.90    2.90
   0   6 -14   12.20    3.10
   0   6 -15 1096.59   20.00
   0   6 -15 1044.70   21.70
   0   6 -16 1185.68   20.60
   0   6 -16 1122.59   22.40
   0   6 -17  634.94   14.80
   0   6 -17  574.44   15.90
   0   6 -18    2.40    2.00
   0   6 -18    3.90    2.10
   0   6 -19  415.46   12.80
   0   6 -20    2.40    1.80
   0   6 -21   72.99    5.10
   0   6 -22  128.59    6.10
   0   6 -23   19.80    2.40
   0   6 -24   28.80    2.40
   1  -6   0    5.70    2.10
   1   6  -1   71.39    6.90
   1  -6  -1   75.59    7.10
   1  -6  -2   57.09    6.20
   1   6  -2   53.19    5.80
   1   6  -3   47.00    5.80
   1  -6  -3   41.30    5.50
   1   6  -4    2.80    2.20
   1  -6  -4    0.90    2.60
  -1   6  -5  171.48   10.40
   1   6  -5  157.98   10.40
   1  -6  -5  180.58   11.40
   1   6  -6  140.79   10.10
   1  -6  -6  152.78   10.60
   1   6  -7   65.49    6.90
  -1  -6  -7   66.79    7.30
   1  -6  -7   60.19    6.80
   1   6  -8  255.77   13.80
  -1  -6  -8  256.87   13.90
   1  -6  -8  248.58   13.70
  -1   6  -9  382.06   12.30
   1   6  -9  381.06   16.90
  -1  -6  -9  387.16   17.20
   1  -6  -9  391.36   17.10
   1   6  -9  386.46   12.50
  -1   6  -9  371.76   12.40
  -1   6 -10   70.69    5.40
  -1   6 -10   78.19    5.50
   1   6 -10   72.09    5.30
  -1  -6 -10   64.39    7.20
   1  -6 -10   61.09    6.90
   1   6 -10   73.89    5.70
  -1   6 -10   78.69    5.90
  -1   6 -11    6.40    2.20
  -1   6 -11   14.40    3.00
   1   6 -11    7.90    2.30
  -1  -6 -11    5.10    3.00
   1  -6 -11   14.20    3.90
   1   6 -11    8.40    2.60
  -1   6 -11    7.50    2.40
  -1   6 -12  260.07   10.40
  -1  -6 -12  243.98   13.60
   1  -6 -12  272.47   14.30
  -1   6 -12  276.77   10.20
   1   6 -12  263.07   10.00
   1   6 -12  259.87   10.90
  -1   6 -12  272.47   11.10
  -1   6 -13   25.50    3.60
  -1   6 -13   33.30    3.90
   1   6 -13   27.10    3.60
   1   6 -13   24.80    3.70
  -1   6 -13   26.30    3.90
  -1   6 -14   22.70    3.40
  -1   6 -14   26.50    3.50
   1   6 -14   21.90    3.20
   1   6 -14   18.40    3.30
  -1   6 -14   23.10    3.60
  -1   6 -15    0.10    1.70
  -1   6 -15   -1.70    2.00
   1   6 -15   -0.50    1.80
   1   6 -15    1.40    2.10
  -1   6 -15   -2.30    2.40
  -1   6 -16   14.90    2.90
  -1   6 -16   15.10    3.00
   1   6 -16   14.70    2.80
   1   6 -16   10.80    2.90
  -1   6 -16   16.70    3.40
  -1   6 -17   -2.00    2.00
  -1   6 -17   -1.20    2.20
   1   6 -17   -0.20    1.70
  -1   6 -17    1.10    2.10
   1   6 -18   -0.40    1.70
   1   6 -18    2.30    1.80
  -1   6 -18    1.10    2.30
   1   6 -19  178.58    7.50
   1   6 -19  175.98    8.30
  -1   6 -19  183.68    8.60
   1   6 -20    5.90    2.00
  -1   6 -20    4.80    2.10
   1   6 -21    0.20    1.60
  -1   6 -21   -0.80    1.90
   1   6 -22   83.09    4.90
  -1   6 -22   84.29    4.90
   1   6 -23   62.09    3.90
  -1   6 -23   54.39    3.70
  -1   6 -24   20.30    2.00
   2   6   0  540.15   18.70
   2  -6   0  534.25   18.00
   2   6  -1  274.47   13.50
   2   6   1  276.47   13.20
   2  -6  -1  278.17   13.30
   2   6  -2   55.79    6.30
   2   6   2   53.39    6.20
   2  -6  -2   58.69    6.50
   2   6  -3   95.19    8.30
   2  -6  -3   91.59    8.20
   2   6  -4   89.99    8.00
   2  -6  -4   98.69    8.50
   2   6  -5   14.20    3.80
   2  -6  -5   19.40    4.10
   2   6  -6   -9.80    3.40
   2  -6  -6   -0.30    2.50
   2   6  -7    1.90    2.40
   2  -6  -7    1.60    2.00
   2   6  -8    3.70    2.60
   2  -6  -8    7.40    2.70
  -2   6  -9   19.40    3.40
   2   6  -9   19.80    4.40
  -2   6  -9   14.80    2.60
   2   6  -9   22.00    3.00
   2  -6  -9   19.90    4.20
   2   6  -9   18.90    3.10
  -2   6  -9   17.20    2.90
   2   6  -9   20.70    3.00
  -2   6 -10  287.37   10.90
   2   6 -10  281.27   14.80
  -2  -6 -10  259.37   14.10
   2  -6 -10  254.07   14.00
  -2   6 -10  260.57    9.80
   2   6 -10  267.17   10.00
   2   6 -10  265.57    9.90
   2   6 -10  272.37   10.60
  -2   6 -10  269.47   10.60
  -2   6 -11    8.60    2.40
  -2   6 -11   13.20    2.80
   2   6 -11    9.00    2.20
  -2  -6 -11    9.80    3.30
   2  -6 -11   16.00    4.20
   2   6 -11   10.50    2.50
  -2   6 -11   13.00    3.20
  -2   6 -12   28.20    3.90
  -2   6 -12   25.30    3.40
   2   6 -12   26.90    3.60
   2   6 -12   28.20    3.90
  -2   6 -12   28.40    3.90
  -2   6 -13   12.60    2.90
  -2   6 -13   17.10    2.90
   2   6 -13   19.40    3.20
   2   6 -13   13.10    3.10
  -2   6 -13   17.20    3.40
  -2   6 -14  189.18    8.90
  -2   6 -14  175.38    8.10
   2   6 -14  199.68    8.70
   2   6 -14  190.68    9.30
  -2   6 -14  176.18    9.10
  -2   6 -15   26.90    3.60
  -2   6 -15   24.40    3.40
   2   6 -15   28.00    3.70
   2   6 -15   25.90    3.90
  -2   6 -15   22.80    3.50
  -2   6 -16    3.60    2.60
   2   6 -16    6.30    2.30
   2   6 -16    3.10    2.00
  -2   6 -16    5.90    2.40
  -2   6 -17  124.09    6.90
   2   6 -17  123.69    6.70
   2   6 -17  110.79    6.90
  -2   6 -17  112.59    7.10
  -2   6 -18   33.90    3.80
   2   6 -18   37.40    3.80
   2   6 -18   38.40    4.20
  -2   6 -18   40.50    4.40
   2   6 -19  311.17    9.80
   2   6 -19  311.77   10.70
  -2   6 -19  292.27   10.50
   2   6 -20   12.80    2.50
   2   6 -20   17.10    2.90
  -2   6 -20   17.50    3.00
   2   6 -21  124.29    6.10
  -2   6 -21  132.49    6.50
  -2   6 -22   27.90    3.00
   2   6 -22   27.50    2.90
   2   6 -23   47.20    3.20
  -2   6 -23   54.79    3.50
   3   6   0   -0.40    2.40
   3   6  -1  114.89    9.10
   3   6   1  108.19    8.70
   3  -6  -1  120.69    8.80
   3   6  -2   32.50    5.10
   3  -6  -2   24.30    4.20
   3   6   2   24.70    4.70
   3   6  -3  358.56   16.00
   3   6   3  375.26   15.90
   3  -6  -3  361.26   15.60
   3   6  -4   18.90    4.10
   3  -6  -4   13.20    3.30
   3   6   4    9.20    2.70
   3   6  -5  913.81   25.80
   3  -6  -5  939.81   25.90
   3   6  -6  287.47   14.70
   3  -6  -6  275.27   14.20
   3   6  -7  521.95   19.70
   3  -6  -7  541.25   19.80
   3   6  -8    1.20    1.60
  -3   6  -8    2.70    1.60
   3   6  -8    2.70    2.20
  -3   6  -8    6.10    2.40
   3   6  -8    1.40    1.60
   3  -6  -8    4.50    2.30
   3   6  -8    4.90    2.10
  -3   6  -8    0.90    1.90
  -3   6  -9   61.89    5.30
   3   6  -9   63.59    7.10
   3  -6  -9   60.79    6.90
  -3   6  -9   56.59    4.70
   3   6  -9   57.99    4.80
   3   6  -9   59.09    4.80
   3   6  -9   56.39    4.90
  -3   6  -9   65.19    5.20
  -3   6 -10   38.80    4.30
   3   6 -10   39.80    4.10
   3   6 -10   35.30    5.60
  -3   6 -10   36.50    3.80
   3  -6 -10   37.40    5.80
   3   6 -10   36.00    4.10
  -3   6 -10   33.70    3.90
   3   6 -10   36.40    3.80
  -3   6 -11   44.30    4.70
  -3  -6 -11   53.59    6.70
  -3   6 -11   54.59    4.70
   3   6 -11   51.89    4.70
   3   6 -11   51.49    4.60
   3  -6 -11   52.39    6.40
   3   6 -11   48.60    4.60
  -3   6 -11   51.89    4.80
  -3   6 -12    1.70    1.90
   3   6 -12    1.20    1.90
   3   6 -12    1.30    1.70
  -3   6 -12    6.90    2.30
  -3   6 -13   10.30    2.70
   3   6 -13    8.70    2.40
   3   6 -13    9.90    2.70
  -3   6 -13    7.80    2.10
  -3   6 -14  235.98   10.10
   3   6 -14  252.77    9.80
   3   6 -14  238.78   10.00
  -3   6 -14  230.58    9.90
  -3   6 -15    4.00    2.20
   3   6 -15    0.50    2.10
   3   6 -15    1.50    1.80
  -3   6 -15    1.70    1.90
  -3   6 -16  156.38    8.00
   3   6 -16  161.68    7.70
   3   6 -16  149.88    8.00
  -3   6 -16  147.49    7.90
  -3   6 -17    4.90    2.20
   3   6 -17    5.30    2.30
   3   6 -17    4.10    2.20
  -3   6 -17    3.40    2.30
  -3   6 -18   89.09    5.80
   3   6 -18   85.39    5.40
   3   6 -18   83.69    5.70
  -3   6 -18   93.59    6.10
  -3   6 -19  216.38    8.40
   3   6 -19  209.98    8.00
   3   6 -19  205.58    8.40
  -3   6 -19  207.98    8.50
  -3   6 -20   26.50    3.10
   3   6 -20   20.60    2.70
   3   6 -20   25.20    3.10
  -3   6 -20   27.20    3.20
   3   6 -21   19.60    2.50
   3   6 -21   25.40    2.90
  -3   6 -21   25.40    2.90
   3   6 -22   10.10    1.90
  -3   6 -22    7.20    1.70
   3   6 -23    4.20    1.30
  -3   6 -23    6.50    1.40
   4   6   0  680.93   22.10
   4   6  -1    5.40    2.40
   4  -6  -1    4.10    2.30
   4   6   1    7.90    3.00
   4   6  -2   -0.90    2.40
   4  -6  -2   -1.80    2.50
   4   6   2    2.30    2.40
   4   6  -3   22.50    4.80
   4  -6  -3   26.00    4.50
   4   6   3   30.00    4.80
   4   6  -4    1.50    2.70
   4  -6  -4    1.00    2.00
   4   6  -5   41.90    6.00
   4  -6  -5   36.90    5.50
   4   6   5   38.00    5.70
   4  -6  -6   63.59    7.10
   4   6  -6   56.29    6.80
   4   6  -7   27.20    3.40
   4   6  -7   25.30    3.10
  -4   6  -7   25.60    3.40
   4   6  -7   25.60    5.00
   4   6  -7   26.90    3.30
   4  -6  -7   18.70    4.10
   4   6  -7   29.70    3.40
  -4   6  -7   28.50    3.50
   4   6  -8   75.89    5.10
   4   6   8   70.29    4.80
  -4   6  -8   78.99    5.90
   4   6  -8   69.99    7.80
   4  -6  -8   73.59    7.90
   4   6  -8   70.39    5.40
   4   6  -8   78.19    5.40
   4   6  -8   69.09    5.10
  -4   6  -8   70.99    5.30
   4   6  -9   50.59    4.20
  -4   6  -9   50.69    4.70
   4   6  -9   48.60    4.40
   4   6  -9   53.09    6.70
   4   6  -9   59.79    4.90
   4  -6  -9   55.69    6.60
   4   6  -9   50.99    4.50
  -4   6  -9   57.19    4.80
  -4   6 -10   50.59    5.00
   4  -6 -10   63.09    7.10
   4   6 -10   58.69    4.90
   4   6 -10   53.59    6.60
   4   6 -10   63.29    5.00
   4   6 -10   61.79    5.10
  -4   6 -10   57.49    5.00
   4   6 -10   52.09    4.40
  -4   6 -11  141.49    8.10
   4   6 -11  153.88    7.90
   4   6 -11  145.49    7.50
   4   6 -11  147.49    7.60
  -4   6 -11  147.39    7.80
  -4   6 -12   21.20    3.40
   4   6 -12   28.40    3.70
   4   6 -12   23.90    3.40
  -4   6 -12   20.30    3.20
  -4   6 -13   29.10    3.90
   4   6 -13   25.00    3.40
   4   6 -13   25.70    3.50
  -4   6 -13   27.20    3.70
  -4   6 -14   78.59    6.10
   4   6 -14   84.89    5.90
   4   6 -14   83.59    5.90
  -4   6 -14   80.09    5.90
  -4   6 -15   10.40    2.60
   4   6 -15   13.20    2.80
   4   6 -15    8.90    2.40
  -4   6 -15   12.40    2.70
  -4   6 -16  154.98    8.20
   4   6 -16  171.28    7.90
   4   6 -16  157.28    7.70
  -4   6 -16  164.78    8.10
  -4   6 -17    0.40    1.90
   4   6 -17   -1.20    1.90
   4   6 -17    1.20    1.50
  -4   6 -17    1.30    1.70
  -4   6 -18   21.10    3.20
   4   6 -18   20.70    2.90
   4   6 -18   19.50    2.90
  -4   6 -18   24.60    3.30
  -4   6 -19    1.00    1.80
   4   6 -19   -1.20    1.60
  -4   6 -19   -2.50    1.70
  -4   6 -20    0.00    1.60
   4   6 -20   -0.80    1.50
   4   6 -20    1.70    1.60
  -4   6 -20   -0.60    1.30
   4   6 -21   59.59    3.70
   4   6 -21   68.49    4.00
  -4   6 -21   66.39    4.20
   4   6 -22    2.20    1.10
  -4   6 -22   -2.00    1.40
   5   6   0    1.70    3.00
   5   6  -1  210.78   12.80
   5   6   1  183.48   11.80
   5   6  -2  301.27   15.20
   5   6   2  300.77   15.10
   5  -6  -2  280.27   13.70
   5   6  -3   18.80    4.30
   5  -6  -3   20.30    4.40
   5   6   3   23.10    4.80
   5   6  -4   45.30    6.40
   5  -6  -4   42.50    5.70
   5   6   4   45.80    6.30
   5   6  -5  153.68    7.30
   5   6   5  156.38    7.10
  -5   6  -5  162.88    7.90
   5   6  -5  163.28   11.40
   5   6   5  146.69   10.70
   5  -6  -5  130.49    9.80
   5   6  -5  140.99    7.30
   5   6  -5  150.28    7.40
   5   6   5  153.28    7.20
   5   6   5  148.39    7.30
   5   6  -6    1.00    1.90
   5   6  -6    0.10    2.00
   5   6   6    3.50    1.40
   5   6   6   -1.40    1.70
  -5   6  -6    4.30    1.80
   5   6  -6    0.00    1.70
   5   6  -6    0.20    2.20
   5  -6  -6   -1.20    2.90
   5   6   6    1.50    1.90
   5   6  -7  541.55   13.70
   5   6   7  549.85   13.20
  -5   6  -7  568.04   15.20
   5   6  -7  521.95   20.50
   5   6   7  552.44   20.40
   5  -6  -7  572.74   20.70
   5   6  -7  535.25   14.20
   5   6  -7  544.15   13.90
   5   6   7  517.25   13.50
   5   6  -8    2.90    1.90
   5   6  -8    0.30    1.60
  -5   6  -8    1.00    1.90
   5   6  -8   -0.10    2.00
   5  -6  -8    1.80    2.10
  -5   6  -9  180.88    8.90
   5  -6  -9  193.08   12.20
   5   6  -9  168.38    8.20
   5   6  -9  175.78    8.20
   5   6  -9  164.48    7.70
  -5   6 -10    3.20    1.90
   5   6 -10    9.50    2.50
   5   6 -10    4.80    2.20
  -5   6 -11  347.97   12.40
   5   6 -11  327.97   11.40
   5   6 -11  331.67   11.10
   5   6 -11  348.27   11.10
  -5   6 -11  341.27   11.30
  -5   6 -12    5.70    2.40
   5   6 -12    2.90    1.80
   5   6 -12    3.80    2.10
   5   6 -12    3.10    1.80
  -5   6 -12    5.90    2.00
  -5   6 -13  225.88   10.10
   5   6 -13  227.08    9.40
   5   6 -13  244.18    9.40
  -5   6 -13  237.48    9.50
  -5   6 -14   -0.20    2.20
   5   6 -14   -1.60    2.10
   5   6 -14   -0.60    1.40
  -5   6 -14    1.60    1.60
  -5   6 -15   88.49    6.50
   5   6 -15   99.49    6.20
   5   6 -15  107.89    6.20
  -5   6 -15  100.09    6.20
  -5   6 -16  121.59    7.40
   5   6 -16  118.89    6.60
   5   6 -16  136.69    6.80
  -5   6 -16  129.69    6.80
  -5   6 -17    3.10    2.20
   5   6 -17    2.10    1.90
   5   6 -17   -1.20    1.60
  -5   6 -17    0.80    1.40
  -5   6 -18    0.70    1.70
   5   6 -18    0.60    1.70
   5   6 -18   -0.40    1.30
  -5   6 -18    2.30    1.50
  -5   6 -19    1.10    1.70
   5   6 -19    2.60    1.60
  -5   6 -19    0.70    1.50
  -5   6 -20  114.09    5.80
   5   6 -20  114.59    5.30
  -5   6 -20  124.89    5.50
  -5   6 -21    2.70    1.50
   5   6 -21    5.80    1.60
   6   6   0  579.44   14.10
   6   6   0  597.04   21.70
   6   6   0  603.04   14.10
   6   6   0  597.44   14.50
   6   6   1   30.50    3.40
   6   6  -1   27.80    3.30
   6   6  -1   29.30    3.50
   6   6   1   30.40    3.60
   6   6  -1   31.00    5.30
   6   6   1   33.10    5.40
   6   6   1   34.00    3.70
   6   6  -1   30.60    3.50
   6   6  -2   58.69    4.60
   6   6   2   63.09    4.70
   6   6  -2   78.19    8.20
   6  -6  -2   56.09    6.10
   6   6  -2   61.59    5.00
   6   6   2   64.79    7.40
   6   6  -2   57.29    4.60
   6   6   2   63.89    4.70
   6   6   2   58.09    4.80
   6   6  -3   11.70    2.20
   6   6   3   16.00    2.60
   6   6  -3   10.50    2.40
   6   6   3   16.60    2.70
   6   6  -3    9.50    3.40
   6  -6  -3    6.80    2.10
   6   6  -3   11.60    2.50
   6   6   3   10.20    3.30
   6   6   3   13.40    2.50
   6   6  -4   73.39    5.30
   6   6   4   81.09    5.40
  -6   6  -4   75.29    5.40
   6   6  -4   86.99    8.50
   6   6   4   82.29    8.30
   6  -6  -4   91.29    8.10
   6   6  -4   82.69    5.60
   6   6  -4   83.69    5.80
   6   6   4   80.19    5.30
   6   6   4   81.49    5.70
   6   6  -5    3.20    1.60
   6   6   5    6.30    2.00
   6   6  -5    2.30    1.60
   6   6   5    5.90    2.30
  -6   6  -5    6.40    2.20
   6   6  -5    2.00    2.00
   6   6  -5    3.20    2.20
   6  -6  -5    6.40    2.40
   6   6   5   -1.60    3.10
   6   6   5    4.70    1.80
   6   6  -6    3.40    1.90
   6   6  -6    4.30    2.00
   6   6   6    6.40    1.90
   6   6   6    6.80    2.10
  -6   6  -6    4.20    2.00
   6   6  -6    4.20    1.80
   6  -6  -6   -1.50    2.60
   6   6   6    4.10    2.60
   6   6   6    3.50    1.90
  -6   6  -7  247.48   10.10
   6   6  -7  235.98   13.80
   6   6   7  236.88   13.60
   6  -6  -7  235.48   13.40
   6   6  -7  243.28    9.80
   6   6  -7  225.38    9.20
   6   6   7  219.88    9.20
   6   6  -7  232.38    9.20
   6   6  -8   21.90    3.30
   6   6  -8   17.80    2.90
   6   6   8   27.30    3.60
  -6   6  -8   20.10    3.30
   6   6  -8   14.60    2.90
  -6   6  -9   44.70    4.70
   6   6  -9   45.70    4.60
   6   6  -9   47.80    4.40
   6   6   9   49.20    4.50
  -6   6 -10  141.49    8.10
   6   6 -10  159.58    8.00
   6   6  10  147.59    7.40
  -6   6 -11   61.59    5.50
   6   6 -11   77.39    5.80
   6   6 -11   72.39    5.20
  -6   6 -12   20.20    3.60
   6   6 -12   23.70    3.40
   6   6 -12   21.60    3.30
  -6   6 -13    6.60    2.50
   6   6 -13    4.20    2.20
  -6   6 -14   41.40    4.50
   6   6 -14   41.30    4.30
  -6   6 -15  146.39    7.90
   6   6 -15  143.59    7.30
  -6   6 -16   62.39    5.20
   6   6 -16   85.79    5.50
  -6   6 -17  174.28    8.10
   6   6 -17  183.98    7.60
  -6   6 -18   79.39    5.40
   6   6 -18   75.59    4.80
   6   6 -19  250.47    7.90
  -6   6 -19  268.67    9.00
  -6   6 -20   10.10    2.20
   6   6 -20    5.40    1.60
  -6   6 -21   12.60    2.00
   6   6 -21    8.10    1.50
   7   6   0    1.20    1.70
   7   6   0    0.80    1.90
   7   6   0   -2.90    3.20
   7   6   0    1.90    1.90
   7   6  -1    1.30    1.80
   7   6   1    1.00    1.50
   7   6  -1    1.10    1.80
   7   6   1    2.40    2.00
   7   6  -1    7.80    3.50
   7   6  -1    0.60    1.70
   7   6   1    2.20    1.30
   7   6  -2  137.19    7.20
   7   6   2  128.39    6.80
   7   6  -2  135.79   10.60
   7   6   2  137.49   10.70
   7   6  -2  130.99    7.20
   7   6  -2  128.49    6.80
   7   6   2  128.89    6.80
   7   6   2  124.69    7.00
   7   6  -3   49.00    4.40
   7   6   3   59.99    4.70
   7   6  -3   48.30    4.40
   7   6  -3   45.10    6.30
   7   6  -3   59.89    5.00
   7  -6  -3   47.60    5.90
   7   6   3   55.89    4.60
   7   6   3   49.40    4.50
   7   6  -4   10.40    2.40
   7   6   4   11.90    2.20
   7   6  -4    9.20    2.40
   7   6   4   10.20    2.40
   7   6  -4    9.10    2.20
   7   6  -4   14.40    3.70
   7  -6  -4   17.30    3.70
   7   6   4   21.00    4.30
   7   6   4   10.10    2.30
   7   6  -5   19.80    3.10
   7   6   5   23.40    3.00
   7   6  -5   19.90    3.10
   7   6   5   26.80    3.60
   7   6  -5   21.80    3.30
   7   6   5   18.00    2.70
   7   6  -6    6.60    2.20
   7   6  -6    7.20    2.20
   7   6   6   11.30    2.50
  -7   6  -6    9.10    2.20
   7   6  -6    5.80    2.20
   7   6   6    6.90    2.10
   7   6  -7   31.00    3.70
   7   6   7   34.90    4.10
  -7   6  -7   38.40    4.20
   7   6  -7   36.00    4.00
   7   6   7   32.90    3.60
   7   6  -8    1.70    1.80
   7   6   8    1.50    1.80
  -7   6  -8    0.90    1.60
   7   6  -8   -0.20    2.10
   7   6   8   -1.90    1.60
  -7   6  -9  168.48    8.50
   7   6  -9  176.58    8.50
   7   6  -9  188.08    8.30
   7   6   9  183.08    8.40
   7   6 -10   14.90    2.90
   7   6  10   20.60    3.10
  -7   6 -10   14.60    3.10
   7   6 -10   13.10    2.80
  -7   6 -11  486.55   14.40
   7   6 -11  514.35   14.10
   7   6 -11  520.35   13.50
   7   6  11  469.35   13.10
   7   6  12    3.50    2.00
  -7   6 -12    4.60    2.40
   7   6 -12    9.90    2.80
   7   6 -12    4.10    2.20
  -7   6 -13  363.66   12.40
   7   6 -13  387.56   11.90
   7   6  13  371.26   11.00
  -7   6 -14  104.29    6.70
   7   6 -14   95.89    6.00
  -7   6 -15  206.48    9.10
   7   6 -15  218.98    8.70
  -7   6 -16  143.79    7.30
   7   6 -16  137.59    6.70
  -7   6 -17   94.99    5.80
   7   6 -17   97.39    5.40
  -7   6 -18   81.29    5.20
   7   6 -18   80.59    4.70
  -7   6 -19    1.50    1.60
   7   6 -19    1.50    1.30
  -7   6 -20  152.08    6.00
   7   6 -20  134.89    5.00
   8   6   0   30.80    3.50
   8   6   0   31.30    3.70
   8   6   0   38.90    4.00
   8   6  -1   38.80    3.80
   8   6   1   34.20    3.80
   8   6   1   31.50    3.80
   8   6  -1   43.30    4.20
   8   6  -1   39.60    4.30
   8   6   1   43.30    4.10
   8   6  -2   -0.20    1.60
   8   6   2    1.00    1.50
   8   6  -2    4.40    2.20
   8   6   2    1.30    1.60
   8   6   2    4.20    1.90
   8   6   3   48.20    4.20
   8   6  -3   56.09    4.80
   8   6  -3   48.40    4.50
   8   6   3   51.19    4.30
   8   6   3   53.19    4.80
   8   6  -3   47.00    4.50
   8   6   4    0.60    1.50
   8   6  -4    0.10    2.00
   8   6   4    2.20    2.10
   8   6  -4    5.00    2.20
   8   6   4    2.40    1.50
   8   6  -4    1.00    1.80
   8   6  -5  257.27   10.10
   8   6  -5  267.27    9.90
   8   6   5  266.57    9.50
   8   6   5  257.27   10.10
   8   6  -6  100.79    6.50
   8   6  -6  103.29    6.30
   8   6   6  102.69    6.00
   8   6   6   96.19    6.30
  -8   6  -7  302.57   10.70
   8   6  -7  300.37   11.00
   8   6  -7  290.77   10.20
   8   6   7  297.87   10.10
   8   6   7  285.47   10.60
   8   6  -8   14.50    2.80
   8   6   8    7.50    2.20
  -8   6  -8   11.60    2.40
   8   6  -8   12.00    2.70
   8   6   8   15.40    2.50
   8   6  -9   18.10    3.10
   8   6   9   16.00    2.80
  -8   6  -9   17.00    3.00
   8   6  -9   18.20    3.10
   8   6   9   20.60    2.90
   8   6  10    1.40    1.80
  -8   6 -10    4.70    2.10
   8   6 -10   -1.20    2.30
   8   6  10    1.70    1.60
   8   6 -10    2.10    1.80
   8   6  11   15.30    2.70
  -8   6 -11   17.90    3.10
   8   6 -11   14.10    2.90
   8   6  11   21.80    3.10
   8   6 -11   15.60    2.70
  -8   6 -12  129.79    7.30
   8   6 -12  153.98    7.60
   8   6 -12  147.09    7.10
   8   6  12  149.99    6.80
   8   6  12  152.58    7.40
  -8   6 -13  183.38    8.40
   8   6 -13  215.18    8.80
   8   6  13  207.48    7.80
   8   6  13  200.08    8.00
   8   6  14   -0.50    2.00
  -8   6 -14    0.30    1.90
   8   6 -14    4.50    2.30
  -8   6 -15  331.57   10.70
   8   6 -15  345.27   10.40
   8   6  15  339.67    9.40
   8   6  15  335.27    9.50
  -8   6 -16   17.70    2.90
   8   6 -16   16.60    2.60
   8   6  16   18.90    2.50
  -8   6 -17  243.38    8.50
   8   6 -17  224.18    7.60
   8   6  17  227.38    7.00
  -8   6 -18   -0.40    1.50
   8   6 -18   -1.00    1.30
   8   6  18   -0.90    1.20
  -8   6 -19  173.28    6.30
   8   6 -19  155.58    5.40
   8   6  19  173.58    5.20
  -8   6 -20    4.40    1.40
   9   6   0    0.20    2.00
   9   6   0    0.50    1.90
   9   6   1    8.60    2.30
   9   6  -1   11.00    2.90
   9   6   1   14.60    3.10
   9   6   1   12.30    2.30
   9   6   2   27.20    3.50
   9   6  -2   18.70    3.10
   9   6   2   23.10    3.30
   9   6  -2   27.50    3.50
   9   6   2   18.90    2.70
   9   6   3   28.00    3.40
   9   6  -3   28.60    3.60
   9   6   3   25.00    3.60
   9   6  -3   21.30    3.30
   9   6   3   34.00    3.70
   9   6  -4  292.17   10.80
   9   6  -4  282.67   10.20
   9   6   4  290.77    9.80
   9   6   4  286.77   10.60
   9   6   4  282.17    9.80
   9   6  -5  210.18    9.20
   9   6  -5  226.58    9.10
   9   6   5  219.78    8.50
   9   6   5  222.78    9.40
   9   6  -6   40.50    4.40
   9   6  -6   50.79    4.50
   9   6   6   46.30    4.00
   9   6   6   45.50    4.50
   9   6  -7   15.80    2.90
   9   6   7   16.80    3.10
   9   6  -7    9.40    2.60
   9   6   7   18.70    2.70
   9   6  -8    0.00    1.80
   9   6   8   -1.10    2.30
   9   6  -8   -0.90    2.10
   9   6   8   -0.80    1.40
   9   6  -9    2.60    2.00
   9   6   9    1.10    2.00
  -9   6  -9    5.50    1.90
   9   6  -9    0.20    2.10
   9   6   9    6.30    2.20
   9   6  10    2.20    1.80
  -9   6 -10    2.40    1.80
   9   6 -10    2.50    1.90
   9   6  10    2.80    1.50
   9   6 -10    1.40    1.70
   9   6  11   19.60    3.00
  -9   6 -11   24.90    3.50
   9   6 -11   20.50    3.20
   9   6  11   22.10    2.70
   9   6 -11   17.60    2.80
  -9   6 -12   85.19    5.60
   9   6 -12   85.59    5.70
   9   6  12   95.99    5.30
   9   6  12   86.99    5.40
  -9   6 -13   88.29    5.60
   9   6 -13   96.09    5.80
   9   6  13   93.59    4.90
   9   6  13  100.19    5.70
   9   6  14   14.10    2.40
  -9   6 -14   16.70    2.70
   9   6 -14   18.50    2.90
   9   6  14   14.20    2.10
   9   6  15   10.10    2.00
  -9   6 -15   13.10    2.40
   9   6 -15    6.10    2.00
   9   6  15    7.60    1.50
   9   6  16   24.80    2.50
  -9   6 -16   21.80    2.80
   9   6 -16   25.20    2.90
   9   6  16   22.20    2.20
  -9   6 -17    0.10    1.50
   9   6 -17    1.90    1.40
   9   6  17   -1.60    1.20
  -9   6 -18    7.20    1.70
   9   6 -18    4.10    1.20
  -9   6 -19  108.59    4.50
  10   6   0  337.37   11.20
  10   6  -1  708.73   16.20
  10   6  -1  765.02   16.60
  10   6   1  738.33   16.40
  10   6   2    7.70    2.20
  10   6  -2    6.80    2.10
  10   6  -3   78.29    5.70
  10   6  -3   83.49    5.70
  10   6   3   83.99    5.30
  10   6   3   75.59    5.50
  10   6  -4   33.20    3.70
  10   6   4   32.00    3.90
  10   6  -4   44.70    4.40
  10   6   4   35.10    3.50
  10   6  -5  163.68    8.10
  10   6  -5  157.58    7.40
  10   6   5  156.68    6.90
  10   6   5  162.68    7.90
  10   6  -6   16.90    2.70
  10   6   6   22.70    3.50
  10   6  -6   17.10    3.10
  10   6   6   14.10    2.30
  10   6  -7  235.38    9.50
  10   6  -7  234.18    8.80
  10   6   7  229.38    8.10
  10   6   7  240.08    9.40
  10   6  -8   19.70    2.90
  10   6   8   16.80    2.90
  10   6  -8   15.20    2.80
  10   6   8   19.20    2.50
  10   6  -9  135.69    7.20
  10   6  -9  133.39    6.50
  10   6   9  141.49    6.20
  10   6   9  142.59    7.20
  10   6  10    3.50    2.00
  10   6 -10    8.90    2.60
  10   6 -10    4.80    1.90
 -10   6 -11   40.50    3.70
  10   6 -11   41.40    4.00
  10   6 -11   45.80    3.80
  10   6  11   44.50    4.10
 -10   6 -12   90.79    5.20
  10   6 -12  100.39    5.80
  10   6  12   97.19    5.50
 -10   6 -13   35.50    3.40
  10   6 -13   32.20    3.40
  10   6  13   35.50    3.40
 -10   6 -14   30.30    3.10
  10   6 -14   28.70    3.10
  10   6  14   32.50    3.00
 -10   6 -15   25.70    2.80
  10   6 -15   22.10    2.60
  10   6  15   27.40    2.60
 -10   6 -16   89.09    4.50
  10   6  16   94.39    4.20
 -10   6 -17   10.70    1.70
  10   6 -17    8.90    1.60
  11   6   0    0.10    1.90
  11   6  -1   82.79    5.50
  11   6  -1   83.09    5.50
  11   6   1   90.09    5.80
  11   6  -2    2.20    2.00
  11   6   2    2.00    2.20
  11   6  -2   -2.00    2.10
  11   6  -3   75.69    5.50
  11   6  -3   67.89    5.00
  11   6   3   76.39    5.40
  11   6  -4   35.30    3.90
  11   6  -4   44.30    4.10
  11   6   4   42.90    4.10
  11   6  -5   90.49    5.90
  11   6  -5   88.69    5.40
  11   6   5  103.49    6.10
  11   6   6   39.30    4.00
  11   6  -6   42.80    4.10
  11   6  -6   44.40    3.90
  11   6  -7   20.30    2.70
  11   6   7   23.30    3.00
  11   6  -7   17.60    2.90
  11   6  -8   -0.10    1.50
  11   6   8    0.10    2.00
  11   6  -8   -1.30    1.90
  11   6   9   16.60    2.60
  11   6  -9   20.50    3.00
  11   6  -9   14.10    2.30
  11   6  10   -2.40    2.30
  11   6 -10    2.30    1.60
  11   6 -10   -2.10    1.60
  11   6  11   -1.90    1.80
  11   6 -11   -1.30    2.00
  11   6  12   19.50    2.70
  11   6 -12   12.80    2.30
  11   6  13   -2.00    1.70
  11   6 -13   -1.20    1.60
  11   6  14    0.70    1.50
  11   6 -14    4.10    1.60
  11   6  15   17.90    2.00
  11   6 -15   16.80    2.10
  11   6 -16   24.30    2.20
  12   6   0  134.39    6.50
  12   6  -1  350.46   10.40
  12   6  -1  349.67   10.20
  12   6   1  357.96   10.40
  12   6  -2  101.19    5.80
  12   6  -2   91.79    5.40
  12   6   2   99.69    5.60
  12   6  -3  477.95   12.30
  12   6  -3  466.25   11.50
  12   6   3  464.75   11.90
  12   6  -4    6.30    2.10
  12   6   4    7.00    2.20
  12   6  -4    6.00    1.90
  12   6  -5   91.09    5.60
  12   6  -5   90.99    5.10
  12   6   5   93.69    5.60
  12   6  -6  128.79    6.50
  12   6  -6  127.49    5.80
  12   6   6  136.49    6.50
  12   6  -7   19.50    2.40
  12   6   7   26.20    3.10
  12   6  -7   23.60    3.10
  12   6   8   28.00    3.00
  12   6  -8   27.40    3.20
  12   6  -8   20.90    2.40
  12   6   9   -2.10    1.80
  12   6  -9    2.20    1.80
  12   6 -10   76.39    4.60
  12   6  10   73.79    4.40
  12   6  11   17.40    2.30
  12   6 -11   14.00    2.30
  12   6 -12  110.69    5.00
  12   6  12  108.49    4.80
  12   6  13    9.50    1.80
  12   6 -13    5.00    1.50
  12   6 -14   18.80    2.10
  12   6  14   26.50    2.20
  13   6   0    0.40    1.50
  13   6  -1    2.90    1.50
  13   6   1    1.00    1.50
  13   6  -1   -0.50    1.30
  13   6  -2   -0.20    1.60
  13   6   2    0.70    1.50
  13   6  -2    3.00    1.60
  13   6  -3   32.80    3.20
  13   6  -3   34.80    3.10
  13   6   3   38.20    3.40
  13   6  -4    1.10    1.20
  13   6   4    1.20    1.60
  13   6  -4    1.10    1.50
  13   6  -5   71.99    4.50
  13   6  -5   78.89    4.10
  13   6   5   79.99    4.60
  13   6  -6   40.00    3.50
  13   6   6   39.70    3.40
  13   6  -7   79.19    4.60
  13   6   7   82.89    4.50
  13   6   8    3.90    1.60
  13   6  -8    4.60    1.70
  13   6  -9  381.06    9.10
  13   6   9  372.06    8.70
  13   6  10    6.80    1.60
  13   6 -10    3.40    1.50
  13   6 -11  532.95    9.70
  13   6  11  537.95    9.50
  13   6 -12   64.29    3.30
  13   6  12   65.99    3.20
  14   6   0    3.50    1.30
  14   6  -1   28.70    2.50
  14   6  -1   33.70    2.60
  14   6   1   30.70    2.60
  14   6  -2    0.00    1.00
  14   6   2    1.50    1.20
  14   6   3    1.00    1.30
  14   6  -3    0.00    1.10
  14   6   4    5.60    1.50
  14   6  -4    3.30    1.30
  14   6   5   23.40    2.30
  14   6  -5   19.50    2.20
  14   6   6   12.60    1.80
  14   6  -6   15.80    2.00
  14   6   7   -0.90    1.10
  14   6  -7   -2.60    1.30
  14   6   8    2.90    1.20
  14   6  -8   -0.30    1.10
   0   7   0    1.70    1.50
   0   7  -1    0.20    1.50
   0   7  -2   -0.30    1.50
   0  -7  -2   -1.60    2.70
   0   7  -2    0.40    1.70
   0   7  -3   -0.10    1.70
   0  -7  -3    2.10    2.40
   0   7  -3   -1.00    1.60
   0   7  -4   -0.30    1.50
   0  -7  -4   -0.70    2.20
   0   7  -4   -0.40    1.70
   0   7  -5   -0.10    1.40
   0   7  -5   -0.30    1.90
   0   7   6    0.80    1.60
   0   7  -6   -1.30    2.00
   0   7   7   -1.50    1.60
   0   7  -7    1.60    1.80
   0   7  -8   -0.70    1.70
   0   7  -8    2.20    2.30
   0   7  -9    0.70    1.80
   0   7  -9    1.30    2.20
   0   7 -10    4.10    2.00
   0   7 -10    1.20    2.00
   0   7 -11    0.40    2.00
   0   7 -11    0.50    2.10
   0   7 -12    1.70    1.90
   0   7 -12   -1.80    2.40
   0   7 -13   -2.10    2.40
   0   7 -13    5.40    2.50
   0   7 -14    0.90    1.80
   0   7 -14   -1.90    2.20
   0   7 -15    2.20    1.70
   0   7 -15    1.20    2.10
   0   7 -16   -1.30    2.20
   0   7 -17   -1.00    1.80
   0   7 -18    0.00    1.60
   0   7 -19   -2.50    1.80
   0   7 -20    1.20    1.40
   0   7 -21    2.00    1.20
   1   7   0  316.57   10.50
   1   7   0  322.27   10.20
   1   7  -1  334.37   10.70
   1   7   1  313.87   10.60
  -1  -7  -1  287.27   14.40
   1   7  -1  316.37   10.10
   1   7   1  318.07   10.20
   1   7  -2 1082.49   19.00
  -1   7  -2 1058.59   18.70
   1   7   2 1053.49   19.20
  -1  -7  -2 1016.20   27.10
   1  -7  -2 1028.70   26.70
   1   7  -2 1075.89   18.50
   1   7   2 1052.49   18.50
   1   7  -2 1063.39   20.40
  -1   7  -2 1094.39   20.70
   1   7  -3   27.70    3.50
  -1   7  -3   25.50    3.10
  -1  -7  -3   27.40    4.80
   1  -7  -3   26.10    5.00
   1   7   3   30.00    3.50
   1   7  -3   26.30    3.50
  -1   7  -3   28.00    3.80
   1   7  -4  295.37   10.00
  -1   7  -4  305.67    9.90
  -1  -7  -4  281.67   14.70
   1  -7  -4  300.47   14.90
   1   7  -4  287.67    9.70
   1   7   4  298.87   10.00
   1   7  -4  303.27   11.20
  -1   7  -4  306.37   11.30
   1   7  -5   18.00    2.70
   1   7   5   15.90    2.70
   1   7  -5   14.70    2.90
  -1   7  -5   14.50    2.90
   1   7  -5   14.50    2.50
   1   7  -6   14.90    2.60
   1   7   6   16.30    2.90
   1   7  -6   15.50    3.10
  -1   7  -6   17.90    3.00
   1   7  -6   22.90    3.10
   1   7  -7  319.27   10.60
   1   7  -7  294.17   10.30
   1   7   7  321.47   10.70
   1   7  -7  317.97   11.60
  -1   7  -7  333.17   11.90
  -1   7  -8   31.90    3.70
   1   7  -8   23.90    3.30
   1   7  -8   21.80    3.40
  -1   7  -8   29.80    3.90
  -1   7  -9   92.49    6.00
   1   7  -9   92.99    5.90
   1   7  -9   98.89    6.70
  -1   7  -9   85.99    6.30
   1   7 -10   39.10    4.00
  -1   7 -10   34.50    3.70
   1   7 -10   41.10    4.60
  -1   7 -10   36.60    4.20
  -1   7 -11    2.30    1.80
   1   7 -11    5.50    2.30
   1   7 -11   -2.00    2.20
  -1   7 -11    0.30    2.00
  -1   7 -12   51.19    4.60
   1   7 -12   49.30    4.40
  -1   7 -12   52.29    5.00
   1   7 -12   40.80    4.40
  -1   7 -13   -1.30    2.10
   1   7 -13    1.20    1.80
   1   7 -13    3.40    2.40
  -1   7 -13   -0.80    2.20
   1   7 -14   -0.90    1.90
   1   7 -14    2.60    1.90
  -1   7 -14    2.30    2.00
   1   7 -15   42.40    4.10
   1   7 -15   33.80    4.00
  -1   7 -15   35.30    4.10
   1   7 -16   18.60    3.00
   1   7 -16   17.20    3.00
  -1   7 -16   15.40    3.10
   1   7 -17    5.90    2.00
   1   7 -17    5.40    2.10
  -1   7 -17    7.20    2.20
   1   7 -18   88.89    5.40
  -1   7 -18   79.19    5.10
   1   7 -19   72.89    4.60
  -1   7 -19   73.09    4.60
   1   7 -20    0.00    1.40
  -1   7 -20    2.20    1.60
   1   7 -21    3.40    1.30
  -1   7 -21    3.60    1.30
   2   7   0    1.20    1.60
   2   7   0    0.60    1.50
   2   7  -1  213.88    8.80
   2   7   1  209.28    8.70
   2   7  -1  218.98    8.70
   2   7   1  226.38    8.90
   2   7  -2  211.18    8.60
   2   7   2  219.18    8.80
   2   7  -2  216.48    8.50
   2   7  -2  209.58    8.50
   2   7   2  201.38    8.40
   2   7  -3  960.10   18.20
   2   7   3  974.80   18.40
  -2   7  -3  997.10   17.80
   2   7  -3  994.30   26.70
  -2  -7  -3  938.41   26.50
   2  -7  -3  959.10   25.90
   2   7  -3 1010.30   18.30
   2   7   3  968.60   18.40
   2   7  -3  957.70   19.20
  -2   7  -3  978.70   19.80
   2   7  -4  272.77    9.70
   2   7   4  287.67   10.00
   2   7  -4  287.87   10.00
   2   7   4  274.17    9.80
   2   7  -4  285.87   10.70
  -2   7  -4  286.47   10.70
   2   7  -5    5.10    1.90
   2   7   5    6.00    2.00
   2   7   5    4.30    1.80
   2   7  -5    9.60    2.60
  -2   7  -5    4.40    2.10
   2   7  -5    4.30    1.70
   2   7  -6    8.00    2.40
   2   7   6    4.00    1.60
   2   7   6    4.70    1.80
   2   7  -6    4.00    2.00
  -2   7  -6    5.30    1.90
   2   7  -6    9.70    2.70
   2   7  -7    5.80    1.80
   2   7   7    3.00    1.80
   2   7  -7    5.60    2.10
   2   7   7    6.20    2.30
   2   7  -7    5.00    2.10
  -2   7  -7    6.80    2.30
   2   7  -7    5.10    2.10
   2   7   8   16.90    2.80
  -2   7  -8   24.50    3.20
   2   7  -8   16.20    2.70
   2   7  -8   23.30    3.40
   2   7  -8   17.50    3.10
  -2   7  -8   18.50    3.10
   2   7   9   14.00    2.60
  -2   7  -9   10.70    2.50
   2   7  -9    8.90    2.30
   2   7  -9   15.40    3.00
  -2   7  -9   13.10    2.90
   2   7  10  315.67   10.10
   2   7 -10  333.87   11.10
   2   7 -10  319.17   11.60
  -2   7 -10  312.07   11.50
   2   7  11  166.18    7.20
   2   7 -11  161.38    7.80
   2   7 -11  145.69    7.90
  -2   7 -11  156.48    8.30
   2   7 -12  301.67   10.40
   2   7 -12  282.47   10.80
  -2   7 -12  296.97   11.20
   2   7 -13   84.69    5.70
   2   7 -13   75.89    5.80
  -2   7 -13   78.39    5.80
   2   7 -14   82.09    5.50
   2   7 -14   76.79    5.70
  -2   7 -14   81.69    5.80
   2   7 -15   90.29    5.60
   2   7 -15   85.29    5.80
  -2   7 -15   81.09    5.70
   2   7 -16  245.18    8.70
   2   7 -16  249.28    9.40
  -2   7 -16  240.88    9.30
   2   7 -17   -3.40    2.10
   2   7 -17    2.00    1.60
  -2   7 -17    1.00    1.50
   2   7 -18    2.90    1.70
   2   7 -18   -0.40    1.50
  -2   7 -18    1.30    1.60
   2   7 -19  174.28    6.70
  -2   7 -19  179.08    6.80
   2   7 -20  120.59    5.00
  -2   7 -20  109.29    4.90
   3   7   0   12.90    2.40
   3   7   0   10.90    2.10
   3   7   0   14.00    2.40
   3   7  -1    8.30    2.20
   3   7  -1    6.50    2.00
   3   7   1    4.70    1.80
   3   7  -1    3.90    1.60
   3   7   1    0.20    1.80
   3   7  -2    7.60    2.00
   3   7  -2    7.00    2.10
   3   7   2    9.00    2.20
   3   7  -2    6.70    2.30
   3   7   2   11.20    2.40
   3   7  -3   84.09    5.60
   3   7   3   84.99    5.60
   3   7  -3   90.29    5.70
   3   7   3   82.49    5.60
   3   7  -3   81.69    5.70
  -3   7  -3   90.59    6.20
   3   7  -4   38.70    3.90
   3   7   4   41.60    4.00
   3   7  -4   39.00    4.00
   3   7   4   34.10    3.70
   3   7  -4   45.00    4.40
  -3   7  -4   43.40    4.40
   3   7  -5   26.50    3.50
   3   7  -5   24.40    3.20
   3   7   5   25.30    3.20
   3   7   5   24.40    3.30
   3   7  -5   26.50    3.50
  -3   7  -5   21.50    3.10
   3   7  -6    4.50    2.00
   3   7  -6    4.60    1.90
   3   7   6    7.50    1.90
   3   7   6    3.10    1.80
   3   7  -6    2.90    1.90
  -3   7  -6    2.40    1.80
   3   7  -7  242.48    9.10
   3   7   7  235.28    9.10
   3   7  -7  250.47    9.60
   3   7  -7  224.18    9.10
   3   7   7  249.58    9.70
   3   7  -7  245.48    9.90
  -3   7  -7  237.58    9.90
   3   7  -8    8.80    1.90
   3   7   8   14.40    2.50
   3   7  -8   14.30    2.80
   3   7   8    9.60    2.40
   3   7  -8   11.10    2.60
  -3   7  -8   14.00    2.70
   3   7  -8   14.00    2.70
   3   7   9   38.20    3.70
   3   7  -9   29.30    3.50
   3   7  -9   36.60    4.10
  -3   7  -9   37.10    4.20
   3   7  -9   32.50    3.80
   3   7  10    0.10    1.50
   3   7 -10   -0.70    1.90
   3   7 -10    0.20    1.90
  -3   7 -10    1.20    1.60
   3   7 -11   52.79    4.90
   3   7 -11   47.90    4.70
  -3   7 -11   54.59    4.90
   3   7 -12   38.60    4.10
   3   7 -12   34.60    4.10
  -3   7 -12   34.50    3.90
   3   7 -13    0.60    1.90
   3   7 -13   -2.50    2.20
  -3   7 -13    1.60    1.70
   3   7 -14  129.49    6.80
   3   7 -14  109.19    6.50
  -3   7 -14  114.29    6.60
   3   7 -15   -1.70    2.20
   3   7 -15   -0.10    1.70
  -3   7 -15    0.30    1.60
   3   7 -16   58.49    4.40
   3   7 -16   57.59    4.50
  -3   7 -16   53.39    4.40
   3   7 -17    0.90    1.70
   3   7 -17   -1.40    1.40
  -3   7 -17    0.20    1.60
   3   7 -18   22.40    2.80
  -3   7 -18   28.70    3.10
   3   7 -18   23.70    2.80
   3   7 -19   41.70    3.20
  -3   7 -19   42.00    3.30
   3   7 -20   48.90    3.10
  -3   7 -20   49.10    3.20
   4   7   0   -0.80    2.00
   4   7   0   -1.20    1.60
   4   7   0   -0.70    1.70
   4   7  -1    0.80    1.80
   4   7  -1    0.80    1.80
   4   7   1    3.70    2.00
   4   7   1    1.30    1.70
   4   7  -1    0.70    2.00
   4   7   1    1.70    1.70
   4   7  -2   14.60    2.70
   4   7  -2   17.20    2.70
   4   7   2   23.50    3.30
   4   7   2   22.10    3.10
   4   7  -2   17.80    2.80
   4   7   2   16.70    2.80
   4   7  -3    5.00    2.40
   4   7  -3    2.70    1.80
   4   7   3    4.00    1.90
   4   7   3    1.40    1.60
   4   7  -4  102.99    6.30
   4   7   4  101.79    6.00
   4   7  -4   97.29    6.00
   4   7   4  102.39    6.20
  -4   7  -4   98.29    6.30
   4   7  -5   51.49    4.50
   4   7   5   51.29    4.40
   4   7  -5   51.99    4.50
   4   7   5   57.99    4.80
   4   7  -5   48.70    4.50
  -4   7  -5   52.59    4.70
   4   7  -6   38.50    3.90
   4   7   6   33.80    3.60
   4   7  -6   33.20    3.60
   4   7  -6   37.90    4.10
   4   7   6   37.00    4.10
   4   7  -6   42.30    4.30
  -4   7  -6   38.80    4.10
   4   7  -7    3.00    1.60
   4   7   7    5.20    1.80
   4   7  -7    1.10    2.00
   4   7   7    3.30    1.80
   4   7  -7    1.40    1.60
  -4   7  -7    5.40    2.20
   4   7  -7    3.10    1.70
   4   7  -8   60.39    4.70
   4   7   8   64.09    4.70
   4   7  -8   63.59    5.10
   4   7  -8   64.89    5.10
   4   7   8   59.29    4.80
   4   7  -8   64.09    5.10
  -4   7  -8   68.69    5.40
   4   7   9  138.19    6.70
   4   7  -9  127.69    7.00
   4   7  -9  133.29    7.10
   4   7   9  122.49    6.90
   4   7  -9  133.49    7.20
  -4   7  -9  128.99    7.10
   4   7  -9  132.29    6.70
   4   7 -10  559.64   14.30
   4   7 -10  571.24   14.20
   4   7 -10  576.14   14.60
  -4   7 -10  584.24   14.90
   4   7 -11  119.19    6.70
   4   7 -11  117.99    6.70
  -4   7 -11  121.39    6.80
   4   7 -12  148.19    7.30
   4   7 -12  157.68    7.60
  -4   7 -12  156.08    7.70
   4   7 -13  233.28    9.00
   4   7 -13  227.58    8.90
  -4   7 -13  227.38    9.00
   4   7 -14   91.59    5.70
   4   7 -14   92.29    5.60
  -4   7 -14  107.49    6.20
   4   7 -15  120.79    6.30
   4   7 -15  110.49    6.00
  -4   7 -15  110.99    6.00
   4   7 -16   30.70    3.40
   4   7 -16   30.60    3.10
  -4   7 -16   34.70    3.40
   4   7 -17    0.30    1.60
   4   7 -17    1.10    1.40
  -4   7 -17    4.10    1.50
   4   7 -18   43.50    3.50
   4   7 -18   43.90    3.30
  -4   7 -18   48.10    3.40
   4   7 -19   31.10    2.80
   4   7 -19   32.10    2.60
  -4   7 -19   28.20    2.50
   4   7  20   15.20    1.80
   5   7   0    4.40    1.80
   5   7   0    0.90    1.90
   5   7   0    2.90    1.80
   5   7  -1  253.47    9.60
   5   7   1  251.27    9.60
   5   7  -1  253.47    9.70
   5   7   1  260.87    9.80
   5   7  -1  258.27    9.60
   5   7   1  252.17    9.50
   5   7  -2  174.58    8.10
   5   7   2  178.28    8.20
   5   7  -2  189.98    8.40
   5   7   2  182.48    8.20
   5   7   2  183.68    8.20
   5   7  -3   61.19    5.00
   5   7   3   70.59    5.10
   5   7  -3   61.59    5.00
   5   7   3   75.09    5.40
   5   7   3   68.99    5.10
   5   7  -4   33.80    3.70
   5   7  -4   26.60    3.50
   5   7   4   24.10    3.00
   5   7   4   28.50    3.50
   5   7   4   29.20    3.60
   5   7  -5   13.70    2.70
   5   7  -5    9.80    2.40
   5   7   5   11.50    2.30
   5   7   5    9.60    2.40
   5   7   5   15.80    2.90
  -5   7  -5   13.20    2.60
   5   7  -6   11.40    2.40
   5   7  -6   10.00    2.30
   5   7   6   14.00    2.60
   5   7  -6   13.60    2.70
   5   7   6   11.20    2.50
   5   7  -6   12.90    2.30
  -5   7  -6   13.80    2.80
   5   7  -7   36.60    3.80
   5   7   7   39.70    3.80
   5   7  -7   32.50    3.80
   5   7  -7   39.60    4.20
   5   7   7   36.30    3.90
   5   7  -7   38.00    3.80
  -5   7  -7   42.00    4.10
   5   7  -8   23.90    3.20
   5   7   8   27.30    3.10
   5   7  -8   27.80    3.60
   5   7   8   30.80    3.70
   5   7  -8   26.90    3.40
  -5   7  -8   22.30    3.10
   5   7  -8   28.00    3.60
   5   7  -9   18.70    3.10
   5   7   9   20.60    3.20
   5   7  -9   10.00    2.30
  -5   7  -9   18.90    2.80
   5   7  -9   13.50    2.80
   5   7 -10  110.79    6.50
   5   7 -10  111.89    6.60
   5   7  10  101.69    6.10
   5   7 -10   97.19    5.80
  -5   7 -10  117.59    6.60
   5   7 -11   49.40    4.50
   5   7  11   56.49    4.60
   5   7 -11   56.99    4.50
  -5   7 -11   56.79    4.60
   5   7 -12    1.00    1.70
   5   7 -12    3.20    1.80
  -5   7 -12    0.70    1.70
   5   7 -13    7.40    2.30
   5   7 -13   10.80    2.10
  -5   7 -13    9.40    2.20
   5   7 -14   13.90    2.90
   5   7 -14   13.90    2.20
  -5   7 -14   10.60    2.00
   5   7 -15   40.30    3.90
   5   7 -15   41.30    3.40
  -5   7 -15   41.40    3.60
   5   7 -16   34.30    3.50
  -5   7 -16   41.40    3.40
   5   7 -17   33.00    3.10
   5   7  17   30.70    2.90
  -5   7 -17   28.00    2.70
   5   7 -18  198.78    6.50
   5   7  18  201.18    6.40
   5   7 -19   45.20    3.00
   5   7  19   49.60    3.00
   6   7   0    1.00    1.60
   6   7   0   -0.30    2.00
   6   7   0    1.40    1.80
   6   7  -1    2.00    1.80
   6   7   1   -1.70    1.80
   6   7  -1   -0.50    2.00
   6   7   1   -2.00    2.50
   6   7  -1    2.10    1.90
   6   7   1    2.30    1.70
   6   7  -2   -0.20    1.90
   6   7   2   -2.60    2.00
   6   7  -2    1.00    2.00
   6   7   2   -1.40    2.10
   6   7   2   -1.70    2.00
   6   7  -3   44.70    4.30
   6   7   3   37.50    3.90
   6   7  -3   36.60    4.00
   6   7   3   34.00    3.90
   6   7   3   36.30    3.80
   6   7  -4  200.88    8.60
   6   7   4  192.08    8.30
   6   7  -4  204.98    8.80
   6   7   4  184.88    8.30
   6   7   4  199.38    8.50
   6   7  -5   12.10    2.60
   6   7  -5   10.10    2.30
   6   7   5   13.60    2.80
   6   7   5   10.00    2.60
   6   7  -5   11.10    2.30
   6   7   5   10.70    2.60
   6   7   6   85.59    5.50
   6   7  -6   92.89    5.90
   6   7  -6   86.89    5.80
   6   7   6   77.89    5.50
   6   7   6   90.69    5.80
   6   7  -6   85.89    5.70
   6   7  -7   11.60    2.80
   6   7   7   14.80    2.60
   6   7   7   14.90    2.90
   6   7  -7   13.20    2.50
   6   7   7   15.10    2.80
   6   7  -7    7.10    2.20
   6   7  -8  143.59    7.40
   6   7  -8  149.59    7.50
   6   7   8  141.89    7.10
   6   7  -9   14.70    2.80
   6   7   9   13.30    2.70
   6   7  -9   15.30    2.80
   6   7 -10  358.66   11.30
   6   7 -10  369.56   11.20
   6   7  10  360.56   10.90
   6   7 -11   -2.30    2.00
   6   7  11   -1.80    2.00
   6   7 -12  138.99    6.90
   6   7  12  144.69    6.80
   6   7 -13    4.60    2.00
   6   7  13    3.50    2.00
   6   7 -14  203.28    7.90
   6   7  14  194.98    7.40
   6   7 -15    2.90    1.60
   6   7  15    4.20    1.70
   6   7 -16  196.08    7.00
   6   7  16  208.78    7.00
   6   7 -17    1.50    1.20
   6   7  17   -1.30    1.20
   6   7 -18    0.70    1.20
   6   7  18    1.80    1.10
   7   7   0  168.98    7.90
   7   7   0  169.78    8.10
   7   7   0  170.98    7.80
   7   7  -1   51.09    4.40
   7   7   1   54.29    4.70
   7   7  -1   51.89    4.70
   7   7   1   50.39    4.70
   7   7   1   54.39    4.60
   7   7  -2  136.69    7.10
   7   7   2  145.79    7.20
   7   7  -2  137.49    7.30
   7   7   2  143.19    7.50
   7   7   2  141.69    7.10
   7   7  -3   23.10    3.40
   7   7   3   18.40    2.70
   7   7  -3   15.50    3.10
   7   7   3   23.20    3.40
   7   7   3   18.20    2.90
   7   7   4   70.49    5.00
   7   7  -4   73.39    5.40
   7   7   4   66.49    5.30
   7   7   4   80.29    5.40
   7   7  -4   68.19    5.10
   7   7  -5    0.30    2.20
   7   7   5   -1.90    1.80
   7   7   5   -0.10    1.80
   7   7  -5   -1.80    1.90
   7   7   5    0.10    1.60
   7   7  -5   -0.20    2.20
   7   7  -6   -0.90    2.10
   7   7   6    0.20    1.40
   7   7   6    0.40    1.80
   7   7  -6    1.80    1.80
   7   7   6    3.00    1.90
   7   7  -7   69.99    5.20
   7   7  -7   70.49    5.20
   7   7   7   78.89    5.40
   7   7   7   69.79    5.00
   7   7  -8   40.90    4.00
   7   7  -8   47.50    4.30
   7   7   8   43.40    3.90
   7   7   8   42.10    4.00
   7   7  -9  157.78    7.60
   7   7  -9  153.78    7.30
   7   7   9  151.38    7.00
   7   7   9  150.68    7.00
   7   7 -10    3.10    2.10
   7   7  10    2.50    1.70
   7   7 -10    6.90    2.30
   7   7 -11   12.90    2.60
   7   7  11   17.50    2.60
   7   7 -12   83.99    5.30
   7   7  12   80.49    4.90
   7   7 -13    7.40    2.20
   7   7  13    5.90    1.70
   7   7 -14   47.40    3.90
   7   7  14   43.20    3.40
   7   7 -15   93.49    5.00
   7   7  15   93.19    4.70
   7   7 -16    9.60    2.00
   7   7  16    7.30    1.70
   7   7 -17   16.10    2.10
   7   7  17   21.10    2.10
   7   7 -18  245.08    6.20
   8   7   0   -0.20    1.70
   8   7   0    0.50    1.90
   8   7  -1    4.10    2.00
   8   7   1    4.40    2.10
   8   7  -1    3.50    2.00
   8   7   1    3.10    2.10
   8   7   2   23.20    3.10
   8   7  -2   20.80    3.10
   8   7   2   25.40    3.60
   8   7   2   21.60    3.00
   8   7  -2   29.40    3.60
   8   7   3  164.58    7.50
   8   7  -3  160.08    7.70
   8   7   3  162.18    7.80
   8   7   3  166.28    7.40
   8   7   4  181.38    7.70
   8   7  -4  195.88    8.40
   8   7   4  182.68    8.30
   8   7   4  191.98    7.90
   8   7   5  205.68    8.00
   8   7  -5  203.18    8.40
   8   7  -5  205.28    8.50
   8   7   5  198.88    8.50
   8   7   5  202.58    8.20
   8   7  -6  156.78    7.50
   8   7  -6  163.28    7.50
   8   7   6  154.48    7.50
   8   7   6  167.08    7.30
   8   7  -7   42.30    4.20
   8   7  -7   42.00    4.00
   8   7   7   48.40    4.10
   8   7   7   40.90    4.10
   8   7  -8  172.68    7.70
   8   7  -8  184.08    7.80
   8   7   8  173.38    7.20
   8   7   8  171.88    7.60
   8   7   9   16.70    2.60
   8   7  -9   16.80    2.80
   8   7   9   21.50    2.80
   8   7  -9   17.70    2.90
   8   7  10   -1.00    2.10
   8   7 -10    0.60    1.70
   8   7  10    0.70    1.40
   8   7 -10   -0.40    1.70
   8   7 -11   51.29    4.20
   8   7  11   52.89    3.90
   8   7  11   58.89    4.10
   8   7 -12   20.50    2.80
   8   7  12   19.70    2.60
   8   7 -13   82.59    4.80
   8   7  13   85.19    4.50
   8   7 -14    2.80    1.60
   8   7  14    0.40    1.20
   8   7 -15   11.40    1.90
   8   7  15   14.50    1.90
   8   7 -16    2.70    1.40
   8   7  16    2.90    1.10
   9   7   0  145.19    7.30
   9   7  -1    6.50    2.40
   9   7   1    6.20    2.30
   9   7  -2  145.09    7.20
   9   7   2  156.58    7.50
   9   7  -3   80.09    5.50
   9   7   3   82.79    5.50
   9   7  -4   26.10    3.40
   9   7   4   21.20    3.30
   9   7  -4   30.20    3.40
   9   7   4   20.90    2.90
   9   7  -5    7.40    2.10
   9   7   5    8.50    2.40
   9   7  -5    7.80    1.90
   9   7   5   10.60    2.30
   9   7  -6   47.70    4.20
   9   7  -6   38.30    3.80
   9   7   6   41.70    4.10
   9   7   6   39.30    3.50
   9   7  -7   39.30    3.80
   9   7  -7   39.20    3.80
   9   7   7   36.60    3.40
   9   7   7   40.40    4.00
   9   7   8   25.10    3.20
   9   7  -8   17.10    2.80
   9   7   8   24.20    2.80
   9   7  -8   22.50    3.00
   9   7   9    5.30    1.80
   9   7  -9    6.40    2.00
   9   7   9    7.80    2.00
   9   7  -9    6.20    2.00
   9   7 -10   78.29    4.90
   9   7 -10   81.99    4.80
   9   7  10   80.29    4.50
   9   7  10   77.69    4.70
   9   7  11   10.70    2.00
   9   7 -11    7.00    2.00
   9   7  11    6.00    1.60
   9   7 -12   27.30    2.90
   9   7  12   27.60    2.70
   9   7  12   25.10    2.50
   9   7  13   -1.00    1.20
   9   7 -13    0.30    1.40
   9   7  13   -1.40    1.10
   9   7 -14   55.39    3.50
   9   7  14   61.59    3.20
   9   7 -15   34.40    2.60
  10   7   0    0.20    1.90
  10   7  -1  203.78    8.10
  10   7   1  200.48    8.00
  10   7  -2   60.39    4.70
  10   7   2   61.99    4.80
  10   7  -3  162.78    7.20
  10   7   3  167.08    7.40
  10   7  -4   69.19    4.60
  10   7  -4   71.39    4.80
  10   7   4   64.79    4.70
  10   7  -5    4.50    1.90
  10   7   5    3.80    1.90
  10   7  -6   45.90    3.80
  10   7  -6   51.19    4.00
  10   7   6   47.60    3.90
  10   7   7   21.00    2.80
  10   7  -7   12.50    2.30
  10   7   7   19.80    2.50
  10   7  -7   20.80    2.70
  10   7  -8   38.20    3.50
  10   7  -8   41.20    3.50
  10   7   8   44.20    3.70
  10   7   8   38.10    3.00
  10   7   9    9.30    1.90
  10   7  -9    9.30    2.10
  10   7  -9    9.70    2.00
  10   7   9    9.90    1.80
  10   7 -10   80.19    4.70
  10   7  10   85.39    4.60
  10   7  10   81.49    4.00
  10   7 -11   27.20    2.80
  10   7  11   31.80    2.80
  10   7  11   32.20    2.50
  10   7  12   12.90    1.80
  10   7 -12   10.90    1.80
  10   7  12    6.60    1.20
  10   7 -13  149.39    5.30
  10   7 -14   52.79    3.00
  11   7   0    0.40    1.70
  11   7  -1   49.60    4.00
  11   7   1   52.09    4.10
  11   7  -2   55.49    4.10
  11   7   2   47.40    3.90
  11   7  -3   23.20    2.80
  11   7   3   27.00    3.10
  11   7  -4  222.18    7.30
  11   7  -4  220.08    7.50
  11   7   4  214.68    7.60
  11   7  -5    8.80    2.10
  11   7   5    7.50    2.00
  11   7  -5   13.10    2.20
  11   7  -6   57.79    3.90
  11   7  -6   58.79    3.90
  11   7   6   56.89    3.90
  11   7  -7  308.67    8.50
  11   7  -7  301.27    8.00
  11   7   7  314.57    8.60
  11   7  -8  196.28    6.70
  11   7  -8  195.98    6.30
  11   7   8  198.58    6.70
  11   7  -9  251.47    7.30
  11   7   9  251.27    7.20
  11   7 -10  165.58    5.70
  11   7  10  162.78    5.50
  11   7  11    0.00    1.00
  11   7 -11    1.30    1.20
  12   7   0    0.40    1.40
  12   7  -1   36.80    3.10
  12   7   1   38.40    3.20
  12   7  -2   65.09    3.90
  12   7   2   60.39    4.00
  12   7  -3  185.38    6.20
  12   7   3  177.58    6.30
  12   7  -4  231.98    6.50
  12   7  -4  228.88    6.70
  12   7   4  239.08    7.20
  12   7   5    5.70    1.70
  12   7  -5    7.60    1.50
  12   7  -5    6.60    1.50
  12   7  -6  110.29    4.50
  12   7  -6  100.59    4.20
  12   7   6  108.49    4.70
  12   7   7    6.40    1.50
  12   7  -7    8.70    1.50
  12   7   8    0.50    1.20
  12   7  -8    3.80    1.30
  13   7   0  176.68    5.30
  13   7  -1   16.50    1.80
  13   7   1   15.00    1.80
  13   7   2    4.60    1.30
  13   7   3   19.60    2.00
  13   7   4   36.50    2.50
   0   8   0  473.95   12.70
   0   8  -1  514.95   13.10
   0   8   1  524.55   13.40
   0   8  -2    3.00    1.80
   0   8   2    5.00    2.20
   0   8  -3   58.49    4.60
   0   8   3   55.39    4.60
   0   8  -4    8.80    2.00
   0   8   4    4.80    1.90
   0   8  -5  588.44   13.20
   0   8   5  583.94   14.10
   0   8   6   74.39    5.20
   0   8   7    1.70    1.70
   0   8  -7    3.60    2.00
   0   8   8  135.09    6.70
   0   8  -8  132.99    7.30
   0   8   9  255.57    8.90
   0   8  -9  245.38    9.80
   0   8  10   81.69    5.00
   0   8 -10   91.69    6.10
   0   8  11   19.30    2.50
   0   8 -11   19.50    3.20
   0   8  12    1.40    1.30
   0   8 -12    4.60    2.10
   0   8  13    4.90    1.60
   0   8 -13    5.40    2.10
   0   8 -14   25.50    3.10
   0   8 -15    0.60    1.50
   0   8 -16  154.08    6.10
   0   8 -17   67.69    3.80
   1   8   0   -0.30    1.80
  -1   8   0    0.60    1.60
   1   8  -1   -0.10    1.70
   1   8   1   -0.90    1.80
  -1   8  -1   -2.10    2.10
  -1   8   1   -0.10    2.00
   1   8  -2  422.26   11.90
  -1   8  -2  422.96   11.70
   1   8   2  429.66   12.20
  -1   8   2  413.16   12.00
   1   8   2  435.76   11.50
   1   8  -3  185.98    7.90
  -1   8  -3  186.38    7.70
   1   8   3  189.38    8.20
  -1   8   3  176.08    7.90
   1   8   3  207.98    8.10
   1   8  -4    0.80    1.40
  -1   8  -4    0.50    1.30
   1   8   4    2.50    1.80
  -1   8   4    3.50    2.00
   1   8   4   -1.40    1.80
   1   8  -5  170.78    7.40
   1   8   5  187.48    8.00
  -1   8   5  185.38    8.10
   1   8   5  192.58    7.80
   1   8  -6    7.90    1.80
   1   8   6   13.30    2.60
   1   8   6   15.30    2.40
   1   8   7    3.70    1.90
   1   8   7    4.30    1.90
  -1   8  -7    1.20    1.90
   1   8   8    7.60    2.20
   1   8   8   10.10    2.10
   1   8  -8    6.10    2.30
  -1   8  -8    7.80    2.50
   1   8   9   57.79    4.30
   1   8  -9   61.09    4.50
   1   8   9   65.29    4.50
   1   8  -9   59.49    5.00
  -1   8  -9   60.89    5.10
   1   8  10    0.80    1.40
  -1   8  10    0.10    1.50
   1   8 -10    1.70    1.40
   1   8  10    1.70    1.50
   1   8 -10   -0.70    1.70
  -1   8 -10   -0.40    2.00
   1   8  11  153.28    6.40
  -1   8  11  153.38    6.60
   1   8 -11  155.28    6.70
   1   8  11  151.28    6.50
   1   8 -11  150.68    7.40
  -1   8 -11  154.08    7.50
   1   8  12   18.50    2.40
  -1   8  12   21.40    2.70
   1   8  12   20.20    2.50
   1   8 -12   11.60    2.40
  -1   8 -12   15.60    2.80
   1   8  13  102.59    4.70
  -1   8  13   98.59    4.90
   1   8  13   95.29    4.90
   1   8 -13   93.69    5.70
  -1   8 -13   92.49    5.60
  -1   8  14    7.00    1.50
   1   8  14    5.40    1.50
   1   8 -14    1.80    1.60
  -1   8 -14    4.40    1.70
   1   8  15  107.09    4.60
   1   8 -15   98.99    5.20
  -1   8 -15   91.49    5.10
   1   8  16   39.10    2.60
   1   8 -16   40.90    3.40
  -1   8 -16   36.50    3.20
   1   8 -17   45.40    3.10
  -1   8 -17   55.39    3.40
   2   8   0   53.49    4.50
  -2   8   0   55.39    4.50
   2   8  -1  278.57    9.80
   2   8   1  274.87    9.80
  -2   8  -1  283.47    9.60
  -2   8   1  264.17    9.50
   2   8   1  271.07    9.40
   2   8   2   37.50    3.90
  -2   8  -2   38.40    3.70
  -2   8   2   37.90    3.90
   2   8  -2   33.00    3.70
   2   8   2   37.30    3.70
   2   8  -3  631.94   14.40
   2   8   3  671.63   14.90
   2   8   3  638.54   14.50
   2   8  -4   59.59    4.70
   2   8   4   66.29    4.90
   2   8  -4   57.59    4.50
   2   8   4   58.09    4.50
   2   8  -5   -1.00    1.50
   2   8   5    1.20    1.80
   2   8   5   -2.90    2.00
   2   8  -6   43.20    3.80
   2   8   6   47.10    4.10
   2   8   6   45.90    4.10
   2   8  -7   66.69    4.50
   2   8   7   68.59    4.80
   2   8   7   60.39    4.70
   2   8   8    0.60    1.40
   2   8   8    2.20    1.60
   2   8  -8    3.00    1.90
  -2   8  -8    4.30    2.00
   2   8   9    9.50    2.00
   2   8  -9   14.30    2.20
   2   8   9    8.20    2.10
   2   8  -9   10.80    2.40
  -2   8  -9   10.60    2.60
   2   8  10   48.30    3.80
   2   8 -10   46.20    3.80
   2   8  10   53.89    4.20
   2   8 -10   42.90    4.20
  -2   8 -10   51.09    4.50
   2   8  11    6.40    1.70
   2   8 -11    4.10    1.80
   2   8  11    5.20    1.70
   2   8 -11    8.10    2.10
  -2   8 -11    6.00    2.00
   2   8  12   13.70    2.10
   2   8 -12   12.20    2.20
   2   8  12   13.60    2.40
   2   8 -12   13.60    2.60
  -2   8 -12   10.10    2.30
  -2   8  13   25.80    2.70
   2   8 -13   26.40    3.00
   2   8  13   28.60    2.90
   2   8 -13   22.10    2.90
  -2   8 -13   26.70    3.20
  -2   8  14   24.70    2.50
   2   8  14   24.30    2.60
   2   8 -14   25.10    3.00
  -2   8 -14   21.40    2.80
  -2   8  15    0.80    1.00
   2   8  15    1.80    1.40
   2   8 -15    2.60    1.40
  -2   8 -15    2.60    1.60
   2   8  16    5.10    1.40
   2   8 -16    6.90    1.60
  -2   8 -16    7.80    1.70
   2   8 -17    8.00    1.50
  -2   8 -17    7.50    1.60
   3   8   0    0.50    1.90
  -3   8   0   -2.90    1.90
   3   8  -1    3.30    2.00
   3   8   1   -0.70    1.70
  -3   8  -1    0.20    1.40
  -3   8   1   -1.80    2.00
   3   8   1   -2.00    2.00
   3   8  -2  213.58    8.50
   3   8   2  223.68    8.70
  -3   8  -2  230.88    8.40
   3   8  -2  214.18    8.30
   3   8   2  212.58    8.50
   3   8  -3    0.30    2.00
   3   8   3    0.20    1.70
   3   8   3    3.10    1.80
   3   8  -3    2.30    1.70
   3   8  -4   32.50    3.50
   3   8   4   33.50    3.60
   3   8  -4   35.90    3.80
   3   8   4   37.30    3.80
   3   8   5   31.20    3.50
   3   8  -5   26.70    3.30
   3   8  -5   30.40    3.60
   3   8   5   31.30    3.50
   3   8  -6  169.58    7.30
   3   8   6  163.48    7.30
   3   8   6  150.58    7.10
   3   8   7    3.20    1.60
   3   8   7    2.40    1.60
   3   8  -8   12.80    2.20
   3   8   8   18.00    2.60
   3   8   8   12.60    2.40
   3   8   9   24.20    2.90
   3   8  -9   19.60    2.70
   3   8   9   21.90    2.90
  -3   8  -9   23.30    3.20
   3   8  10   25.50    2.80
   3   8 -10   22.00    2.70
   3   8  10   19.80    2.70
   3   8 -10   28.90    3.30
  -3   8 -10   19.90    3.10
   3   8  11  431.46   10.00
   3   8 -11  424.76   10.70
   3   8  11  390.36   10.50
   3   8 -11  402.26   11.10
  -3   8 -11  422.36   11.50
   3   8 -12   49.00    3.80
   3   8  12   48.60    3.80
   3   8 -12   51.09    4.00
  -3   8 -12   40.90    3.70
   3   8 -13  309.77    8.80
   3   8  13  289.47    8.50
   3   8 -13  299.77    9.00
  -3   8 -13  307.37    9.20
   3   8 -14    1.30    1.60
   3   8  14    0.60    1.40
   3   8 -14    3.00    1.50
  -3   8 -14    3.30    1.60
  -3   8  15  227.18    6.20
   3   8  15  236.38    6.90
   3   8 -15  234.48    7.10
  -3   8 -15  223.08    7.10
   3   8  16   -0.30    1.10
  -3   8 -16    1.20    1.30
   4   8   0  439.96   12.20
  -4   8   0  430.96   11.60
   4   8   0  437.56   11.70
   4   8  -1   37.80    3.60
   4   8  -1   36.40    3.90
   4   8   1   39.30    3.90
  -4   8  -1   35.80    3.50
   4   8  -2    4.70    2.00
   4   8  -2    1.80    1.90
   4   8   2    4.20    1.70
   4   8   2    3.00    1.70
   4   8  -3   35.80    3.70
   4   8   3   34.60    3.50
   4   8  -3   38.90    3.90
   4   8   3   36.40    3.70
   4   8  -4   -0.40    1.40
   4   8   4    0.80    1.50
   4   8   4    0.50    1.50
   4   8  -4   -1.50    1.70
   4   8  -5    3.70    1.80
   4   8   5    4.00    1.80
   4   8   5    8.00    2.30
   4   8  -5    4.30    1.90
   4   8  -6    4.40    1.90
   4   8   6    8.80    2.20
   4   8   6    6.80    2.00
   4   8  -6    7.60    2.30
   4   8   7  217.88    8.00
   4   8   7  201.08    8.10
   4   8  -7  211.28    7.90
   4   8   8    9.10    2.00
   4   8  -8   10.90    2.10
   4   8   8   11.60    2.40
   4   8   9   64.19    4.30
   4   8  -9   58.89    4.30
   4   8   9   64.59    4.60
   4   8  10    9.40    1.80
   4   8 -10   15.70    2.40
   4   8  10   11.80    2.30
   4   8 -11   -2.90    1.80
   4   8  11    1.00    1.50
   4   8 -12    7.90    2.00
   4   8  12    8.50    2.10
   4   8 -13    8.80    2.00
   4   8  13    8.60    1.90
   4   8 -14    2.10    1.40
   4   8  14    0.00    1.40
  -4   8  15  184.08    5.50
   4   8 -15  193.58    6.20
   4   8  15  199.68    6.20
   4   8  16    5.00    1.30
   5   8   0   -0.30    1.80
   5   8   0   -0.60    1.80
   5   8  -1   14.60    2.90
   5   8   1   17.20    2.70
   5   8  -1   14.20    2.80
   5   8   1   14.10    2.70
   5   8  -2    9.60    2.50
   5   8   2    3.80    1.90
   5   8  -2    3.50    1.90
   5   8   2    2.40    2.00
   5   8   2    5.00    2.10
   5   8  -3   -2.00    2.10
   5   8  -3    2.00    1.60
   5   8   3    0.80    1.50
   5   8   3   -1.20    1.80
   5   8  -4    6.40    1.90
   5   8   4    4.50    1.70
   5   8   4    3.80    1.80
   5   8  -4    3.80    1.80
   5   8  -5   -1.70    1.70
   5   8   5    1.60    1.50
   5   8   5    1.20    1.80
   5   8  -5    3.00    2.00
   5   8   6   68.69    4.60
   5   8  -6   72.29    5.00
   5   8   6   72.39    5.00
   5   8  -6   68.49    4.80
   5   8   7  113.69    5.70
   5   8  -7  104.09    5.90
   5   8   7  115.09    6.10
   5   8   8  138.69    6.00
   5   8  -8  128.29    6.00
   5   8   8  124.19    6.20
   5   8   9  184.58    6.60
   5   8  -9  177.48    7.00
   5   8   9  169.78    7.00
   5   8 -10   16.70    2.50
   5   8  10   17.90    2.60
   5   8 -11  284.97    8.50
   5   8  11  277.47    8.50
   5   8 -12    1.60    1.40
   5   8  12    0.20    1.60
   5   8 -13  225.08    7.10
   5   8  13  223.08    7.10
   5   8 -14   42.90    3.20
   5   8  14   46.00    3.10
   5   8 -15   78.39    3.90
   5   8  15   82.29    3.80
   6   8   0    0.60    1.80
   6   8   0    1.50    1.80
   6   8  -1   93.19    5.60
   6   8   1   82.79    5.30
   6   8  -1   78.19    5.10
   6   8   1   85.49    5.40
   6   8  -2    1.60    1.90
   6   8  -2   -1.00    1.80
   6   8   2   -2.10    2.00
   6   8   2   -0.30    1.80
   6   8   3  306.07    9.70
   6   8  -3  326.37   10.10
   6   8   3  307.17    9.70
   6   8   3  301.67    9.70
   6   8  -3  307.07    9.80
   6   8  -4    1.90    1.80
   6   8   4   -1.30    2.00
   6   8   4    2.30    1.60
   6   8   4    1.00    1.80
   6   8  -4    2.10    1.80
   6   8   5    3.30    1.60
   6   8   5   -1.10    1.90
   6   8  -5    0.20    1.70
   6   8   6   45.60    3.70
   6   8  -6   42.50    4.00
   6   8   6   44.30    3.90
   6   8   7   56.59    3.90
   6   8  -7   61.39    4.60
   6   8   7   56.19    4.20
   6   8   8    2.30    1.30
   6   8  -8   -0.30    1.50
   6   8   8    0.50    1.60
   6   8  -9   89.29    4.90
   6   8   9   98.29    5.20
   6   8 -10   32.20    3.20
   6   8  10   32.60    3.10
   6   8 -11   26.40    2.80
   6   8  11   19.40    2.40
   6   8 -12   43.60    3.30
   6   8  12   40.30    3.10
   6   8 -13   11.80    1.90
   6   8  13   13.10    2.00
   6   8 -14   13.60    1.80
   6   8  14   14.30    1.80
   7   8   0   -1.50    1.60
   7   8   0    0.80    1.50
   7   8  -1   10.20    2.40
   7   8   1   12.20    2.40
   7   8   1   11.10    2.30
   7   8  -1    9.10    2.20
   7   8  -2    3.30    1.90
   7   8   2    2.10    1.50
   7   8   2    1.60    1.70
   7   8  -2    2.80    1.70
   7   8  -3   58.29    4.50
   7   8   3   54.29    4.30
   7   8   3   58.79    4.20
   7   8   4   -0.30    1.50
   7   8   4   -2.00    1.90
   7   8  -5  159.18    6.90
   7   8   5  167.68    6.90
   7   8   5  159.98    6.50
   7   8   6   13.20    2.10
   7   8   6    9.80    1.90
   7   8   6   14.20    2.40
   7   8  -6   14.00    2.50
   7   8  -7  175.08    7.00
   7   8   7  167.58    6.60
   7   8   7  168.28    6.10
   7   8  -8   11.70    2.10
   7   8   8   10.30    2.00
   7   8  -9  145.99    5.90
   7   8   9  153.28    6.10
   7   8 -10   16.10    2.20
   7   8  10   21.40    2.40
   7   8 -11    3.80    1.50
   7   8  11   -0.90    1.30
   7   8 -12    9.90    1.70
   7   8  12    8.10    1.70
   7   8 -13    1.10    1.00
   7   8  13   -0.10    1.00
   8   8   0   15.20    2.50
   8   8  -1  108.69    5.70
   8   8   1  106.79    5.70
   8   8  -2    7.10    2.10
   8   8   2   11.80    2.30
   8   8  -3   28.50    3.10
   8   8   3   30.60    3.20
   8   8   4    2.50    1.80
   8   8  -4   -0.30    1.80
   8   8   5   19.60    2.50
   8   8  -5   21.30    2.90
   8   8  -6   50.99    3.80
   8   8   6   49.00    3.60
   8   8   7    0.50    1.30
   8   8  -7   -0.10    1.70
   8   8  -8   37.60    3.00
   8   8   8   43.90    3.20
   8   8  -9   59.29    3.50
   8   8   9   64.69    3.70
   8   8 -10   36.50    2.80
   8   8  10   39.00    2.80
   8   8 -11    6.70    1.40
   8   8  11    5.10    1.30
   9   8   0    2.50    1.80
   9   8  -1   14.10    2.30
   9   8   1    8.80    1.90
   9   8  -2   33.20    3.20
   9   8   2   34.90    3.20
   9   8  -3  381.06    9.50
   9   8   3  377.76    9.40
   9   8   4   19.10    2.50
   9   8  -4   13.90    2.30
   9   8  -5  204.58    6.80
   9   8   5  180.48    6.30
   9   8   6    7.70    1.70
   9   8  -6    3.10    1.50
   9   8   7   36.30    2.70
  10   8   0  421.56    9.30
  10   8  -1  130.09    5.30
  10   8   1  121.79    5.10
  10   8  -2   58.19    3.70
  10   8   2   57.59    3.60
  10   8  -3   33.70    2.90
  10   8   3   36.40    2.90
  10   8  -4   52.49    3.40
  10   8   4   49.30    3.20
  10   8   5   16.40    2.00
  10   8  -5   12.00    1.90
   0   9   0    0.70    1.50
   0   9  -1    0.70    1.70
   0   9   1   -2.30    2.00
   0   9  -2    3.00    1.60
   0   9   2    2.10    1.50
   0   9  -3   -0.90    1.40
   0   9   3   -0.90    1.50
   0   9  -4   -1.50    1.70
   0   9   4   -0.90    1.60
   0   9   5    2.10    1.60
   0   9   6   -0.90    1.40
   0   9   7   -1.70    1.50
   0   9   8   -1.50    1.50
   0   9   9   -1.70    1.50
   0   9  10   -1.00    1.20
   0   9  11   -1.10    1.00
   1   9   0  200.98    7.30
  -1   9   0  204.48    7.20
   1   9  -1    8.20    1.90
   1   9   1   13.60    2.30
  -1   9  -1   16.00    2.30
  -1   9   1   14.90    2.30
   1   9  -2    9.70    1.90
   1   9   2    9.10    2.00
  -1   9   2   10.40    2.00
   1   9  -3    5.50    1.60
  -1   9  -3    6.10    1.60
   1   9   3    4.20    1.60
  -1   9   3    3.90    1.50
   1   9  -4    0.50    1.30
   1   9   4    1.30    1.40
  -1   9   4   -0.30    1.60
   1   9  -5    4.90    1.40
   1   9   5    7.60    2.00
  -1   9   5    8.50    2.10
   1   9   6   55.09    3.80
  -1   9   6   53.39    3.80
   1   9   7  149.39    5.90
  -1   9   7  157.78    6.20
   1   9   8   59.89    3.70
  -1   9   8   54.39    3.60
   1   9   9   33.10    2.70
  -1   9   9   31.20    2.70
   1   9  10   12.40    1.70
  -1   9  10   11.00    1.80
  -1   9  11   19.60    1.90
   2   9   0   -1.10    1.60
  -2   9   0    2.40    1.60
   2   9  -1   -0.30    1.40
   2   9   1    0.90    1.50
  -2   9  -1    1.20    1.20
  -2   9   1    0.10    1.40
   2   9  -2   30.60    3.00
   2   9   2   34.40    3.30
  -2   9  -2   33.20    2.90
  -2   9   2   35.80    3.30
   2   9  -3  193.18    6.80
   2   9   3  194.28    7.10
  -2   9   3  181.58    6.90
   2   9  -4   30.00    2.90
   2   9   4   30.20    3.10
  -2   9   4   32.60    3.20
   2   9   5  206.08    7.10
  -2   9   5  204.18    7.20
   2   9  -5  211.38    6.80
   2   9   6    8.90    1.80
  -2   9   6    5.70    1.80
   2   9  -6    7.50    1.60
   2   9   7   43.30    3.30
  -2   9   7   37.90    3.10
   2   9   8   74.59    4.00
  -2   9   8   72.69    4.10
   2   9   9  130.29    4.90
  -2   9   9  139.69    5.40
   2   9  10   22.60    2.10
  -2   9  10   22.60    2.20
  -2   9  11  105.89    4.10
   3   9   0  100.09    5.20
  -3   9   0   91.39    4.70
   3   9  -1   18.30    2.50
   3   9   1   19.50    2.60
  -3   9  -1   15.20    2.10
  -3   9   1   17.30    2.40
   3   9  -2   47.60    3.60
   3   9   2   49.70    3.70
  -3   9   2   53.19    3.80
   3   9  -3  136.09    5.80
   3   9   3  142.59    6.00
  -3   9   3  128.59    5.70
   3   9   4   95.19    4.90
  -3   9   4   86.49    4.80
   3   9  -4   93.19    4.70
   3   9   5   59.69    3.90
  -3   9   5   61.69    4.00
   3   9  -5   61.09    3.80
   3   9   6   46.40    3.40
  -3   9   6   44.70    3.50
   3   9   7    1.20    1.30
  -3   9   7   -0.70    1.60
   3   9   8    9.70    1.60
  -3   9   8    9.40    1.90
   3   9   9   19.90    2.00
  -3   9   9   21.90    2.30
  -3   9  10   12.50    1.80
   4   9   0    0.30    1.40
  -4   9   0    0.60    1.10
   4   9  -1  154.08    6.20
   4   9   1  158.68    6.20
  -4   9   1  149.69    5.60
   4   9  -2    1.50    1.50
   4   9   2   -0.40    1.70
  -4   9   2    4.30    1.50
   4   9   3  128.29    5.50
  -4   9   3  127.09    5.40
   4   9  -3  125.89    5.50
   4   9   4   51.69    3.60
  -4   9   4   39.00    3.10
   4   9   5  184.78    6.30
  -4   9   5  180.68    6.40
   4   9   6  246.98    7.00
  -4   9   6  236.68    7.20
   4   9   7  109.09    4.50
  -4   9   7   93.39    4.50
   4   9   8  207.98    5.80
  -4   9   8  188.98    6.10
  -4   9   9   18.40    2.10
  -4   9  10  132.39    4.60
   5   9   0  179.48    6.40
  -5   9   1  218.28    6.20
   5   9  -1  235.88    7.30
   5   9   1  238.68    7.30
   5   9   2   -0.90    1.20
  -5   9   2    0.20    1.00
   5   9   3   -0.60    1.40
  -5   9   3   -0.60    1.40
   5   9   4    1.10    1.10
  -5   9   4    5.20    1.50
   5   9   5    1.80    1.10
  -5   9   5    0.80    1.20
   5   9   6   22.50    2.10
  -5   9   6   24.40    2.40
  -5   9   7   65.49    3.50
   5   9   7   67.09    3.30
  -5   9   8   -0.20    1.10
  -6   9   3    2.60    1.10
  -6   9   4    8.10    1.60
  -6   9   5   30.30    2.40
_computing_structure_solution     'SHELXT 2014/4 (Sheldrick, 2014)'
;
_shelx_hkl_checksum     89824
_shelx_res_file
;
TITL 1506
    shelx.res
    created by SHELXL-2018/3 at 11:21:25 on 09-Jun-2020
CELL  1.54178  15.4653   7.9639  24.8116   90.000   90.000   90.000
ZERR    4.000   0.0004   0.0002   0.0007    0.000    0.000    0.000
LATT  1
SYMM 1/2-X, 1/2-Y, 1/2+Z
SYMM -X, Y, 1/2-Z
SYMM 1/2+X, 1/2-Y, -Z
SFAC C H N O S
UNIT 128 120 16 8 16
FMAP 2
PLAN 5
SIZE 0.070 0.135 0.272
ACTA
BOND $H
CONF
DFIX  0.84 0.01 O1 H1o
L.S. 18
TEMP  -173
WGHT    0.066200    1.270200
FVAR       0.41415
S1    5    0.447881    0.209450    0.775322    11.00000    0.01911    0.02289 =
         0.02169    0.00357    0.00049    0.00008
S2    5    0.411209    0.477439    0.691545    11.00000    0.02040    0.02482 =
         0.01972    0.00481    0.00321    0.00156
O1    4    0.320523    0.084763    0.898772    11.00000    0.01911    0.02723 =
         0.02540    0.00514    0.00032    0.00127
H1O   2    0.331218    0.141400    0.871055    11.00000   -1.50000
N1    3    0.300581    0.384088    0.767803    11.00000    0.02160    0.02419 =
         0.01728    0.00202   -0.00021   -0.00088
N2    3    0.286887    0.280835    0.813128    11.00000    0.02125    0.02231 =
         0.01634    0.00087    0.00038   -0.00089
C1    1    0.375824    0.362491    0.747278    11.00000    0.01998    0.01976 =
         0.01673   -0.00014   -0.00166   -0.00188
C2    1    0.206957    0.275225    0.827268    11.00000    0.02068    0.02271 =
         0.01890   -0.00210   -0.00236    0.00168
AFIX  43
H2    2    0.166079    0.339978    0.807651    11.00000   -1.20000
AFIX   0
C3    1    0.176884    0.173903    0.871979    11.00000    0.02237    0.02147 =
         0.01685   -0.00355    0.00086   -0.00048
C4    1    0.233590    0.081606    0.905303    11.00000    0.01997    0.01992 =
         0.01911   -0.00448    0.00106   -0.00210
C5    1    0.199954   -0.018457    0.946366    11.00000    0.02659    0.02141 =
         0.01825   -0.00151   -0.00082   -0.00015
AFIX  43
H5    2    0.237862   -0.080587    0.968950    11.00000   -1.20000
AFIX   0
C6    1    0.111382   -0.027564    0.954340    11.00000    0.02988    0.02490 =
         0.01891   -0.00216    0.00586   -0.00531
AFIX  43
H6    2    0.089111   -0.097226    0.982149    11.00000   -1.20000
AFIX   0
C7    1    0.054577    0.063832    0.922210    11.00000    0.01941    0.03434 =
         0.02387   -0.00414    0.00294   -0.00329
AFIX  43
H7    2   -0.006038    0.057531    0.928079    11.00000   -1.20000
AFIX   0
C8    1    0.087687    0.163970    0.881608    11.00000    0.02037    0.02949 =
         0.02107   -0.00205   -0.00097    0.00054
AFIX  43
H8    2    0.049188    0.227355    0.859785    11.00000   -1.20000
AFIX   0
C9    1    0.317205    0.613462    0.681283    11.00000    0.01788    0.02827 =
         0.02606    0.00693    0.00088    0.00343
AFIX  23
H9A   2    0.268116    0.547317    0.666962    11.00000   -1.20000
H9B   2    0.299350    0.664563    0.715912    11.00000   -1.20000
AFIX   0
C10   1    0.342317    0.748110    0.641832    11.00000    0.01699    0.02227 =
         0.02256    0.00237    0.00092    0.00414
C11   1    0.387598    0.890016    0.658870    11.00000    0.02516    0.02823 =
         0.02146   -0.00239   -0.00326    0.00310
AFIX  43
H11   2    0.402651    0.901799    0.695798    11.00000   -1.20000
AFIX   0
C12   1    0.410820    1.013911    0.622447    11.00000    0.02335    0.02155 =
         0.03468   -0.00201   -0.00589   -0.00197
AFIX  43
H12   2    0.441428    1.109823    0.634869    11.00000   -1.20000
AFIX   0
C13   1    0.390153    1.000599    0.567920    11.00000    0.02045    0.02343 =
         0.02993    0.00664    0.00041    0.00231
C14   1    0.345200    0.859477    0.551081    11.00000    0.02875    0.02753 =
         0.01930    0.00093   -0.00306    0.00267
AFIX  43
H14   2    0.330262    0.848022    0.514124    11.00000   -1.20000
AFIX   0
C15   1    0.321502    0.734018    0.587383    11.00000    0.02403    0.02085 =
         0.02536   -0.00082   -0.00414   -0.00143
AFIX  43
H15   2    0.290918    0.638161    0.574895    11.00000   -1.20000
AFIX   0
C16   1    0.414836    1.137931    0.528890    11.00000    0.03543    0.03365 =
         0.04197    0.01332    0.00035   -0.00499
AFIX 137
H16A  2    0.408036    1.097062    0.491877    11.00000   -1.50000
H16B  2    0.475189    1.170350    0.534944    11.00000   -1.50000
H16C  2    0.377305    1.235519    0.534517    11.00000   -1.50000
AFIX   0
HKLF 4
REM  1506
REM wR2 = 0.1022, GooF = S = 1.039, Restrained GooF = 1.039 for all data
REM R1 = 0.0377 for 2637 Fo > 4sig(Fo) and 0.0413 for all 2933 data
REM 194 parameters refined using 1 restraints
END
WGHT      0.0656      1.2830
REM Highest difference peak  0.450,  deepest hole -0.198,  1-sigma level  0.064
Q1    1   0.5000  0.2131  0.7500  10.50000  0.05    0.45
Q2    1   0.3986  0.4061  0.7234  11.00000  0.05    0.39
Q3    1   0.4625  0.4731  0.6817  11.00000  0.05    0.39
Q4    1   0.4045  1.0574  0.5496  11.00000  0.05    0.37
Q5    1   0.3212  0.7462  0.6166  11.00000  0.05    0.34
;
_shelx_res_checksum     42350
data_global
_journal_date_recd_electronic     2020-06-29
_journal_date_accepted     2020-06-30
_journal_name_full     'Acta Crystallographica, Section E'
_journal_year     2020
_journal_volume     76
_journal_issue      8
_journal_page_first     1245
_journal_page_last     1250
_journal_paper_category     GO
_journal_paper_doi     10.1107/S2056989020008762
_journal_coeditor_code     HB7929
_publ_contact_author_name
;
Edward R.T. Tiekink
;
_publ_contact_author_address
;
Research Centre for Crystalline Materials,
School of Science and Technology,
Sunway University,
No.5 Jalan Universiti,
47500 Bandar Sunway,
Selangor Darul Ehsan, Malaysia
;
_publ_contact_author_email     'edwardt@sunway.edu.my'
_publ_contact_author_fax
;
+60 3 7491 8633
;
_publ_contact_author_phone
;
+60 3 7491 7173
;
_publ_section_title
;\
2-[(1<i>E</i>)-[(<i>Z</i>)-2-({[(1<i>Z</i>)-[(<i>E</i>)-2-[(2-Hydroxyphenyl)\
methylidene]hydrazin-1-ylidene]({[(4-methylphenyl)methyl]sulfanyl})methyl]\
disulfanyl}({[(4-methylphenyl)methyl]sulfanyl})methylidene)hydrazin-1-\
ylidene]methyl]phenol: crystal structure, Hirshfeld surface analysis and
computational study
;
_publ_section_title_footnote     .
loop_
    _publ_author_name
    _publ_author_footnote
    _publ_author_address
    'Georgiana Paulus' .
;
Department of Chemistry, Faculty of Science, Universiti Putra Malaysia, UPM
Serdang 43400, Malaysia
;
    'Huey Chong Kwong' .
;
Department of Chemistry, Faculty of Science, Universiti Putra Malaysia, UPM
Serdang 43400, Malaysia
;
    'Karen A. Crouse'
                 'Additional correspondence author, e-mail: kacrouse@gmail.com.'
;
Department of Chemistry, Faculty of Science, Universiti Putra Malaysia, UPM
Serdang 43400, Malaysia
;
    'Tiekink, Edward R. T.' .
;
Research Centre for Crystalline Materials,
School of Science and Technology,
Sunway University, 47500 Bandar Sunway,
Selangor Darul Ehsan, Malaysia
;
_publ_section_synopsis
;
The title hydrazine carbodithioate derivative is highly twisted as seen in the
C---S---S---C torsion angle of 90.70 (8)\%; the molecule is twofold symmetric.
In the molecular packing, molecules are assembled into supramolecular layers
in the <i>ab</i> plane by methylene-C---H...\p(tolyl) interactions.
;
