# Supplementary material for: 2-[(1E)-[(Z)-2-({[(1Z)-[(E)-2-[(2-Hy­droxy­phen­yl)methyl­idene]hydrazin-1-yl­idene]({[(4-methyl­phen­yl)meth­yl]sulfan­yl})meth­yl]disulfan­yl}({[(4-methyl­phen­yl)meth­yl]sulfan­yl})methyl­idene)hydrazin-1-yl­idene]meth­yl]phenol: crystal structure, Hirshfeld surface analysis and computational study
Source: Acta Crystallogr E Crystallogr Commun. 2020 Jul 10;76(Pt 8):1245–50. doi: 10.1107/S2056989020008762 (PMC7405575; doi:10.1107/S2056989020008762)
Supplement: Supplementary file 2 [file e-76-01245-Isup2.hkl]

data_I                                                                          
_shelx_title ' 1506'                                                            
_shelx_refln_list_code          4                                               
_shelx_F_calc_maximum      229.72                                               
_exptl_crystal_F_000      1320.00                                               
_reflns_d_resolution_high  0.8140                                               
                                                                                
loop_                                                                           
 _space_group_symop_operation_xyz                                               
 'x, y, z'                                                                      
 '-x+1/2, -y+1/2, z+1/2'                                                        
 '-x, y, -z+1/2'                                                                
 'x+1/2, -y+1/2, -z'                                                            
 '-x, -y, -z'                                                                   
 'x-1/2, y-1/2, -z-1/2'                                                         
 'x, -y, z-1/2'                                                                 
 '-x-1/2, y-1/2, z'                                                             
                                                                                
_cell_length_a    15.4653                                                       
_cell_length_b     7.9639                                                       
_cell_length_c    24.8116                                                       
_cell_angle_alpha  90.000                                                       
_cell_angle_beta   90.000                                                       
_cell_angle_gamma  90.000                                                       
                                                                                
_shelx_F_squared_multiplier     1.000                                           
                                                                                
loop_                                                                           
 _refln_index_h                                                                 
 _refln_index_k                                                                 
 _refln_index_l                                                                 
 _refln_F_squared_calc                                                          
 _refln_F_squared_meas                                                          
 _refln_F_squared_sigma                                                         
 _refln_observed_status                                                         
   2   0   0       9652.67      10446.87        83.28 o                         
   4   0   0      44489.01      49401.51       215.24 o                         
   6   0   0      10353.40      10815.15        99.79 o                         
   8   0   0      34831.01      38115.54       309.53 o                         
  10   0   0       7419.18       8458.82       166.75 o                         
  12   0   0        205.90        221.55        30.90 o                         
  14   0   0       1604.58       1400.89        54.22 o                         
  16   0   0        115.60         95.03        15.74 o                         
  18   0   0        345.33        330.52        20.41 o                         
   1   1   0       4984.32       5331.19        40.29 o                         
   3   1   0       2684.95       3074.60        59.87 o                         
   5   1   0       1186.04       1617.16        21.81 o                         
   7   1   0      10214.58      11890.75       113.04 o                         
   9   1   0       2887.28       3076.01       134.07 o                         
  11   1   0        893.88        831.92        56.55 o                         
  13   1   0        205.66        224.13        16.27 o                         
  15   1   0         31.67         23.96         8.12 o                         
  17   1   0        811.38        914.40        28.28 o                         
   0   2   0        811.54        868.86        22.94 o                         
   2   2   0       2737.48       2992.74        35.86 o                         
   4   2   0      10263.60      11042.70       152.99 o                         
   6   2   0      18153.12      21000.79       200.56 o                         
   8   2   0       4807.11       5446.68       118.35 o                         
  10   2   0      13429.79      14798.04       223.88 o                         
  12   2   0       4333.45       4120.41       130.60 o                         
  14   2   0        555.17        431.96        30.90 o                         
  16   2   0        562.01        682.36        29.44 o                         
  18   2   0       2195.58       2208.26        51.31 o                         
   1   3   0      10418.81      10733.26       103.30 o                         
   3   3   0       3864.72       4225.15        91.53 o                         
   5   3   0       3953.28       3825.12        66.65 o                         
   7   3   0       2517.11       2630.63        62.09 o                         
   9   3   0       1312.08       1325.43        61.51 o                         
  11   3   0        300.62        362.18        20.33 o                         
  13   3   0        403.48        387.65        28.57 o                         
  15   3   0          5.97         21.35         8.03 o                         
  17   3   0        345.38        417.39        25.07 o                         
   0   4   0       4292.98       4764.60        97.37 o                         
   2   4   0       3202.87       3141.40        60.63 o                         
   4   4   0         29.87         36.38         8.42 o                         
   6   4   0       5640.63       5407.85        86.89 o                         
   8   4   0        917.88        923.95        34.65 o                         
  10   4   0        330.09        320.20        27.83 o                         
  12   4   0          4.64         22.74         9.33 o                         
  14   4   0        118.66        153.34        18.07 o                         
  16   4   0       1448.92       1606.06        46.06 o                         
   1   5   0         46.08         28.98        14.87 o                         
   3   5   0       4015.93       4014.40        97.95 o                         
   5   5   0        640.58        590.25        32.50 o                         
   7   5   0        259.22        246.62        35.56 o                         
   9   5   0       1198.85       1043.63        24.58 o                         
  11   5   0       7402.31       7346.52       123.02 o                         
  13   5   0        804.70        772.45        37.90 o                         
  15   5   0        559.89        619.11        29.15 o                         
   0   6   0        303.17        303.70        34.98 o                         
   2   6   0       3131.06       3131.45        75.61 o                         
   4   6   0       3989.48       3969.99       128.85 o                         
   6   6   0       3712.52       3462.36        44.80 o                         
   8   6   0        225.95        196.37        14.40 o                         
  10   6   0       2128.79       1966.95        65.30 o                         
  12   6   0        808.99        783.53        37.90 o                         
  14   6   0          1.15         20.41         7.58 o                         
   1   7   0       1919.78       1862.93        42.66 o                         
   3   7   0        104.41         73.36         7.70 o                         
   5   7   0         18.08         16.13         6.17 o                         
   7   7   0       1023.28        990.73        26.69 o                         
   9   7   0        831.67        846.49        42.56 o                         
  11   7   0          1.23          2.33         9.91 o                         
  13   7   0        893.38       1030.09        30.90 o                         
   0   8   0       2612.84       2763.25        74.04 o                         
   2   8   0        351.02        317.50        18.55 o                         
   4   8   0       2497.40       2542.33        39.80 o                         
   6   8   0          0.38          6.12         7.42 o                         
   8   8   0        104.89         88.62        14.58 o                         
  10   8   0       2125.30       2457.80        54.22 o                         
   1   9   0       1081.91       1182.20        29.89 o                         
   3   9   0        531.37        556.78        25.36 o                         
   5   9   0       1003.17       1046.41        37.31 o                         
   1   1   1       3922.45       4148.67        29.21 o                         
   2   1   1       2360.61       2577.44        25.86 o                         
   3   1   1      12276.15      13606.83        77.47 o                         
   4   1   1      15180.45      17181.99        80.44 o                         
   5   1   1        588.21        622.14         9.63 o                         
   6   1   1          3.80          5.81         4.84 o                         
   7   1   1       5039.14       5553.95        54.92 o                         
   8   1   1       3428.39       3970.96        81.80 o                         
   9   1   1        295.69        206.90        14.22 o                         
  10   1   1         57.55         98.94        12.66 o                         
  11   1   1       4335.67       4401.67        90.87 o                         
  12   1   1          3.73         12.54        10.72 o                         
  13   1   1        921.13        908.22        19.17 o                         
  14   1   1        153.85        125.58         9.01 o                         
  15   1   1        854.66        761.62        20.11 o                         
  16   1   1        271.37        258.89        13.84 o                         
  17   1   1        192.16        189.64        11.44 o                         
  18   1   1          0.13          3.50         4.95 o                         
   0   2   1        853.84        768.28        13.23 o                         
   1   2   1       3762.86       4351.50        26.76 o                         
   2   2   1       1256.68       1252.69        18.66 o                         
   3   2   1        199.15        225.60         7.20 o                         
   4   2   1       3605.15       4074.20        37.44 o                         
   5   2   1        697.11        775.25        26.82 o                         
   6   2   1        372.49        421.70        20.82 o                         
   7   2   1        815.94        918.50        32.76 o                         
   8   2   1       6357.54       7100.35       222.69 o                         
   9   2   1        268.17        215.07        23.32 o                         
  10   2   1       3693.60       3881.51        81.21 o                         
  11   2   1        932.06        951.78        43.23 o                         
  12   2   1        831.31        913.84        57.69 o                         
  13   2   1        146.64        117.99         9.85 o                         
  14   2   1        683.52        571.85        24.94 o                         
  15   2   1        169.08        135.26        13.39 o                         
  16   2   1        384.06        348.78        15.58 o                         
  17   2   1        143.34        131.52         9.41 o                         
  18   2   1        333.05        366.49        15.46 o                         
   1   3   1        125.87        148.23         5.26 o                         
   2   3   1          5.21          5.05         3.13 o                         
   3   3   1       8749.87       9561.39        57.66 o                         
   4   3   1       4392.24       4672.09        49.14 o                         
   5   3   1         71.57         69.83         6.84 o                         
   6   3   1        540.64        595.31        17.44 o                         
   7   3   1        623.70        663.55        19.65 o                         
   8   3   1         65.15         66.72         7.51 o                         
   9   3   1        464.50        413.90        15.91 o                         
  10   3   1         37.89         37.17         6.26 o                         
  11   3   1       5626.21       5480.05        85.84 o                         
  12   3   1       1377.33       1292.14        26.48 o                         
  13   3   1        170.65        141.68        12.37 o                         
  14   3   1        399.72        421.44        20.82 o                         
  15   3   1          6.54          5.51         5.19 o                         
  16   3   1         31.15         23.31         4.94 o                         
  17   3   1       1702.18       1840.71        29.75 o                         
  18   3   1         35.35         41.39         8.16 o                         
   0   4   1       4277.79       4046.85        63.65 o                         
   1   4   1        351.58        339.93        13.54 o                         
   2   4   1       8473.91       8796.69        61.31 o                         
   3   4   1        409.51        398.39        14.84 o                         
   4   4   1       1240.68       1382.79        25.56 o                         
   5   4   1        390.67        490.77        17.63 o                         
   6   4   1       2322.82       2139.66        37.30 o                         
   7   4   1         19.47          9.97         6.10 o                         
   8   4   1       1905.32       1819.32        38.09 o                         
   9   4   1         30.28         24.28         9.52 o                         
  10   4   1        237.62        223.55        14.64 o                         
  11   4   1         19.90         20.29         7.24 o                         
  12   4   1         62.17         72.66         8.40 o                         
  13   4   1          1.19         10.49         8.16 o                         
  14   4   1        224.32        255.33        16.28 o                         
  15   4   1          0.49          3.26         5.55 o                         
  16   4   1          0.95          5.63         4.73 o                         
  17   4   1          0.61          1.58         5.25 o                         
   1   5   1       1926.43       1919.55        36.82 o                         
   2   5   1        491.72        547.49        20.62 o                         
   3   5   1         28.49         26.30         7.39 o                         
   4   5   1        561.07        575.26        25.96 o                         
   5   5   1       1363.85       1421.98        41.56 o                         
   6   5   1          6.16          2.68         6.64 o                         
   7   5   1       1643.40       1538.16        40.53 o                         
   8   5   1          1.09          4.78         6.79 o                         
   9   5   1         14.88          9.85         3.73 o                         
  10   5   1        229.27        207.03        15.87 o                         
  11   5   1       1383.07       1356.92        37.72 o                         
  12   5   1        512.64        474.90        22.26 o                         
  13   5   1         66.00         62.97         9.48 o                         
  14   5   1          7.97          8.58         5.15 o                         
  15   5   1        350.09        398.01        16.89 o                         
  16   5   1         10.98         18.66         7.58 o                         
   0   6   1        866.86        849.41        57.14 o                         
   1   6   1        411.67        428.47        28.85 o                         
   2   6   1       1655.28       1611.47        44.88 o                         
   3   6   1        654.27        669.12        29.83 o                         
   4   6   1         50.99         32.80         8.47 o                         
   5   6   1       1172.20       1148.36        79.58 o                         
   6   6   1        157.46        178.65         7.78 o                         
   7   6   1          7.33         11.11         3.82 o                         
   8   6   1        253.38        225.21         9.58 o                         
   9   6   1         79.86         68.08         7.52 o                         
  10   6   1       4297.63       4300.51        78.33 o                         
  11   6   1        465.82        497.24        18.83 o                         
  12   6   1       2029.89       2056.31        34.78 o                         
  13   6   1          6.94          6.14         4.79 o                         
  14   6   1        204.61        181.37         8.64 o                         
   1   7   1       1905.05       1849.12        30.37 o                         
   2   7   1       1323.73       1266.49        25.58 o                         
   3   7   1         31.76         27.47         6.25 o                         
   4   7   1         14.68          8.61         4.33 o                         
   5   7   1       1578.48       1486.25        22.93 o                         
   6   7   1          5.75          2.94         4.61 o                         
   7   7   1        288.34        305.75        12.03 o                         
   8   7   1         18.14         22.01         5.97 o                         
   9   7   1         29.19         37.00         9.68 o                         
  10   7   1       1176.52       1178.43        33.19 o                         
  11   7   1        300.74        296.44        16.69 o                         
  12   7   1        177.58        219.17        12.98 o                         
  13   7   1         99.08         92.03         7.42 o                         
   0   8   1       2860.18       3029.90        54.61 o                         
   1   8   1          0.15         -4.42         5.48 o                         
   2   8   1       1623.51       1600.28        25.07 o                         
   3   8   1          0.68         -1.08         4.60 o                         
   4   8   1        238.92        217.52        10.82 o                         
   5   8   1         88.38         88.43         8.08 o                         
   6   8   1        491.39        494.98        15.57 o                         
   7   8   1         55.38         62.47         6.76 o                         
   8   8   1        568.41        628.20        23.50 o                         
   9   8   1         97.92         67.45        15.45 o                         
  10   8   1        663.70        734.13        24.20 o                         
   1   9   1         89.38         78.56         7.87 o                         
   2   9   1          3.22          2.90         3.97 o                         
   3   9   1         95.84        101.83         6.93 o                         
   4   9   1        836.18        897.44        20.13 o                         
   5   9   1       1243.72       1340.30        36.27 o                         
   0   0   2      19215.20      20219.01       155.08 o                         
   1   0   2       2654.82       2787.01        33.97 o                         
   2   0   2       1084.12       1151.03        20.18 o                         
   3   0   2      35769.58      38428.39       157.83 o                         
   4   0   2       1066.77       1139.97        21.82 o                         
   5   0   2      10818.34      12174.63        86.71 o                         
   6   0   2       2963.89       2967.61        51.59 o                         
   7   0   2      11990.26      13461.67       118.70 o                         
   8   0   2       6209.63       6356.52        89.45 o                         
   9   0   2         37.36         10.32         9.04 o                         
  10   0   2          1.71          0.82        11.37 o                         
  11   0   2        182.33        201.42        21.43 o                         
  12   0   2       2146.45       2230.67        67.58 o                         
  13   0   2       4891.76       4965.35        62.82 o                         
  14   0   2        243.10        220.24        25.65 o                         
  15   0   2       1749.43       1636.67        42.85 o                         
  16   0   2          4.75         23.05         6.32 o                         
  17   0   2          8.97         11.78         6.14 o                         
  18   0   2          1.43         -0.29         4.12 o                         
   1   1   2       5695.92       6330.19        24.83 o                         
   2   1   2       7170.71       8457.99        46.27 o                         
   3   1   2       8404.46       9205.87        60.26 o                         
   4   1   2       2742.64       3017.23        30.09 o                         
   5   1   2       2322.28       2340.69        20.55 o                         
   6   1   2        525.36        552.62        16.42 o                         
   7   1   2        265.04        259.75        14.80 o                         
   8   1   2       1132.11       1571.98        36.84 o                         
   9   1   2        348.25        354.31        19.54 o                         
  10   1   2       3056.86       3104.94        59.67 o                         
  11   1   2       5167.53       5067.38        80.19 o                         
  12   1   2        269.07        261.03        24.51 o                         
  13   1   2        518.21        471.39        13.33 o                         
  14   1   2        245.71        232.15        11.70 o                         
  15   1   2        173.82        167.11        10.24 o                         
  16   1   2        256.81        218.19        11.00 o                         
  17   1   2       1337.78       1384.99        33.99 o                         
  18   1   2         12.76         16.39         6.70 o                         
   0   2   2      20853.62      22592.65       132.04 o                         
   1   2   2       1083.07       1170.51        13.46 o                         
   2   2   2         55.38         62.01         3.95 o                         
   3   2   2      13083.85      14160.32        67.93 o                         
   4   2   2       3451.17       3470.12        41.55 o                         
   5   2   2       7231.89       7954.99        56.82 o                         
   6   2   2         27.20         33.43         6.58 o                         
   7   2   2       5865.62       6430.01        70.22 o                         
   8   2   2       1199.97       1268.21        33.85 o                         
   9   2   2       4303.41       4413.54       111.91 o                         
  10   2   2       2447.04       2236.14        61.99 o                         
  11   2   2        615.51        708.61        39.06 o                         
  12   2   2       8760.00       8324.54       330.55 o                         
  13   2   2         63.47         67.29         6.69 o                         
  14   2   2          3.40         -1.20         6.86 o                         
  15   2   2       1075.93        965.61        32.35 o                         
  16   2   2       1273.39       1249.63        27.82 o                         
  17   2   2        104.42         91.56         9.48 o                         
  18   2   2       2774.72       3077.67        42.05 o                         
   1   3   2       1332.22       1197.71        16.52 o                         
   2   3   2        680.82        726.82        13.55 o                         
   3   3   2       8116.94       9166.87        61.94 o                         
   4   3   2        351.82        338.30        10.99 o                         
   5   3   2       5323.27       5760.78        45.91 o                         
   6   3   2        499.13        431.68        14.88 o                         
   7   3   2       2050.83       2130.46        33.91 o                         
   8   3   2        701.28        653.60        20.04 o                         
   9   3   2        922.82        870.48        27.38 o                         
  10   3   2        823.43        780.89        27.39 o                         
  11   3   2          2.63         -9.06        10.62 o                         
  12   3   2         21.37         14.87         5.98 o                         
  13   3   2        131.64        146.78        12.76 o                         
  14   3   2       2421.71       2373.86        39.45 o                         
  15   3   2        437.71        436.44        16.90 o                         
  16   3   2        424.43        428.60        15.90 o                         
  17   3   2          1.05          0.77         4.62 o                         
  18   3   2         36.61         19.82         7.58 o                         
   0   4   2       1440.58       1364.00        37.23 o                         
   1   4   2        976.00        987.82        26.92 o                         
   2   4   2       3720.27       3873.72        38.30 o                         
   3   4   2       2494.76       2718.99        36.91 o                         
   4   4   2        295.79        435.94        17.60 o                         
   5   4   2        246.63        260.58        15.35 o                         
   6   4   2       3669.86       3654.75        56.42 o                         
   7   4   2        547.12        553.56        23.28 o                         
   8   4   2       1670.71       1582.23        40.08 o                         
   9   4   2       1044.62        970.45        41.31 o                         
  10   4   2       1382.09       1369.59        34.94 o                         
  11   4   2       1248.92       1250.83        22.83 o                         
  12   4   2       1652.45       1598.63        39.98 o                         
  13   4   2       3770.85       3675.58       125.61 o                         
  14   4   2        777.74        765.10        21.54 o                         
  15   4   2        511.19        509.57        16.49 o                         
  16   4   2       1673.98       1782.87        33.80 o                         
  17   4   2          4.15         -0.49         5.83 o                         
   1   5   2       1325.99       1262.91        34.67 o                         
   2   5   2         18.37         30.47         7.36 o                         
   3   5   2         42.23         62.36         9.96 o                         
   4   5   2       3444.16       3447.50        75.82 o                         
   5   5   2       3122.49       3137.13        64.86 o                         
   6   5   2         27.76         36.18         9.00 o                         
   7   5   2        281.88        251.51        19.11 o                         
   8   5   2         68.75         49.18         9.46 o                         
   9   5   2       3842.55       3462.18        45.40 o                         
  10   5   2        188.75        179.44        14.82 o                         
  11   5   2       1282.18       1187.78        59.76 o                         
  12   5   2       1086.91       1037.59        32.15 o                         
  13   5   2       1690.05       1697.40        39.35 o                         
  14   5   2         15.14         16.79         5.70 o                         
  15   5   2        880.50        919.98        19.41 o                         
  16   5   2          1.37          7.00         6.41 o                         
   0   6   2          7.98         33.23        14.58 o                         
   1   6   2        351.43        321.12        24.69 o                         
   2   6   2        297.93        326.24        21.31 o                         
   3   6   2        175.22        158.32        15.56 o                         
   4   6   2         10.27         -0.65         8.19 o                         
   5   6   2       1627.43       1711.13        49.20 o                         
   6   6   2        355.22        358.28        10.17 o                         
   7   6   2        823.77        761.80        15.50 o                         
   8   6   2          2.79         11.20         4.91 o                         
   9   6   2        153.94        134.43         9.99 o                         
  10   6   2         72.44         42.31         8.86 o                         
  11   6   2         13.49          4.31         7.51 o                         
  12   6   2        567.78        568.50        18.83 o                         
  13   6   2          6.56          6.74         5.27 o                         
  14   6   2          5.70          3.98         4.48 o                         
   1   7   2       6319.09       6195.79        39.59 o                         
   2   7   2       1227.86       1233.62        22.31 o                         
   3   7   2         51.81         49.38         5.70 o                         
   4   7   2        106.73        109.08         7.27 o                         
   5   7   2       1150.17       1060.14        21.43 o                         
   6   7   2          4.47         -5.21         5.21 o                         
   7   7   2        846.51        822.17        18.87 o                         
   8   7   2        136.22        140.12         8.47 o                         
   9   7   2        851.31        879.31        33.49 o                         
  10   7   2        324.70        356.72        19.58 o                         
  11   7   2        283.24        300.62        23.58 o                         
  12   7   2        394.40        366.65        16.28 o                         
  13   7   2         19.05         26.82         7.58 o                         
   0   8   2         21.31         22.74         8.12 o                         
   1   8   2       2357.84       2478.03        30.90 o                         
   2   8   2        220.40        215.08         9.85 o                         
   3   8   2       1254.62       1277.90        22.10 o                         
   4   8   2         21.31         19.94         5.28 o                         
   5   8   2         35.24         28.31         5.69 o                         
   6   8   2          0.72         -2.54         5.45 o                         
   7   8   2          9.56         14.09         4.90 o                         
   8   8   2         46.59         57.31        13.70 o                         
   9   8   2        165.76        198.64        13.19 o                         
  10   8   2        280.85        337.47        15.04 o                         
   1   9   2         61.46         56.90         6.61 o                         
   2   9   2        181.67        195.04         9.06 o                         
   3   9   2        296.54        292.49        12.45 o                         
   4   9   2          9.05         11.02         6.99 o                         
   5   9   2          0.85         -1.75         4.48 o                         
   1   1   3      35228.46      36780.85       128.92 o                         
   2   1   3       4259.42       4777.97        28.81 o                         
   3   1   3       2623.90       3276.67        25.54 o                         
   4   1   3        129.85        116.09         4.65 o                         
   5   1   3        610.11        726.42        13.82 o                         
   6   1   3       1218.27       1364.82        29.31 o                         
   7   1   3       2696.55       2916.82        54.71 o                         
   8   1   3        266.56        326.75        17.42 o                         
   9   1   3       3264.50       3137.95        70.69 o                         
  10   1   3         27.51         10.16         7.96 o                         
  11   1   3       2409.20       2331.33        69.11 o                         
  12   1   3        229.89        237.06        20.70 o                         
  13   1   3        137.27        102.64         6.67 o                         
  14   1   3        597.98        536.48        16.97 o                         
  15   1   3          9.42         11.30         5.64 o                         
  16   1   3        456.52        472.88        17.83 o                         
  17   1   3        604.68        566.32        21.85 o                         
  18   1   3          7.82         19.11         4.82 o                         
   0   2   3      30991.04      34047.73       206.78 o                         
   1   2   3        850.89        953.27        11.44 o                         
   2   2   3       4832.91       5107.96        44.57 o                         
   3   2   3      18386.78      20236.75        73.71 o                         
   4   2   3        141.79        166.45         7.05 o                         
   5   2   3       1398.55       1567.23        20.91 o                         
   6   2   3        122.38        169.91        10.16 o                         
   7   2   3       3570.47       4026.77        47.62 o                         
   8   2   3        435.18        492.51        18.21 o                         
   9   2   3        358.68        401.06        40.23 o                         
  10   2   3       3026.06       3263.45        75.32 o                         
  11   2   3         24.02         31.24        10.22 o                         
  12   2   3        445.59        403.95        30.02 o                         
  13   2   3        611.99        619.16        20.98 o                         
  14   2   3         75.12         64.56         9.48 o                         
  15   2   3         44.72         58.77         7.83 o                         
  16   2   3         28.46         25.16         8.03 o                         
  17   2   3         58.05         52.17         6.58 o                         
  18   2   3        351.62        400.27        32.65 o                         
   1   3   3       2172.51       2195.39        29.08 o                         
   2   3   3        634.06        716.11        14.31 o                         
   3   3   3        750.68        858.58        17.37 o                         
   4   3   3       2288.42       2267.25        23.99 o                         
   5   3   3        996.69       1123.74        25.39 o                         
   6   3   3          0.77          6.33         4.86 o                         
   7   3   3         58.92         32.13         6.51 o                         
   8   3   3         11.54         18.93         6.63 o                         
   9   3   3       5076.60       5120.91        65.98 o                         
  10   3   3          3.39          7.48         6.60 o                         
  11   3   3        289.83        302.96        21.44 o                         
  12   3   3       1321.23       1154.88        29.24 o                         
  13   3   3        632.15        571.19        19.81 o                         
  14   3   3        514.83        495.83        18.38 o                         
  15   3   3         40.49         25.07         7.01 o                         
  16   3   3          4.47          7.75         5.15 o                         
  17   3   3        532.86        597.03        17.98 o                         
   0   4   3       6087.03       5891.77       102.90 o                         
   1   4   3       1803.58       1803.86        36.45 o                         
   2   4   3       2140.19       2098.60        31.96 o                         
   3   4   3        341.10        318.94        17.95 o                         
   4   4   3       1162.60       1265.19        35.81 o                         
   5   4   3        314.79        247.78        27.40 o                         
   6   4   3        849.64        830.95        31.33 o                         
   7   4   3       1763.06       1694.82        40.42 o                         
   8   4   3       2443.03       2192.45        47.30 o                         
   9   4   3        573.07        545.93        26.00 o                         
  10   4   3       3110.60       2926.49        78.88 o                         
  11   4   3        712.90        666.98        16.68 o                         
  12   4   3        102.86         90.50        13.41 o                         
  13   4   3        152.34        157.79        10.93 o                         
  14   4   3          9.49         10.87         5.49 o                         
  15   4   3        909.76        986.44        22.62 o                         
  16   4   3        132.15        146.59         7.66 o                         
  17   4   3          6.19         22.15         7.58 o                         
   1   5   3        136.61        107.18        10.16 o                         
   2   5   3        404.67        323.89        19.34 o                         
   3   5   3       2091.42       2101.12        56.99 o                         
   4   5   3       1634.89       1608.74        38.68 o                         
   5   5   3          1.00          4.39         7.10 o                         
   6   5   3        114.43         82.56        10.28 o                         
   7   5   3        866.43        809.28        30.16 o                         
   8   5   3       3932.45       3967.17        67.07 o                         
   9   5   3        767.59        742.50        17.97 o                         
  10   5   3          5.25          9.04         7.42 o                         
  11   5   3        159.72        153.41        13.81 o                         
  12   5   3        933.33        884.61        71.39 o                         
  13   5   3        304.15        301.60        14.31 o                         
  14   5   3         59.49         65.23         8.66 o                         
  15   5   3         98.63         93.39         8.96 o                         
  16   5   3        241.69        222.13        15.16 o                         
   0   6   3       1180.64       1066.42        45.35 o                         
   1   6   3        255.74        257.60        23.27 o                         
   2   6   3        543.41        544.56        34.01 o                         
   3   6   3       2167.35       2128.92        53.29 o                         
   4   6   3        151.23        154.52        15.80 o                         
   5   6   3        117.90        120.79        15.10 o                         
   6   6   3         98.91         72.41         5.26 o                         
   7   6   3        332.80        307.73        11.55 o                         
   8   6   3        300.95        295.32        10.71 o                         
   9   6   3        157.59        161.83         9.64 o                         
  10   6   3        487.79        469.63        16.16 o                         
  11   6   3        448.06        426.90        17.79 o                         
  12   6   3       2712.11       2737.10        40.01 o                         
  13   6   3        214.53        205.67        10.86 o                         
  14   6   3          3.20          2.67         4.90 o                         
   1   7   3        160.87        159.51         8.23 o                         
   2   7   3       5768.09       5692.62        37.13 o                         
   3   7   3        530.36        499.47        13.62 o                         
   4   7   3         12.10         18.02         5.44 o                         
   5   7   3        448.05        394.39        14.13 o                         
   6   7   3        231.32        220.84        10.35 o                         
   7   7   3        110.29        115.15         8.13 o                         
   8   7   3        970.01        952.65        22.14 o                         
   9   7   3        470.78        474.95        22.67 o                         
  10   7   3        927.11        961.40        30.09 o                         
  11   7   3        141.48        146.05        12.11 o                         
  12   7   3        991.17       1058.93        25.76 o                         
  13   7   3         99.10        114.27        11.66 o                         
   0   8   3        327.78        332.22        18.96 o                         
   1   8   3       1127.93       1104.86        22.55 o                         
   2   8   3       3678.47       3774.04        66.61 o                         
   3   8   3          8.92          8.73         5.21 o                         
   4   8   3        226.90        212.08        10.76 o                         
   5   8   3          0.95          0.41         5.05 o                         
   6   8   3       1718.97       1805.31        25.54 o                         
   7   8   3        358.80        333.42        14.57 o                         
   8   8   3        180.81        172.31        12.98 o                         
   9   8   3       2035.42       2211.99        38.96 o                         
  10   8   3        205.22        204.65        11.96 o                         
   1   9   3         31.41         29.15         4.59 o                         
   2   9   3       1016.02       1106.60        23.33 o                         
   3   9   3        729.25        791.52        19.69 o                         
   4   9   3        737.45        741.01        18.40 o                         
   5   9   3          7.78         -3.50         5.77 o                         
   6   9   3          5.26         15.16         6.41 o                         
   0   0   4       4038.12       4403.85        58.08 o                         
   1   0   4       1539.38       1535.40        41.20 o                         
   2   0   4      14377.50      15140.63        96.11 o                         
   3   0   4       7753.75       8403.84        81.02 o                         
   4   0   4        817.01        963.71        18.06 o                         
   5   0   4         20.13         39.91         4.96 o                         
   6   0   4       3394.01       4008.46        54.00 o                         
   7   0   4       8361.19       9256.16       335.50 o                         
   8   0   4         54.17        126.83        14.42 o                         
   9   0   4       3303.12       3410.59        74.04 o                         
  10   0   4       1153.51       1139.29        55.97 o                         
  11   0   4         72.71         77.54        22.74 o                         
  12   0   4       7159.54       6889.75       117.96 o                         
  13   0   4       6758.79       6374.99        65.38 o                         
  14   0   4        807.87        754.01        31.48 o                         
  15   0   4        172.36        204.79        15.24 o                         
  16   0   4        634.51        548.47        23.08 o                         
  17   0   4        471.50        385.51        17.71 o                         
  18   0   4         54.02         92.35         8.03 o                         
   1   1   4       1342.60       1486.05        15.49 o                         
   2   1   4      52770.47      57392.48       156.87 o                         
   3   1   4       7717.32       8314.62        68.70 o                         
   4   1   4      10826.61      11570.11        70.55 o                         
   5   1   4        220.42        304.35         9.36 o                         
   6   1   4          0.41         11.64         4.79 o                         
   7   1   4         46.61         65.58         8.55 o                         
   8   1   4       7094.46       7921.91       116.38 o                         
   9   1   4       1461.43       1563.27        39.81 o                         
  10   1   4        915.21        875.24        32.25 o                         
  11   1   4       1272.55       1316.06        41.70 o                         
  12   1   4        140.82        117.38        13.65 o                         
  13   1   4        860.51        839.43        17.75 o                         
  14   1   4       1074.39       1054.93        27.15 o                         
  15   1   4         82.82         64.66         7.41 o                         
  16   1   4          1.19          9.40         5.33 o                         
  17   1   4         94.98         92.05         8.54 o                         
  18   1   4        481.13        590.33        16.40 o                         
   0   2   4       1170.93       1077.92        20.61 o                         
   1   2   4      50917.63      55573.73       174.12 o                         
   2   2   4       7502.82       8536.40        52.68 o                         
   3   2   4       3983.21       4071.33        29.05 o                         
   4   2   4       1020.95       1076.27        20.05 o                         
   5   2   4       8927.78       9639.64        64.39 o                         
   6   2   4       3660.08       4031.79        45.87 o                         
   7   2   4        563.45        708.81        24.07 o                         
   8   2   4        406.23        351.52        18.36 o                         
   9   2   4       8063.52       8272.33       155.96 o                         
  10   2   4       1621.91       1517.34        52.00 o                         
  11   2   4         32.90         70.39        14.27 o                         
  12   2   4        906.60        865.40        43.01 o                         
  13   2   4         43.84         70.42         8.45 o                         
  14   2   4         37.59         37.85         7.05 o                         
  15   2   4         56.24         69.50        10.31 o                         
  16   2   4        398.96        396.74        19.58 o                         
  17   2   4        155.70        189.55        13.19 o                         
  18   2   4        354.81        398.66        12.45 o                         
   1   3   4      11320.79      12449.41       111.43 o                         
   2   3   4       6603.68       7271.41        53.25 o                         
   3   3   4         80.09         36.32         4.52 o                         
   4   3   4        621.28        680.73        16.21 o                         
   5   3   4       1579.47       1706.62        25.03 o                         
   6   3   4       1107.51       1039.68        26.14 o                         
   7   3   4       2807.65       2751.06        44.52 o                         
   8   3   4      11483.76      12262.28        97.80 o                         
   9   3   4       2165.88       2093.04        48.66 o                         
  10   3   4          9.61         23.12        11.08 o                         
  11   3   4        723.05        699.59        31.88 o                         
  12   3   4       2544.67       2471.97        38.59 o                         
  13   3   4        205.60        192.11        10.38 o                         
  14   3   4        716.88        721.08        21.96 o                         
  15   3   4        493.70        448.49        21.43 o                         
  16   3   4        208.48        211.44        14.00 o                         
  17   3   4          1.11          2.98         3.92 o                         
   0   4   4        505.03        749.13        42.56 o                         
   1   4   4        213.54        271.16        13.43 o                         
   2   4   4       1038.38       1101.30        26.86 o                         
   3   4   4       2615.08       2632.02        53.28 o                         
   4   4   4        794.52        935.18        31.60 o                         
   5   4   4         57.61         49.93         9.73 o                         
   6   4   4        381.09        407.68        22.89 o                         
   7   4   4       1776.16       1685.02        46.33 o                         
   8   4   4        188.61        163.05        16.09 o                         
   9   4   4        761.36        661.12        31.60 o                         
  10   4   4        467.07        397.50        24.89 o                         
  11   4   4        571.60        525.99        19.84 o                         
  12   4   4         63.06         21.29         9.91 o                         
  13   4   4        904.70        892.24        23.88 o                         
  14   4   4        336.85        329.55        14.47 o                         
  15   4   4       3518.99       3731.34        43.13 o                         
  16   4   4        176.95        175.68         8.00 o                         
  17   4   4         63.10         94.45        11.08 o                         
   1   5   4       2651.28       2538.65        51.76 o                         
   2   5   4       8035.92       8263.07       114.07 o                         
   3   5   4        161.10        180.08        15.69 o                         
   4   5   4       4666.10       4426.29        64.40 o                         
   5   5   4        855.50        886.00        30.19 o                         
   6   5   4         18.31         27.45         8.68 o                         
   7   5   4        108.04         73.12        10.31 o                         
   8   5   4       1752.03       1615.90        43.36 o                         
   9   5   4       2808.74       2652.99        30.83 o                         
  10   5   4        204.71        205.85        15.67 o                         
  11   5   4        231.73        222.79        13.56 o                         
  12   5   4        727.99        688.32        22.15 o                         
  13   5   4       1317.79       1341.53        36.03 o                         
  14   5   4        116.18        125.96        22.74 o                         
  15   5   4        101.03        114.24         9.63 o                         
  16   5   4          6.77          7.58         5.83 o                         
   0   6   4        989.17       1015.15        44.73 o                         
   1   6   4         11.07         11.25         9.79 o                         
   2   6   4        576.52        549.66        33.96 o                         
   3   6   4         72.19         79.16        13.85 o                         
   4   6   4          0.94          7.07         9.37 o                         
   5   6   4        306.10        259.07        20.56 o                         
   6   6   4        475.30        471.93        11.10 o                         
   7   6   4         88.39         69.79         6.35 o                         
   8   6   4         22.07         10.41         4.25 o                         
   9   6   4       1706.22       1672.36        26.64 o                         
  10   6   4        220.79        211.27        14.20 o                         
  11   6   4        244.26        239.29        14.92 o                         
  12   6   4         26.04         37.39         6.92 o                         
  13   6   4          1.57          6.58         4.71 o                         
  14   6   4         27.72         26.20         6.70 o                         
   1   7   4       1839.95       1738.02        22.73 o                         
   2   7   4       1708.69       1645.88        24.10 o                         
   3   7   4        262.39        234.39         9.62 o                         
   4   7   4        630.09        586.38        16.05 o                         
   5   7   4        169.30        165.55         8.95 o                         
   6   7   4       1237.34       1145.12        22.15 o                         
   7   7   4        453.21        419.35        13.64 o                         
   8   7   4       1084.86       1095.97        23.50 o                         
   9   7   4        129.37        144.80        11.95 o                         
  10   7   4        398.04        399.58        15.81 o                         
  11   7   4       1179.91       1277.53        25.12 o                         
  12   7   4       1337.54       1359.00        22.83 o                         
  13   7   4        205.18        212.80        14.58 o                         
   0   8   4         34.29         41.56        11.66 o                         
   1   8   4          4.98          6.25         4.18 o                         
   2   8   4        352.23        351.86        13.53 o                         
   3   8   4        226.56        202.74        10.69 o                         
   4   8   4          0.15         -0.67         4.41 o                         
   5   8   4         27.63         27.11         5.24 o                         
   6   8   4          4.33          7.45         4.66 o                         
   7   8   4          0.04         -6.12         6.86 o                         
   8   8   4          9.79          6.41         8.16 o                         
   9   8   4         92.23         97.34        15.16 o                         
  10   8   4        280.79        296.46        13.59 o                         
   1   9   4         12.25          3.11         4.77 o                         
   2   9   4        195.38        180.16        10.30 o                         
   3   9   4        509.84        534.91        16.15 o                         
   4   9   4        250.91        264.05        36.99 o                         
   5   9   4         17.40         17.38        11.95 o                         
   6   9   4         43.10         47.23         9.33 o                         
   1   1   5      26733.07      28567.40       121.28 o                         
   2   1   5       2272.74       2530.77        26.56 o                         
   3   1   5       2282.82       2606.33        21.58 o                         
   4   1   5       4641.30       5039.62        38.59 o                         
   5   1   5        343.61        387.51        10.21 o                         
   6   1   5       6688.63       7154.81        57.13 o                         
   7   1   5       1757.84       1766.72        37.86 o                         
   8   1   5        108.29        155.03        16.48 o                         
   9   1   5        489.34        455.71        22.94 o                         
  10   1   5        432.50        407.07        24.42 o                         
  11   1   5        176.04        146.18        12.99 o                         
  12   1   5       1409.00       1396.60        38.19 o                         
  13   1   5       1117.44       1052.25        21.91 o                         
  14   1   5       1220.57       1184.98        24.83 o                         
  15   1   5        114.05        118.27         9.98 o                         
  16   1   5        560.25        500.64        17.66 o                         
  17   1   5        262.36        272.38        12.22 o                         
  18   1   5         85.20         83.08         7.49 o                         
   0   2   5       2478.45       2764.22        36.67 o                         
   1   2   5      19310.91      21309.56        65.42 o                         
   2   2   5       9516.75      10746.90        59.80 o                         
   3   2   5       5630.82       5760.36        76.67 o                         
   4   2   5       1788.75       1969.64        36.66 o                         
   5   2   5        375.05        329.11        13.04 o                         
   6   2   5       5479.45       6158.36        87.08 o                         
   7   2   5       1640.18       1771.53        38.07 o                         
   8   2   5          7.86         -0.84         9.66 o                         
   9   2   5       1665.53       1790.41        54.34 o                         
  10   2   5        360.60        340.77        26.12 o                         
  11   2   5          5.97          5.86        10.70 o                         
  12   2   5        128.62        131.79        10.17 o                         
  13   2   5        440.66        414.47        17.46 o                         
  14   2   5         11.78          2.71         5.82 o                         
  15   2   5         18.12         15.08         7.00 o                         
  16   2   5         23.01         29.43         8.03 o                         
  17   2   5        200.84        201.86        13.17 o                         
  18   2   5        356.14        373.64        11.88 o                         
   1   3   5       1361.75       1441.34        20.81 o                         
   2   3   5        471.78        380.36        10.97 o                         
   3   3   5       2759.50       2992.80        44.81 o                         
   4   3   5       3267.09       3539.92        38.02 o                         
   5   3   5          0.90          9.15         4.27 o                         
   6   3   5        123.32        104.59        11.74 o                         
   7   3   5         42.63         65.67         8.44 o                         
   8   3   5          1.12         17.20         8.86 o                         
   9   3   5       4852.70       4940.81        84.45 o                         
  10   3   5        529.52        549.96        32.97 o                         
  11   3   5       1277.05       1145.41        48.75 o                         
  12   3   5          6.14          2.73         5.38 o                         
  13   3   5        836.39        846.79        20.53 o                         
  14   3   5          3.24          7.70         6.79 o                         
  15   3   5         70.28         77.24        10.51 o                         
  16   3   5          1.95          7.62         6.14 o                         
  17   3   5          2.64         -3.88         4.11 o                         
   0   4   5       1335.39       1140.86        53.64 o                         
   1   4   5         69.61         61.07         6.30 o                         
   2   4   5          2.57          9.31         3.68 o                         
   3   4   5        301.28        349.03        19.45 o                         
   4   4   5       1041.35       1127.46        35.87 o                         
   5   4   5        733.14        850.71        31.68 o                         
   6   4   5        154.40        114.62        13.33 o                         
   7   4   5       4596.30       4357.46        90.04 o                         
   8   4   5        777.35        626.24        29.90 o                         
   9   4   5       2092.64       2053.85        54.79 o                         
  10   4   5         54.47         43.59        10.56 o                         
  11   4   5        720.07        742.63        23.48 o                         
  12   4   5       1533.74       1558.26        38.20 o                         
  13   4   5       1096.29       1150.17        27.01 o                         
  14   4   5         30.02         27.77         6.13 o                         
  15   4   5       4010.19       4112.88        38.55 o                         
  16   4   5         99.87         84.40         5.87 o                         
  17   4   5         22.17         27.99         7.58 o                         
   1   5   5        329.01        342.72        20.28 o                         
   2   5   5       2062.53       2201.53        42.37 o                         
   3   5   5         47.11         49.70        10.10 o                         
   4   5   5        833.70        883.45        43.91 o                         
   5   5   5        761.70        726.47        27.66 o                         
   6   5   5        181.88        131.85        15.02 o                         
   7   5   5        539.23        488.67        28.06 o                         
   8   5   5        303.77        270.48        14.87 o                         
   9   5   5        346.32        302.08        13.49 o                         
  10   5   5       1966.86       1951.41        38.04 o                         
  11   5   5        822.33        751.19        23.64 o                         
  12   5   5       1878.94       1813.88        34.96 o                         
  13   5   5         38.28         34.23        11.95 o                         
  14   5   5        639.80        665.02        23.22 o                         
  15   5   5          0.19         -1.17         5.83 o                         
  16   5   5        160.33        185.40        13.99 o                         
   0   6   5       4104.09       4374.72        92.66 o                         
   1   6   5       1041.86        990.47        36.03 o                         
   2   6   5         84.74         99.16        16.25 o                         
   3   6   5       5477.54       5404.30       106.57 o                         
   4   6   5        216.95        226.80        19.26 o                         
   5   6   5        913.05        882.46        14.74 o                         
   6   6   5         17.65         23.06         4.00 o                         
   7   6   5        132.31        125.81         7.37 o                         
   8   6   5       1651.17       1529.71        28.83 o                         
   9   6   5       1306.96       1282.63        26.33 o                         
  10   6   5        955.91        931.95        21.95 o                         
  11   6   5        575.80        548.82        25.34 o                         
  12   6   5        503.77        535.68        18.24 o                         
  13   6   5        472.37        450.07        14.76 o                         
  14   6   5        134.54        125.59        11.37 o                         
   1   7   5         81.99         91.26         7.11 o                         
   2   7   5         45.08         32.22         4.67 o                         
   3   7   5        151.91        144.32         7.83 o                         
   4   7   5        298.74        305.24        10.86 o                         
   5   7   5         68.67         71.96         6.01 o                         
   6   7   5         57.19         65.79         5.98 o                         
   7   7   5          0.24         -3.59         4.47 o                         
   8   7   5       1225.86       1184.73        21.68 o                         
   9   7   5         54.42         50.23         6.26 o                         
  10   7   5         36.78         24.20         7.83 o                         
  11   7   5         44.97         59.46         9.62 o                         
  12   7   5         35.21         39.61         5.25 o                         
   0   8   5       3254.42       3418.55        56.18 o                         
   1   8   5       1040.57       1072.78        22.77 o                         
   2   8   5          2.04         -4.91         5.85 o                         
   3   8   5        189.07        174.45        10.11 o                         
   4   8   5         41.59         28.79         5.60 o                         
   5   8   5          7.75          5.64         5.02 o                         
   6   8   5          2.55          5.37         7.04 o                         
   7   8   5        906.00        946.10        22.75 o                         
   8   8   5         88.37        118.70        11.04 o                         
   9   8   5       1036.87       1121.54        70.25 o                         
  10   8   5         71.60         84.13        12.83 o                         
   1   9   5         35.32         39.69         6.04 o                         
   2   9   5       1065.75       1209.25        23.65 o                         
   3   9   5        349.13        354.63        13.12 o                         
   4   9   5        927.45       1065.68        26.18 o                         
   5   9   5         11.25          7.71         4.73 o                         
   6   9   5        162.36        176.66        13.99 o                         
   0   0   6       8584.06       9977.70        87.34 o                         
   1   0   6        532.44        549.06        29.68 o                         
   2   0   6        181.65        149.30        12.53 o                         
   3   0   6       2766.58       3111.92        54.87 o                         
   4   0   6       1439.86       1392.09        21.55 o                         
   5   0   6       6780.00       6979.75        64.49 o                         
   6   0   6       1916.00       1508.35        41.10 o                         
   7   0   6       3445.75       3488.53        63.42 o                         
   8   0   6       1344.32       1262.71        41.49 o                         
   9   0   6       2916.77       2806.86        65.71 o                         
  10   0   6       4983.41       4439.83        87.90 o                         
  11   0   6       1135.69       1016.24        44.66 o                         
  12   0   6       2271.28       1899.89        62.97 o                         
  13   0   6      12252.54      11868.79        77.57 o                         
  14   0   6        797.40        744.43        27.83 o                         
  15   0   6       2237.31       2130.12        45.55 o                         
  16   0   6       3749.45       3659.54       145.73 o                         
  17   0   6        674.56        678.76        22.47 o                         
  18   0   6       1122.80       1222.76        27.99 o                         
   1   1   6         89.52         79.84         6.38 o                         
   2   1   6        300.47        356.14         8.25 o                         
   3   1   6        190.06        203.04         6.42 o                         
   4   1   6      15982.04      16902.83       114.57 o                         
   5   1   6        925.49        951.74        16.16 o                         
   6   1   6         24.88         26.13         5.73 o                         
   7   1   6          9.84         13.15         7.91 o                         
   8   1   6       1993.77       2041.03        37.43 o                         
   9   1   6        754.18        833.35        25.73 o                         
  10   1   6       1794.67       1704.61        38.72 o                         
  11   1   6       3374.06       3144.76        63.84 o                         
  12   1   6         31.24         43.69         9.00 o                         
  13   1   6        136.09        107.70         6.99 o                         
  14   1   6       2460.35       2314.63        39.58 o                         
  15   1   6        681.45        707.22        21.76 o                         
  16   1   6         54.27         46.51         6.89 o                         
  17   1   6        199.27        210.22        10.63 o                         
  18   1   6         69.41         48.72         6.14 o                         
   0   2   6        776.19       1191.07        20.43 o                         
   1   2   6       1702.92       1824.67        17.68 o                         
   2   2   6       9566.63      10217.62        60.84 o                         
   3   2   6       2291.88       2179.76        23.07 o                         
   4   2   6       1451.33       1455.22        27.92 o                         
   5   2   6       3436.56       3485.17        48.41 o                         
   6   2   6       1693.49       1601.10        34.84 o                         
   7   2   6        572.71        587.92        22.72 o                         
   8   2   6        498.80        473.24        27.41 o                         
   9   2   6         50.48         38.13        18.37 o                         
  10   2   6        307.96        310.97        24.69 o                         
  11   2   6       1003.50        947.16        44.20 o                         
  12   2   6       1023.12       1037.29        22.99 o                         
  13   2   6        179.07        167.82        11.65 o                         
  14   2   6        277.54        273.82        17.73 o                         
  15   2   6          4.18          4.06         6.56 o                         
  16   2   6          5.93          2.72         7.14 o                         
  17   2   6        657.43        717.25        23.09 o                         
  18   2   6        104.79        106.58         5.60 o                         
   1   3   6       1988.93       2310.55        36.50 o                         
   2   3   6         16.03         41.57         4.31 o                         
   3   3   6       2522.78       2763.07        33.37 o                         
   4   3   6        329.49        478.82        14.81 o                         
   5   3   6       5590.45       6271.27        54.57 o                         
   6   3   6       1594.82       1460.81        27.78 o                         
   7   3   6         14.42         14.23         7.11 o                         
   8   3   6       2366.70       2218.82        50.97 o                         
   9   3   6       4201.87       4060.16        85.42 o                         
  10   3   6        545.11        457.91        30.71 o                         
  11   3   6       2317.13       2179.88        47.43 o                         
  12   3   6          5.97          7.19         5.27 o                         
  13   3   6         17.84         18.37         7.01 o                         
  14   3   6       4909.50       4799.79        55.20 o                         
  15   3   6        130.15        131.14        12.11 o                         
  16   3   6       2192.53       2332.32        42.41 o                         
  17   3   6        565.94        628.15        13.83 o                         
   0   4   6       1000.27        897.74        50.14 o                         
   1   4   6       5982.44       7096.15        58.30 o                         
   2   4   6       2098.74       2290.50        31.18 o                         
   3   4   6          2.33          1.75         4.35 o                         
   4   4   6        103.97        149.15        10.08 o                         
   5   4   6        104.61        138.23        13.86 o                         
   6   4   6         38.56         20.04        10.12 o                         
   7   4   6       3325.27       3205.78        77.61 o                         
   8   4   6         39.39         32.32        10.59 o                         
   9   4   6         48.96         52.88        11.03 o                         
  10   4   6        294.33        238.11        16.86 o                         
  11   4   6        361.51        332.89        27.99 o                         
  12   4   6         42.11         39.78         6.47 o                         
  13   4   6        289.64        270.61        15.26 o                         
  14   4   6       1258.42       1193.29        26.23 o                         
  15   4   6        219.96        253.10         9.13 o                         
  16   4   6        834.82        864.98        18.57 o                         
   1   5   6       5142.33       5316.95        77.34 o                         
   2   5   6       4827.17       4886.43        92.96 o                         
   3   5   6        669.19        659.07        25.00 o                         
   4   5   6       5148.55       5195.07        82.90 o                         
   5   5   6       3707.27       3656.16        71.38 o                         
   6   5   6       1318.56       1176.66        41.97 o                         
   7   5   6       1827.30       1705.00        61.60 o                         
   8   5   6          3.34          7.23         6.34 o                         
   9   5   6        485.17        438.23        14.27 o                         
  10   5   6       3277.83       3219.28        48.44 o                         
  11   5   6        978.90        925.14        25.88 o                         
  12   5   6        134.33        137.70        14.18 o                         
  13   5   6          0.31         -7.27         7.80 o                         
  14   5   6         69.48         75.51        12.54 o                         
  15   5   6         42.64         38.08         6.38 o                         
   0   6   6        119.18        134.84        18.73 o                         
   1   6   6        903.22        855.53        42.63 o                         
   2   6   6          0.27        -25.22        27.69 o                         
   3   6   6       1741.80       1640.00        59.54 o                         
   4   6   6        318.18        349.84        28.63 o                         
   5   6   6          5.83          6.21         3.59 o                         
   6   6   6         29.39         24.05         3.96 o                         
   7   6   6         67.02         46.77         5.29 o                         
   8   6   6        637.18        588.07        18.27 o                         
   9   6   6        310.78        268.34        12.64 o                         
  10   6   6         91.63        100.99         8.15 o                         
  11   6   6        221.61        246.64        13.46 o                         
  12   6   6        759.29        762.43        21.00 o                         
  13   6   6        226.83        232.31        14.22 o                         
  14   6   6         72.34         82.86         9.33 o                         
   1   7   6        110.75        103.40         7.62 o                         
   2   7   6         30.19         33.53         4.87 o                         
   3   7   6         23.05         25.10         4.47 o                         
   4   7   6        259.48        217.12         8.67 o                         
   5   7   6         62.50         72.54         5.50 o                         
   6   7   6        516.66        505.41        13.55 o                         
   7   7   6          2.28          5.19         4.56 o                         
   8   7   6        976.86        936.66        21.71 o                         
   9   7   6        230.05        242.86        11.28 o                         
  10   7   6        326.84        281.25        13.12 o                         
  11   7   6        315.48        337.19        13.13 o                         
  12   7   6        612.17        619.73        16.35 o                         
   0   8   6        442.70        433.71        30.32 o                         
   1   8   6         78.87         71.06        11.70 o                         
   2   8   6        254.61        264.38        13.44 o                         
   3   8   6        873.92        941.06        28.95 o                         
   4   8   6         50.02         40.53         6.07 o                         
   5   8   6        384.46        410.45        14.11 o                         
   6   8   6        245.83        257.98        12.99 o                         
   7   8   6         70.49         74.18         6.37 o                         
   8   8   6        277.32        291.29        15.24 o                         
   9   8   6         38.01         33.39        13.41 o                         
   1   9   6        279.03        316.31        15.67 o                         
   2   9   6         37.68         44.26         5.81 o                         
   3   9   6        274.84        265.80        14.22 o                         
   4   9   6       1364.41       1411.41        30.03 o                         
   5   9   6        157.15        136.21         9.21 o                         
   1   1   7        592.04        545.12        11.06 o                         
   2   1   7       8655.27       9379.96        37.73 o                         
   3   1   7       1031.39       1033.84        17.63 o                         
   4   1   7        136.21         98.56         5.37 o                         
   5   1   7       1017.86        965.39        20.52 o                         
   6   1   7      13034.43      13967.38       134.56 o                         
   7   1   7        800.52        932.77        24.19 o                         
   8   1   7         93.81        114.38        10.51 o                         
   9   1   7       1445.26       1253.50        31.89 o                         
  10   1   7        789.23        791.78        27.22 o                         
  11   1   7        909.19        837.13        29.08 o                         
  12   1   7         33.03         36.11        12.37 o                         
  13   1   7       1641.64       1521.79        26.31 o                         
  14   1   7       2033.15       2000.65        36.67 o                         
  15   1   7        570.11        570.92        19.52 o                         
  16   1   7        352.43        337.14        21.21 o                         
  17   1   7        395.96        418.52        17.93 o                         
  18   1   7         25.43         33.73         5.77 o                         
   0   2   7      17431.36      18817.92        77.86 o                         
   1   2   7        206.95        250.24         6.66 o                         
   2   2   7        338.95        358.82         9.24 o                         
   3   2   7       4133.78       4282.94        36.03 o                         
   4   2   7        161.76        172.40        11.72 o                         
   5   2   7       4348.89       4668.19        57.18 o                         
   6   2   7        380.86        375.27        20.72 o                         
   7   2   7         52.00         59.93        11.54 o                         
   8   2   7        503.82        459.83        27.58 o                         
   9   2   7        711.44        681.83        34.93 o                         
  10   2   7        105.07        103.15        15.94 o                         
  11   2   7       1967.39       1888.14        66.76 o                         
  12   2   7        589.10        529.03        16.88 o                         
  13   2   7        379.97        340.10        19.55 o                         
  14   2   7        117.20        121.82        12.35 o                         
  15   2   7         29.45         24.49         7.42 o                         
  16   2   7        431.54        425.00        19.79 o                         
  17   2   7        221.90        251.43        16.91 o                         
  18   2   7        295.53        309.31        10.89 o                         
   1   3   7         29.76         19.39         3.91 o                         
   2   3   7       1248.28       1087.94        19.15 o                         
   3   3   7       9658.39      10934.04        78.85 o                         
   4   3   7       6984.37       7566.22        76.75 o                         
   5   3   7       4560.32       4928.72        57.12 o                         
   6   3   7       2661.78       2657.56        38.39 o                         
   7   3   7       1835.51       2005.63        38.95 o                         
   8   3   7         43.99         73.67        10.76 o                         
   9   3   7        228.57        287.80        23.82 o                         
  10   3   7         27.87         31.56        10.21 o                         
  11   3   7        927.66        855.07        23.97 o                         
  12   3   7        506.34        442.70        21.80 o                         
  13   3   7        797.31        750.93        29.44 o                         
  14   3   7        841.35        833.23        23.31 o                         
  15   3   7         31.61         32.83         7.80 o                         
  16   3   7       1173.16       1210.14        30.47 o                         
  17   3   7        239.26        250.24         8.74 o                         
   0   4   7        349.46        316.52        32.07 o                         
   1   4   7        725.76        699.47        17.78 o                         
   2   4   7         79.21         82.49         7.64 o                         
   3   4   7        340.36        286.44        13.38 o                         
   4   4   7       1363.03       1284.89        27.99 o                         
   5   4   7        429.11        371.09        15.94 o                         
   6   4   7       1102.36       1115.96        27.81 o                         
   7   4   7        554.67        524.00        27.36 o                         
   8   4   7       1136.18       1020.57        44.89 o                         
   9   4   7        832.94        793.22        34.80 o                         
  10   4   7        748.10        702.16        22.00 o                         
  11   4   7         44.35         35.69        15.16 o                         
  12   4   7        860.00        824.99        24.06 o                         
  13   4   7       1691.15       1786.35        33.64 o                         
  14   4   7        295.24        316.26        12.29 o                         
  15   4   7        615.17        663.91        15.77 o                         
  16   4   7         22.38         29.03         4.77 o                         
   1   5   7        875.26        875.86        32.52 o                         
   2   5   7        655.53        701.32        36.28 o                         
   3   5   7       1578.82       1619.55        39.21 o                         
   4   5   7          2.12          7.77         7.48 o                         
   5   5   7        145.67        146.17        15.77 o                         
   6   5   7        109.90         79.36        15.27 o                         
   7   5   7         41.24         63.37        11.94 o                         
   8   5   7         10.78         14.83         5.19 o                         
   9   5   7        549.74        473.17        18.95 o                         
  10   5   7        449.81        419.71        18.09 o                         
  11   5   7         12.20          9.20         5.92 o                         
  12   5   7         80.03         61.89        11.33 o                         
  13   5   7         12.46          9.36         6.97 o                         
  14   5   7       1060.47       1099.01        29.01 o                         
  15   5   7         17.51         22.52         5.77 o                         
   0   6   7      15150.41      15547.02       178.65 o                         
   1   6   7        415.48        374.01        23.53 o                         
   2   6   7          3.57         10.12         8.96 o                         
   3   6   7       3175.56       3100.10        81.42 o                         
   4   6   7        182.36        154.77         7.31 o                         
   5   6   7       3414.98       3169.97        29.86 o                         
   6   6   7       1480.61       1364.35        21.75 o                         
   7   6   7        192.85        201.51        10.17 o                         
   8   6   7       1855.02       1722.40        27.39 o                         
   9   6   7         92.03         92.34         8.67 o                         
  10   6   7       1456.45       1366.50        25.93 o                         
  11   6   7        128.93        120.01         9.62 o                         
  12   6   7        125.68        132.97        10.30 o                         
  13   6   7        450.29        472.97        18.75 o                         
  14   6   7          0.01         -4.96         4.96 o                         
   1   7   7       1893.26       1846.43        28.60 o                         
   2   7   7         40.56         30.85         4.50 o                         
   3   7   7       1526.14       1403.22        20.86 o                         
   4   7   7         25.88         18.37         3.93 o                         
   5   7   7        241.57        220.97         8.61 o                         
   6   7   7         82.80         76.35         6.19 o                         
   7   7   7        375.15        421.59        15.14 o                         
   8   7   7        272.08        254.16        11.95 o                         
   9   7   7        217.50        225.96        10.87 o                         
  10   7   7        102.97        109.55         9.70 o                         
  11   7   7       1683.65       1795.33        28.12 o                         
  12   7   7         37.88         45.04         6.70 o                         
   0   8   7          1.65         15.00         7.55 o                         
   1   8   7         23.51         17.88         6.40 o                         
   2   8   7        376.79        381.33        15.69 o                         
   3   8   7          8.06         16.32         6.60 o                         
   4   8   7       1257.67       1226.61        26.92 o                         
   5   8   7        638.09        648.01        19.84 o                         
   6   8   7        317.74        337.46        14.15 o                         
   7   8   7        939.92        991.66        22.00 o                         
   8   8   7          7.80          1.40         6.02 o                         
   9   8   7        191.74        211.64        15.74 o                         
   1   9   7        811.09        894.89        24.92 o                         
   2   9   7        211.69        236.77        15.74 o                         
   3   9   7          6.99          2.03         5.88 o                         
   4   9   7        569.06        593.80        45.77 o                         
   5   9   7        341.70        386.82        14.00 o                         
   0   0   8      11983.80      13482.22       106.51 o                         
   1   0   8      12890.41      13839.80        91.88 o                         
   2   0   8       1714.88       1812.64        26.96 o                         
   3   0   8       6296.69       6777.54        88.02 o                         
   4   0   8          7.08         11.49         5.73 o                         
   5   0   8       4960.29       4941.15        67.82 o                         
   6   0   8       2679.02       2532.26        52.75 o                         
   7   0   8       5776.87       5828.78        85.42 o                         
   8   0   8          1.85         13.41         8.96 o                         
   9   0   8        538.89        453.32        28.00 o                         
  10   0   8       5298.40       4788.94        93.49 o                         
  11   0   8       2833.38       2685.47        73.48 o                         
  12   0   8         14.83         -2.89        14.58 o                         
  13   0   8       1013.66       1041.17        26.82 o                         
  14   0   8        109.80        102.70        12.83 o                         
  15   0   8       1821.41       1685.03        39.78 o                         
  16   0   8       1123.88       1223.49        31.93 o                         
  17   0   8        690.32        715.75        30.61 o                         
  18   0   8         68.71         79.29         9.91 o                         
   1   1   8      10465.89      11375.63        70.46 o                         
   2   1   8       8482.57       9132.57        60.12 o                         
   3   1   8         35.35         73.69         5.30 o                         
   4   1   8        268.88        281.82         9.25 o                         
   5   1   8       1270.64       1103.52        23.29 o                         
   6   1   8        802.45        981.49        23.71 o                         
   7   1   8       8984.51       9198.14        85.32 o                         
   8   1   8         34.67         33.58         6.87 o                         
   9   1   8         25.47         20.97         8.08 o                         
  10   1   8        648.65        616.46        24.14 o                         
  11   1   8       3718.40       3484.59        59.11 o                         
  12   1   8        617.15        621.18        18.15 o                         
  13   1   8        410.38        400.04        21.01 o                         
  14   1   8          6.39          1.17         5.60 o                         
  15   1   8        182.38        206.49        12.24 o                         
  16   1   8         52.18         75.19         9.68 o                         
  17   1   8        859.10        913.14        58.56 o                         
  18   1   8          4.57          6.12         4.12 o                         
   0   2   8      18435.49      19897.13        91.83 o                         
   1   2   8          1.97          6.25         3.00 o                         
   2   2   8       6997.23       7198.63        56.55 o                         
   3   2   8      15319.71      16550.43        85.06 o                         
   4   2   8       7658.27       8742.69        60.16 o                         
   5   2   8       1965.29       1931.58        38.33 o                         
   6   2   8       3673.89       3444.92        53.14 o                         
   7   2   8         66.41        106.67        13.81 o                         
   8   2   8        154.42        115.61        15.67 o                         
   9   2   8        210.29        233.32        28.28 o                         
  10   2   8        225.24        235.46        22.63 o                         
  11   2   8        374.31        391.81        29.47 o                         
  12   2   8       1088.48       1088.72        27.71 o                         
  13   2   8        591.84        515.05        23.87 o                         
  14   2   8        618.70        587.89        25.11 o                         
  15   2   8         41.05         42.40         8.21 o                         
  16   2   8         61.81         78.41        10.28 o                         
  17   2   8        575.32        662.83        16.90 o                         
   1   3   8      11579.02      12950.13        90.34 o                         
   2   3   8       1683.50       1883.56        26.25 o                         
   3   3   8       3730.51       4398.86        52.41 o                         
   4   3   8       2898.15       2955.53        38.42 o                         
   5   3   8       4352.86       4313.14        53.59 o                         
   6   3   8        536.36        469.35        17.69 o                         
   7   3   8       1661.52       1667.99        32.56 o                         
   8   3   8       1703.15       1659.04        38.03 o                         
   9   3   8        438.60        361.29        22.51 o                         
  10   3   8         35.97         27.99         8.38 o                         
  11   3   8       4708.93       4626.42        49.09 o                         
  12   3   8        959.93        924.41        25.19 o                         
  13   3   8        702.16        631.18        25.96 o                         
  14   3   8        388.22        403.46        16.57 o                         
  15   3   8        150.13        131.49         9.57 o                         
  16   3   8       1015.59       1073.98        22.84 o                         
  17   3   8       1844.45       1987.76        31.80 o                         
   0   4   8      12375.08      13375.00       197.06 o                         
   1   4   8       7153.67       8048.22        66.46 o                         
   2   4   8        254.62        226.07        19.86 o                         
   3   4   8         33.88         18.76         5.63 o                         
   4   4   8        893.22        838.64        23.36 o                         
   5   4   8        905.96        870.25        27.22 o                         
   6   4   8       3721.93       3753.83        75.12 o                         
   7   4   8        423.44        361.75        17.12 o                         
   8   4   8          7.99          7.56         5.28 o                         
   9   4   8       3089.02       3034.87        67.68 o                         
  10   4   8       6653.08       6335.28       131.76 o                         
  11   4   8       1119.17       1150.57        39.65 o                         
  12   4   8        111.54        124.66        18.37 o                         
  13   4   8       1121.29       1118.74        23.44 o                         
  14   4   8          4.23          1.90         6.73 o                         
  15   4   8         55.28         57.51         5.83 o                         
  16   4   8        108.50        137.50         6.53 o                         
   1   5   8       2212.11       2180.28        63.49 o                         
   2   5   8        806.11        715.10        37.31 o                         
   3   5   8          2.96          7.61         8.19 o                         
   4   5   8       1684.03       1594.33        47.16 o                         
   5   5   8       1246.77       1228.52        42.56 o                         
   6   5   8       4135.36       4015.81        77.86 o                         
   7   5   8       2233.96       2086.06        48.97 o                         
   8   5   8        129.76        150.75         8.34 o                         
   9   5   8        493.56        494.89        19.63 o                         
  10   5   8          8.45          4.12         7.16 o                         
  11   5   8          9.15          9.53         8.12 o                         
  12   5   8        935.10        945.75        31.74 o                         
  13   5   8        278.08        252.35        16.06 o                         
  14   5   8        724.89        753.88        23.82 o                         
  15   5   8         18.34          8.28        15.74 o                         
   0   6   8        261.78        227.96        32.07 o                         
   1   6   8       1506.46       1479.45        46.45 o                         
   2   6   8         30.40         32.15        10.92 o                         
   3   6   8         15.34         16.51         3.89 o                         
   4   6   8        485.29        426.49        10.91 o                         
   5   6   8          2.26          6.69         4.89 o                         
   6   6   8        136.44        119.78        10.05 o                         
   7   6   8          0.81          2.17         4.57 o                         
   8   6   8         98.57         73.16         6.62 o                         
   9   6   8          1.14         -3.95         5.25 o                         
  10   6   8         96.29        104.85         8.04 o                         
  11   6   8          0.63         -2.41         5.92 o                         
  12   6   8        141.48        146.30        12.93 o                         
  13   6   8         27.33         24.72         6.79 o                         
  14   6   8          0.35          7.17         9.33 o                         
   1   7   8        167.17        157.62        13.46 o                         
   2   7   8        122.04        114.21         7.77 o                         
   3   7   8         90.07         71.72         5.41 o                         
   4   7   8        371.85        370.14        10.95 o                         
   5   7   8        150.75        155.60         7.41 o                         
   6   7   8        860.44        845.21        24.66 o                         
   7   7   8        282.78        253.43        11.78 o                         
   8   7   8       1116.98       1023.15        22.05 o                         
   9   7   8        127.46        131.09         8.56 o                         
  10   7   8        243.32        234.86         9.89 o                         
  11   7   8       1128.79       1148.05        22.08 o                         
  12   7   8          5.97         12.15         9.62 o                         
   0   8   8        795.74        782.06        28.78 o                         
   1   8   8         49.86         47.96         6.59 o                         
   2   8   8         16.64         13.64         4.88 o                         
   3   8   8         83.65         85.06         9.88 o                         
   4   8   8         74.80         61.23         7.23 o                         
   5   8   8        773.77        762.65        23.39 o                         
   6   8   8          2.12          5.32         4.88 o                         
   7   8   8         71.54         64.19         8.44 o                         
   8   8   8        249.09        237.82        18.37 o                         
   1   9   8        307.56        333.47        16.03 o                         
   2   9   8        411.29        429.55        16.69 o                         
   3   9   8         79.05         55.84         7.14 o                         
   4   9   8       1090.58       1162.62        55.39 o                         
   5   9   8          1.00         -1.17         6.41 o                         
   1   1   9        785.45        789.73        10.28 o                         
   2   1   9         98.95         58.44         4.43 o                         
   3   1   9        274.75        314.91         8.86 o                         
   4   1   9       2294.31       2476.18        32.79 o                         
   5   1   9         51.40         89.63         7.88 o                         
   6   1   9      10759.75      11492.10        81.80 o                         
   7   1   9        274.69        306.76        14.97 o                         
   8   1   9        831.56        681.61        23.09 o                         
   9   1   9          2.06          9.57         5.86 o                         
  10   1   9         94.38        118.38        11.81 o                         
  11   1   9         81.83         56.39         9.03 o                         
  12   1   9        580.02        525.77        17.17 o                         
  13   1   9        612.76        529.14        23.90 o                         
  14   1   9       3792.61       3780.68        61.62 o                         
  15   1   9        286.75        257.86        16.89 o                         
  16   1   9        274.60        289.39        16.28 o                         
  17   1   9        453.05        476.86        18.14 o                         
   0   2   9       1843.48       2185.53        64.72 o                         
   1   2   9       2288.30       2397.68        33.50 o                         
   2   2   9       3200.61       3525.90        41.28 o                         
   3   2   9          6.09         35.35         6.35 o                         
   4   2   9         46.91         64.23         7.64 o                         
   5   2   9       1497.99       1542.62        35.30 o                         
   6   2   9       1824.52       1571.66        37.07 o                         
   7   2   9       1765.27       1659.69        50.47 o                         
   8   2   9        273.69        255.67        21.64 o                         
   9   2   9        244.71        287.08        23.70 o                         
  10   2   9        188.88        184.25        22.45 o                         
  11   2   9        283.04        274.60        25.33 o                         
  12   2   9       1069.39       1002.29        30.21 o                         
  13   2   9          7.57          1.17         6.97 o                         
  14   2   9        278.27        247.68        17.30 o                         
  15   2   9        760.50        813.14        28.00 o                         
  16   2   9       1217.28       1222.29        31.30 o                         
  17   2   9          3.34          3.40         4.73 o                         
   1   3   9        390.39        504.70        14.26 o                         
   2   3   9       2337.18       2487.89        31.39 o                         
   3   3   9        212.68        220.77        13.13 o                         
   4   3   9       2899.59       2872.30        39.15 o                         
   5   3   9        822.56        839.43        29.30 o                         
   6   3   9        355.24        319.01        14.38 o                         
   7   3   9        104.86        139.58        10.52 o                         
   8   3   9          5.48          5.56         5.70 o                         
   9   3   9         86.58         89.84        10.76 o                         
  10   3   9        475.57        452.33        22.67 o                         
  11   3   9       1807.96       1744.60        34.98 o                         
  12   3   9        558.54        508.11        19.02 o                         
  13   3   9         60.86         53.74        10.20 o                         
  14   3   9        646.95        683.78        25.70 o                         
  15   3   9         82.99         72.76         6.71 o                         
  16   3   9        636.75        632.50        17.38 o                         
  17   3   9         42.86         49.18         5.97 o                         
   0   4   9       3629.24       4006.14       111.36 o                         
   1   4   9        188.57        198.77        12.97 o                         
   2   4   9       1014.47       1090.77        25.73 o                         
   3   4   9       5519.22       5500.39        58.41 o                         
   4   4   9       1306.75       1258.48        36.02 o                         
   5   4   9       4516.76       4522.55        64.87 o                         
   6   4   9        282.51        258.80        12.95 o                         
   7   4   9        263.52        261.80        13.50 o                         
   8   4   9        480.15        427.90        17.40 o                         
   9   4   9        147.32        118.78         7.88 o                         
  10   4   9        333.92        344.44        16.86 o                         
  11   4   9        102.89        116.26        10.02 o                         
  12   4   9        515.78        531.83        19.14 o                         
  13   4   9       1026.89       1006.15        22.05 o                         
  14   4   9         32.19         32.31         5.38 o                         
  15   4   9         88.54         94.47         6.46 o                         
  16   4   9        301.54        329.65        10.74 o                         
   1   5   9        872.47        854.36        41.02 o                         
   2   5   9       1302.35       1402.62        52.75 o                         
   3   5   9        353.45        317.56        21.86 o                         
   4   5   9        163.98        160.56        16.69 o                         
   5   5   9        997.43        915.93        37.26 o                         
   6   5   9         89.27         77.65        12.51 o                         
   7   5   9        115.85        109.53         8.20 o                         
   8   5   9        329.89        284.03        13.00 o                         
   9   5   9        306.88        292.11        13.38 o                         
  10   5   9        609.14        598.58        21.55 o                         
  11   5   9        411.37        426.93        22.74 o                         
  12   5   9         14.88         12.58         9.91 o                         
  13   5   9        229.05        193.27        14.77 o                         
  14   5   9          0.24          2.84         7.16 o                         
  15   5   9          5.00          8.12        11.95 o                         
   0   6   9       4206.48       4373.97       138.18 o                         
   1   6   9       2324.87       2229.43        33.77 o                         
   2   6   9         97.61        111.04         6.57 o                         
   3   6   9        376.75        349.00        10.88 o                         
   4   6   9        354.99        309.84        10.10 o                         
   5   6   9       1132.49       1016.82        24.76 o                         
   6   6   9        330.54        273.93        13.25 o                         
   7   6   9       1142.34       1046.46        24.56 o                         
   8   6   9         96.77        105.50         7.75 o                         
   9   6   9         27.73         18.28         6.43 o                         
  10   6   9        870.10        806.90        19.62 o                         
  11   6   9        104.06         98.53         9.21 o                         
  12   6   9          2.01          0.29        12.54 o                         
  13   6   9       2035.66       2194.57        36.66 o                         
   1   7   9        554.69        540.06        18.08 o                         
   2   7   9         81.08         72.79         6.84 o                         
   3   7   9        208.77        202.85        10.00 o                         
   4   7   9        685.79        764.60        15.31 o                         
   5   7   9        102.28         96.70        10.56 o                         
   6   7   9         91.57         84.28         9.31 o                         
   7   7   9        931.35        893.60        21.03 o                         
   8   7   9        137.39        106.91         8.07 o                         
   9   7   9         39.64         37.82         5.67 o                         
  10   7   9         51.39         55.83         5.66 o                         
  11   7   9       1400.36       1465.54        29.89 o                         
   0   8   9       1457.74       1463.78        38.41 o                         
   1   8   9        339.80        355.74        12.12 o                         
   2   8   9         53.56         64.12         5.82 o                         
   3   8   9        127.75        129.70         8.48 o                         
   4   8   9        376.87        364.84        14.79 o                         
   5   8   9        999.91       1036.51        23.09 o                         
   6   8   9        473.03        546.52        26.24 o                         
   7   8   9        794.33        872.22        24.73 o                         
   8   8   9        319.91        361.23        15.74 o                         
   1   9   9        166.54        187.61        11.13 o                         
   2   9   9        761.18        785.32        27.40 o                         
   3   9   9        143.23        121.32         8.80 o                         
   4   9   9         88.17        107.28        12.24 o                         
   0   0  10        587.66        420.16        23.31 o                         
   1   0  10       6766.46       7146.79        65.85 o                         
   2   0  10         26.60         32.95         5.62 o                         
   3   0  10      10524.12      10556.95       138.76 o                         
   4   0  10       3035.41       3775.24        60.61 o                         
   5   0  10        106.41         55.03         9.24 o                         
   6   0  10       3892.50       4014.94       137.59 o                         
   7   0  10       1717.52       1834.45        50.50 o                         
   8   0  10       5171.83       5207.91       111.36 o                         
   9   0  10       1085.25        942.24        61.22 o                         
  10   0  10        820.90        671.98        36.58 o                         
  11   0  10         59.40         33.52         9.24 o                         
  12   0  10       5198.88       4690.64        55.73 o                         
  13   0  10        629.44        595.41        37.02 o                         
  14   0  10         26.72         17.82         9.62 o                         
  15   0  10       4125.91       4242.41        90.37 o                         
  16   0  10        447.34        459.15        18.95 o                         
  17   0  10        113.31        107.28        12.24 o                         
   1   1  10       1996.35       2125.41        19.17 o                         
   2   1  10       3473.88       3626.40        32.49 o                         
   3   1  10       1334.89       1533.62        23.80 o                         
   4   1  10        198.47        245.07        13.52 o                         
   5   1  10       7129.71       7510.83        74.25 o                         
   6   1  10         11.89         13.43         5.72 o                         
   7   1  10       1260.84       1234.95        29.72 o                         
   8   1  10       3265.18       3034.85        48.96 o                         
   9   1  10        321.18        343.23        18.13 o                         
  10   1  10       2641.89       2544.23        49.30 o                         
  11   1  10        304.95        288.02        17.79 o                         
  12   1  10       1604.10       1532.60        32.78 o                         
  13   1  10       2686.79       2561.19        51.51 o                         
  14   1  10       2317.71       2265.00        47.58 o                         
  15   1  10       1121.65       1089.47        32.12 o                         
  16   1  10       1306.04       1328.99        32.34 o                         
  17   1  10        659.85        718.30        20.82 o                         
   0   2  10       1557.40       1587.06        39.18 o                         
   1   2  10        693.15        815.55        23.97 o                         
   2   2  10       1419.90       1551.25        28.91 o                         
   3   2  10       2710.29       2895.12        40.11 o                         
   4   2  10       1252.81       1254.43        24.64 o                         
   5   2  10       4031.21       4154.69        46.07 o                         
   6   2  10        962.48        923.28        36.90 o                         
   7   2  10       6369.28       6022.68       104.62 o                         
   8   2  10        162.98        201.79        19.79 o                         
   9   2  10        533.61        412.02        28.02 o                         
  10   2  10        149.17        173.46        19.78 o                         
  11   2  10       2897.49       2769.25        54.40 o                         
  12   2  10       4069.92       3924.88        63.84 o                         
  13   2  10        775.83        709.95        27.61 o                         
  14   2  10         45.06         46.12         9.68 o                         
  15   2  10       2868.65       2862.81        50.66 o                         
  16   2  10        799.40        812.37        19.88 o                         
  17   2  10         26.84         25.43         5.77 o                         
   1   3  10        321.23        274.99        11.30 o                         
   2   3  10          9.23         17.37         4.81 o                         
   3   3  10        519.45        561.97        25.67 o                         
   4   3  10       7120.72       7338.09        67.98 o                         
   5   3  10       3072.61       2888.91        41.60 o                         
   6   3  10         35.77         32.31         5.64 o                         
   7   3  10        164.75        165.73        11.41 o                         
   8   3  10          1.28         21.82         8.75 o                         
   9   3  10         59.42         45.57         8.42 o                         
  10   3  10        100.93        105.67         9.48 o                         
  11   3  10        501.68        465.57        20.00 o                         
  12   3  10       1062.55        994.50        38.48 o                         
  13   3  10        148.59        161.65        14.00 o                         
  14   3  10         15.95         11.64         8.53 o                         
  15   3  10         78.49         90.05         7.99 o                         
  16   3  10         89.06        111.06         8.87 o                         
   0   4  10       1473.69       1394.48        66.46 o                         
   1   4  10        991.04       1155.97        30.26 o                         
   2   4  10        876.87        883.43        26.59 o                         
   3   4  10       6069.38       6265.92        63.96 o                         
   4   4  10       1137.40       1099.11        25.07 o                         
   5   4  10       1547.77       1490.37        36.88 o                         
   6   4  10       1631.96       1470.21        30.53 o                         
   7   4  10        376.13        344.96        17.30 o                         
   8   4  10          8.81         11.82         5.03 o                         
   9   4  10        432.78        433.65        13.34 o                         
  10   4  10        325.63        251.39        12.17 o                         
  11   4  10        632.01        629.83        25.11 o                         
  12   4  10        143.52        130.86        10.16 o                         
  13   4  10         10.37          7.41         6.65 o                         
  14   4  10        166.92        161.52         8.95 o                         
  15   4  10        403.83        421.72        11.86 o                         
  16   4  10        190.35        214.04        10.51 o                         
   1   5  10        739.49        693.56        37.71 o                         
   2   5  10         60.00         65.55        12.86 o                         
   3   5  10        166.50        103.87        11.09 o                         
   4   5  10        144.56        126.31        14.92 o                         
   5   5  10        218.36        176.95        16.97 o                         
   6   5  10       3196.67       3015.32        77.21 o                         
   7   5  10        488.22        441.21        15.18 o                         
   8   5  10        929.13        866.00        29.45 o                         
   9   5  10          8.97         13.21         5.20 o                         
  10   5  10        124.57        116.14        10.84 o                         
  11   5  10       1187.19       1065.94        33.80 o                         
  12   5  10        558.83        597.60        19.72 o                         
  13   5  10         74.08         91.19         8.19 o                         
  14   5  10       2775.61       2864.79        34.01 o                         
  15   5  10          1.78         -4.08         7.00 o                         
   0   6  10        544.09        537.40        22.43 o                         
   1   6  10        407.09        423.37        12.95 o                         
   2   6  10       1553.80       1568.49        21.80 o                         
   3   6  10        227.63        214.53         8.80 o                         
   4   6  10        346.18        335.72        10.74 o                         
   5   6  10         27.37         34.02        10.08 o                         
   6   6  10        888.54        873.77        27.99 o                         
   7   6  10        110.86         94.05         8.65 o                         
   8   6  10         12.21         10.40         4.89 o                         
   9   6  10         14.11         13.23         4.49 o                         
  10   6  10         29.46         32.56         8.50 o                         
  11   6  10          7.59         -3.18         8.60 o                         
  12   6  10        470.03        437.59        18.54 o                         
  13   6  10          9.00         31.13         9.91 o                         
   1   7  10        274.98        219.59        11.91 o                         
   2   7  10       1919.02       1867.62        32.14 o                         
   3   7  10          8.07          1.38         4.95 o                         
   4   7  10       3294.58       3338.87        42.25 o                         
   5   7  10        640.23        627.39        19.69 o                         
   6   7  10       1995.98       2116.20        37.46 o                         
   7   7  10         11.60         23.13         7.24 o                         
   8   7  10          1.13          0.35         4.88 o                         
   9   7  10        459.38        464.19        13.75 o                         
  10   7  10        504.89        480.14        14.81 o                         
  11   7  10        865.85        956.99        23.08 o                         
   0   8  10        557.92        501.34        29.15 o                         
   1   8  10          7.57          3.59         3.68 o                         
   2   8  10        294.44        283.31        10.62 o                         
   3   8  10        158.83        136.50         9.39 o                         
   4   8  10         73.52         71.52         9.30 o                         
   5   8  10        111.69        100.85        10.51 o                         
   6   8  10        167.64        188.94        12.98 o                         
   7   8  10         76.90        110.17        15.45 o                         
   8   8  10        213.36        220.33        11.54 o                         
   1   9  10         66.52         68.69         7.21 o                         
   2   9  10        116.16        131.76         8.86 o                         
   3   9  10         77.39         72.88        10.49 o                         
   4   9  10        631.72        771.87        26.82 o                         
   1   1  11       1520.95       1483.02        18.83 o                         
   2   1  11       1216.23       1164.17        19.42 o                         
   3   1  11         77.26         74.34         7.14 o                         
   4   1  11       6138.82       6387.72        52.97 o                         
   5   1  11        188.87        226.15        14.33 o                         
   6   1  11       1381.57       1227.99        32.99 o                         
   7   1  11        425.49        433.34        21.03 o                         
   8   1  11        839.98        790.90        25.76 o                         
   9   1  11        175.71        163.35        13.33 o                         
  10   1  11        306.27        303.34        17.86 o                         
  11   1  11         38.89         40.93         9.81 o                         
  12   1  11       3616.15       3580.73        60.34 o                         
  13   1  11          1.50          6.70         6.18 o                         
  14   1  11        850.02        796.49        28.44 o                         
  15   1  11         10.24         13.34         6.97 o                         
  16   1  11        158.67        163.85        11.96 o                         
  17   1  11          1.52          0.29         4.53 o                         
   0   2  11       9805.89      11417.67       108.41 o                         
   1   2  11         16.36         13.00         4.27 o                         
   2   2  11        381.72        504.00        20.18 o                         
   3   2  11        381.23        393.45        13.17 o                         
   4   2  11       2573.66       2825.81        38.03 o                         
   5   2  11        255.26        338.92        17.24 o                         
   6   2  11         22.12         11.66         6.06 o                         
   7   2  11       1974.85       1907.72        40.11 o                         
   8   2  11          0.02         15.45         9.48 o                         
   9   2  11        490.08        462.93        30.92 o                         
  10   2  11        473.15        443.44        30.91 o                         
  11   2  11        380.59        370.94        33.82 o                         
  12   2  11          1.17          5.83         6.60 o                         
  13   2  11        305.42        324.84        20.99 o                         
  14   2  11        178.63        188.62        14.77 o                         
  15   2  11        243.24        289.04        16.89 o                         
  16   2  11         59.63         57.18         7.80 o                         
  17   2  11        169.49        161.51         7.93 o                         
   1   3  11        787.21        802.34        21.03 o                         
   2   3  11          1.71          6.68         4.45 o                         
   3   3  11         36.56         40.56         6.35 o                         
   4   3  11        624.12        563.09        18.78 o                         
   5   3  11       1321.91       1402.36        29.99 o                         
   6   3  11        307.77        206.27        12.26 o                         
   7   3  11         17.63         11.58         6.29 o                         
   8   3  11       4051.28       3767.48        60.20 o                         
   9   3  11         47.83         35.82        11.35 o                         
  10   3  11        569.91        484.81        16.39 o                         
  11   3  11        947.97        987.45        32.73 o                         
  12   3  11        218.99        209.36        12.89 o                         
  13   3  11         16.15         13.98         5.94 o                         
  14   3  11        894.83        847.36        22.64 o                         
  15   3  11        174.43        202.50         8.24 o                         
  16   3  11        339.72        339.21         9.92 o                         
   0   4  11       1756.19       1747.15        75.79 o                         
   1   4  11      12410.67      12979.11       155.69 o                         
   2   4  11       1333.34       1297.77        29.30 o                         
   3   4  11       2143.88       1955.83        36.21 o                         
   4   4  11        194.60        200.10        11.96 o                         
   5   4  11       2863.89       2789.88        41.72 o                         
   6   4  11       1017.55        963.66        27.17 o                         
   7   4  11       1148.29       1084.73        29.42 o                         
   8   4  11        164.77        127.36         9.34 o                         
   9   4  11        834.18        727.39        17.59 o                         
  10   4  11          5.88          2.44         7.32 o                         
  11   4  11        116.19        119.50        10.28 o                         
  12   4  11         71.78         78.25         8.37 o                         
  13   4  11        183.82        180.05         9.75 o                         
  14   4  11         30.16         24.83         4.77 o                         
  15   4  11        473.79        543.75        14.64 o                         
   1   5  11       2376.12       2143.32        65.55 o                         
   2   5  11       2522.46       2338.80        81.33 o                         
   3   5  11        507.52        465.52        21.58 o                         
   4   5  11       2365.59       2251.32        62.92 o                         
   5   5  11         97.05         83.04         9.54 o                         
   6   5  11          2.66          5.59         4.84 o                         
   7   5  11        456.66        416.67        16.69 o                         
   8   5  11        611.28        576.06        21.44 o                         
   9   5  11         24.95         17.77         6.67 o                         
  10   5  11         73.33         57.65         8.13 o                         
  11   5  11        184.45        162.88        14.24 o                         
  12   5  11          0.50          8.60         5.44 o                         
  13   5  11          0.82          4.71         5.51 o                         
  14   5  11         58.04         54.82         5.92 o                         
   0   6  11       1746.73       1648.39        39.19 o                         
   1   6  11         52.68         53.59         7.10 o                         
   2   6  11         71.43         65.05         6.10 o                         
   3   6  11        300.36        297.37        10.30 o                         
   4   6  11        971.19        858.66        20.26 o                         
   5   6  11       2127.90       1978.70        29.81 o                         
   6   6  11        464.38        413.33        23.77 o                         
   7   6  11       3039.01       2903.96        66.31 o                         
   8   6  11        120.82         99.78         7.52 o                         
   9   6  11        129.64        122.22         7.83 o                         
  10   6  11        208.84        251.38        11.34 o                         
  11   6  11          0.95         -7.80         7.80 o                         
  12   6  11         90.68         92.61         9.91 o                         
  13   6  11       2663.05       3122.18        39.57 o                         
   1   7  11          2.61          8.72         7.99 o                         
   2   7  11        967.76        922.85        22.65 o                         
   3   7  11        333.87        302.06        16.26 o                         
   4   7  11        742.05        696.84        22.66 o                         
   5   7  11        347.01        321.06        13.26 o                         
   6   7  11          0.09         -8.25         8.25 o                         
   7   7  11        107.08         90.65        13.41 o                         
   8   7  11        325.89        318.01        13.67 o                         
   9   7  11         44.11         47.32         7.99 o                         
  10   7  11        198.91        179.01         9.05 o                         
  11   7  11          1.10          3.45         4.48 o                         
   0   8  11         92.03        112.97        11.49 o                         
   1   8  11        889.06        892.23        16.21 o                         
   2   8  11         43.09         35.07         4.80 o                         
   3   8  11       2213.47       2420.17        41.31 o                         
   4   8  11          3.51         -4.51        11.37 o                         
   5   8  11       1433.83       1639.87        35.04 o                         
   6   8  11        109.16        133.51        20.41 o                         
   7   8  11          0.15          7.48        13.70 o                         
   8   8  11         24.74         34.69         5.55 o                         
   1   9  11        110.28        114.27        11.08 o                         
   2   9  11        552.37        617.37        23.90 o                         
   0   0  12       1386.97       1257.07        29.73 o                         
   1   0  12         10.82         26.00         4.18 o                         
   2   0  12       4380.10       4748.76        48.93 o                         
   3   0  12      17598.66      17076.91       400.48 o                         
   4   0  12       2181.27       2317.29        74.63 o                         
   5   0  12      11992.34      12221.89       177.24 o                         
   6   0  12       1426.24       1381.65        62.38 o                         
   7   0  12       1045.50       1113.89        41.20 o                         
   8   0  12        912.62        898.29        39.14 o                         
   9   0  12       5360.92       5285.13       169.95 o                         
  10   0  12          0.20         -5.01        12.24 o                         
  11   0  12        334.73        275.35        21.32 o                         
  12   0  12       2436.19       2291.89        47.60 o                         
  13   0  12         78.25         90.60        10.70 o                         
  14   0  12         80.01         58.08        14.58 o                         
  15   0  12        345.07        319.93        16.69 o                         
  16   0  12       1342.44       1422.46        41.98 o                         
  17   0  12         96.22         81.04         9.91 o                         
   1   1  12          1.33          2.24         3.36 o                         
   2   1  12      15413.22      17281.84        87.09 o                         
   3   1  12        628.19        720.17        18.68 o                         
   4   1  12        798.10        965.05        21.69 o                         
   5   1  12        496.53        499.48        16.57 o                         
   6   1  12         71.17         68.29         8.99 o                         
   7   1  12          0.53         -2.94         9.06 o                         
   8   1  12       2172.55       1999.49        47.32 o                         
   9   1  12        858.24        844.11        32.61 o                         
  10   1  12       2146.05       2043.52        51.73 o                         
  11   1  12       1262.00       1189.74        35.92 o                         
  12   1  12       4153.83       3908.89        63.42 o                         
  13   1  12        258.76        269.34        17.08 o                         
  14   1  12        176.66        183.43        14.60 o                         
  15   1  12         42.91         29.73         7.21 o                         
  16   1  12         98.36         73.15         8.44 o                         
  17   1  12         72.82        118.10         8.25 o                         
   0   2  12        190.77        275.73        19.90 o                         
   1   2  12       2360.92       2690.77        30.46 o                         
   2   2  12        786.87        907.27        21.48 o                         
   3   2  12         38.39         37.36         5.93 o                         
   4   2  12        505.53        561.93        17.95 o                         
   5   2  12        665.51        668.08        22.83 o                         
   6   2  12        134.96        128.74        11.15 o                         
   7   2  12       2840.10       2634.87        48.09 o                         
   8   2  12          9.12         13.73         5.80 o                         
   9   2  12       4345.54       3942.31        92.69 o                         
  10   2  12       3463.33       3474.93        42.96 o                         
  11   2  12        246.84        231.62        12.00 o                         
  12   2  12         55.24         68.58         8.15 o                         
  13   2  12       1043.76        987.90        32.12 o                         
  14   2  12         42.13         42.59         9.27 o                         
  15   2  12       6895.03       7275.03        76.60 o                         
  16   2  12        164.80        181.96        11.70 o                         
  17   2  12         50.37         47.23         7.58 o                         
   1   3  12       1005.80        961.59        23.61 o                         
   2   3  12       8397.07       8636.24        70.90 o                         
   3   3  12        247.71        248.66        13.30 o                         
   4   3  12      11326.97      11701.43       129.25 o                         
   5   3  12        284.45        295.53        14.65 o                         
   6   3  12        291.15        282.50        17.66 o                         
   7   3  12         61.71         57.66         8.39 o                         
   8   3  12       3645.47       3540.39        66.66 o                         
   9   3  12         36.22         26.98         4.94 o                         
  10   3  12        222.75        187.81        10.08 o                         
  11   3  12        203.60        199.62        10.96 o                         
  12   3  12          0.18          7.41         5.92 o                         
  13   3  12        135.16        114.15         9.75 o                         
  14   3  12         47.35         60.46         7.50 o                         
  15   3  12         57.64         54.40         4.87 o                         
  16   3  12         18.81         12.40         3.81 o                         
   0   4  12       2168.69       2205.35        85.70 o                         
   1   4  12        182.14        182.22        11.64 o                         
   2   4  12        444.17        436.93        19.66 o                         
   3   4  12       5627.18       5680.80        63.34 o                         
   4   4  12        625.55        586.09        20.90 o                         
   5   4  12       1642.69       1508.03        47.49 o                         
   6   4  12       1161.45       1074.47        30.54 o                         
   7   4  12        296.75        260.20        13.88 o                         
   8   4  12        151.04        144.25         8.29 o                         
   9   4  12        190.50        210.66        11.27 o                         
  10   4  12        125.32         89.26         7.92 o                         
  11   4  12        591.09        550.58        17.24 o                         
  12   4  12        188.80        174.27        11.43 o                         
  13   4  12        211.74        223.94        10.48 o                         
  14   4  12         67.72         69.80         6.27 o                         
  15   4  12          7.47          9.94         3.42 o                         
   1   5  12        142.03        138.96        18.13 o                         
   2   5  12        102.20         81.45        14.87 o                         
   3   5  12        936.10        878.05        32.57 o                         
   4   5  12        209.41        210.04        15.25 o                         
   5   5  12         77.77         60.28         5.78 o                         
   6   5  12       4238.75       3942.24        58.56 o                         
   7   5  12        145.29        114.26        14.43 o                         
   8   5  12       3114.18       2919.22        67.05 o                         
   9   5  12        341.86        283.07        19.17 o                         
  10   5  12         23.23         17.03         6.66 o                         
  11   5  12        131.21        130.08         8.61 o                         
  12   5  12        483.28        511.69        17.36 o                         
  13   5  12          8.52         -3.92         4.88 o                         
  14   5  12       2921.99       3271.17        41.43 o                         
   0   6  12       6005.48       5693.18        72.56 o                         
   1   6  12       1680.53       1545.77        24.71 o                         
   2   6  12        176.22        159.27         9.70 o                         
   3   6  12         13.10         14.86         6.56 o                         
   4   6  12        144.34        137.33         9.94 o                         
   5   6  12         23.22         24.37         5.18 o                         
   6   6  12        169.37        128.15        11.53 o                         
   7   6  12         22.36         31.55         7.17 o                         
   8   6  12        945.96        857.96        18.96 o                         
   9   6  12        524.84        518.18        16.01 o                         
  10   6  12        616.49        559.36        18.46 o                         
  11   6  12         93.63         95.14        19.53 o                         
  12   6  12        594.47        638.74        20.19 o                         
  13   6  12        311.82        380.00        13.39 o                         
   1   7  12        278.59        282.92        13.36 o                         
   2   7  12       1784.30       1714.48        36.30 o                         
   3   7  12        228.34        209.61        13.57 o                         
   4   7  12        863.76        897.40        25.34 o                         
   5   7  12          2.39          9.35         5.83 o                         
   6   7  12        858.47        827.54        28.24 o                         
   7   7  12        447.49        478.90        20.98 o                         
   8   7  12        114.59        117.06        11.11 o                         
   9   7  12        170.67        155.10         9.04 o                         
  10   7  12         51.37         57.81        10.01 o                         
   0   8  12          7.83         15.30         9.33 o                         
   1   8  12         94.61        105.39         8.64 o                         
   2   8  12         99.56         74.44         6.00 o                         
   3   8  12        302.03        277.18        11.14 o                         
   4   8  12         46.70         47.79         8.44 o                         
   5   8  12          5.43          5.52         6.14 o                         
   6   8  12        320.04        244.36        13.17 o                         
   7   8  12         39.29         53.00         7.01 o                         
   1   1  13         15.02         48.00         4.71 o                         
   2   1  13       6142.91       6741.57        57.36 o                         
   3   1  13       2091.50       2324.94        38.38 o                         
   4   1  13       4339.71       4048.17        55.26 o                         
   5   1  13        272.75        291.52        14.92 o                         
   6   1  13        867.17        718.15        21.20 o                         
   7   1  13       1945.18       2120.55        47.74 o                         
   8   1  13        108.40         89.48        11.74 o                         
   9   1  13         15.49         10.96         8.95 o                         
  10   1  13       1152.32       1110.75        27.79 o                         
  11   1  13        548.47        530.90        24.26 o                         
  12   1  13         20.05         23.96         6.28 o                         
  13   1  13        527.42        544.02        31.48 o                         
  14   1  13        163.42        140.25        12.57 o                         
  15   1  13        104.99        105.15        10.31 o                         
  16   1  13        381.25        375.43        16.32 o                         
  17   1  13        199.86        176.07        13.99 o                         
   0   2  13         29.21         43.36         8.10 o                         
   1   2  13         92.58         92.85         7.53 o                         
   2   2  13       1444.71       1458.10        35.00 o                         
   3   2  13       1227.82       1373.63        31.13 o                         
   4   2  13        154.93        140.67        11.15 o                         
   5   2  13       1488.86       1463.18        34.43 o                         
   6   2  13        460.30        501.14        21.08 o                         
   7   2  13          5.48         -1.58         6.08 o                         
   8   2  13        134.42        108.07        11.52 o                         
   9   2  13       1193.41       1158.44        34.80 o                         
  10   2  13          7.91          3.09         5.15 o                         
  11   2  13          0.54          2.19         5.27 o                         
  12   2  13       1068.24       1010.89        26.92 o                         
  13   2  13       1101.39       1101.70        33.55 o                         
  14   2  13         47.96         45.95         8.63 o                         
  15   2  13       1290.03       1363.44        32.73 o                         
  16   2  13         25.42         41.90         5.60 o                         
   1   3  13        798.37        850.74        20.89 o                         
   2   3  13        347.15        323.89        14.78 o                         
   3   3  13          4.01          3.02         5.74 o                         
   4   3  13        174.48        184.48        13.02 o                         
   5   3  13          7.75         10.43         5.35 o                         
   6   3  13        872.90        785.72        27.65 o                         
   7   3  13        106.41        125.67        12.31 o                         
   8   3  13       5937.62       5734.15        76.33 o                         
   9   3  13        783.85        708.54        17.73 o                         
  10   3  13        293.51        262.05        12.45 o                         
  11   3  13         69.51         53.22         6.46 o                         
  12   3  13        867.72        848.93        20.95 o                         
  13   3  13        366.68        337.87        12.98 o                         
  14   3  13       1074.31       1091.81        20.97 o                         
  15   3  13        205.22        202.11         8.59 o                         
  16   3  13       1760.38       2166.73        32.31 o                         
   0   4  13       6432.03       6496.26       104.71 o                         
   1   4  13        335.97        288.78        13.33 o                         
   2   4  13        877.42        899.65        28.71 o                         
   3   4  13        813.60        709.17        25.66 o                         
   4   4  13        340.28        276.50        14.80 o                         
   5   4  13       1850.19       1763.11        37.10 o                         
   6   4  13         32.43         25.25         5.94 o                         
   7   4  13        198.19        217.33         9.81 o                         
   8   4  13        979.01        870.04        19.06 o                         
   9   4  13        173.20        153.72         9.85 o                         
  10   4  13         24.17         33.99         6.81 o                         
  11   4  13         34.89         36.62         5.69 o                         
  12   4  13        292.73        265.98        15.91 o                         
  13   4  13        266.85        297.06        11.59 o                         
  14   4  13        106.14        112.79         6.85 o                         
  15   4  13          6.22         12.83         4.53 o                         
   1   5  13        810.34        815.33        41.20 o                         
   2   5  13        123.92        105.58        32.65 o                         
   3   5  13        360.88        325.83        10.90 o                         
   4   5  13        366.58        350.83        11.74 o                         
   5   5  13          4.34          2.51         5.30 o                         
   6   5  13        258.70        249.02        18.35 o                         
   7   5  13        238.63        195.68        13.44 o                         
   8   5  13        110.31        101.98         9.82 o                         
   9   5  13         50.28         34.62         9.04 o                         
  10   5  13        354.07        373.03        12.34 o                         
  11   5  13         43.26         35.24         4.78 o                         
  12   5  13         12.99         13.96         7.74 o                         
  13   5  13         85.27         76.52         6.84 o                         
  14   5  13        501.99        541.54        16.28 o                         
   0   6  13        964.11        935.18        33.96 o                         
   1   6  13        173.48        160.90         9.73 o                         
   2   6  13         89.31         94.28         8.04 o                         
   3   6  13         70.60         52.94         7.10 o                         
   4   6  13        149.70        155.53        10.52 o                         
   5   6  13       1424.34       1365.15        27.95 o                         
   6   6  13         23.49         31.04         9.63 o                         
   7   6  13       2152.95       2183.54        39.46 o                         
   8   6  13       1172.84       1178.16        32.99 o                         
   9   6  13        534.61        551.45        15.92 o                         
  10   6  13        176.56        200.97        11.44 o                         
  11   6  13          0.92         -6.79         6.79 o                         
  12   6  13         36.42         44.08        13.12 o                         
   1   7  13          5.81          3.37         6.09 o                         
   2   7  13        447.25        465.77        19.41 o                         
   3   7  13          3.91          0.45         6.40 o                         
   4   7  13       1334.82       1337.65        30.18 o                         
   5   7  13         58.75         55.44         7.39 o                         
   6   7  13         24.70         23.61         8.25 o                         
   7   7  13         44.30         38.14         7.84 o                         
   8   7  13        459.87        489.70        19.14 o                         
   9   7  13          1.36         -4.09         4.09 o                         
  10   7  13        759.91        870.98        30.90 o                         
   0   8  13         43.93         29.81         7.42 o                         
   1   8  13        527.16        566.43        13.33 o                         
   2   8  13        148.65        151.93         7.63 o                         
   3   8  13       1683.16       1757.74        25.84 o                         
   4   8  13         64.59         50.70         8.03 o                         
   5   8  13       1219.23       1306.47        29.27 o                         
   6   8  13         65.86         72.59         8.03 o                         
   7   8  13          5.42          2.92         4.12 o                         
   0   0  14       4779.98       4747.86        58.80 o                         
   1   0  14       1595.72       1509.30        45.05 o                         
   2   0  14       6254.84       6688.57       122.06 o                         
   3   0  14       6323.40       6344.33       156.54 o                         
   4   0  14        709.34        569.30        22.97 o                         
   5   0  14       8006.41       8552.35       203.74 o                         
   6   0  14        333.49        339.73        26.53 o                         
   7   0  14        146.88        118.35        22.74 o                         
   8   0  14        194.48        148.67        24.49 o                         
   9   0  14        358.16        286.85        33.82 o                         
  10   0  14       7577.15       7145.50       217.44 o                         
  11   0  14       2235.65       2103.32        66.46 o                         
  12   0  14        724.58        675.30        33.52 o                         
  13   0  14        118.01        108.99        11.33 o                         
  14   0  14         22.44         15.26         5.88 o                         
  15   0  14        151.31        154.50        15.16 o                         
  16   0  14        222.64        267.61        16.91 o                         
   1   1  14       1405.34       1451.64        21.56 o                         
   2   1  14         16.61          4.09         4.07 o                         
   3   1  14        327.48        361.35        16.25 o                         
   4   1  14       1933.80       1933.23        37.29 o                         
   5   1  14       3093.96       3279.37        52.82 o                         
   6   1  14         39.52         33.00         6.98 o                         
   7   1  14         66.51         43.52         9.16 o                         
   8   1  14       2258.71       2084.17        44.33 o                         
   9   1  14       2071.60       1918.16        51.41 o                         
  10   1  14         59.91         48.35         6.98 o                         
  11   1  14         27.55         38.25         8.21 o                         
  12   1  14          1.95         10.54         7.41 o                         
  13   1  14        102.40        105.32         9.92 o                         
  14   1  14        975.57        956.89        29.24 o                         
  15   1  14        210.58        215.03        18.66 o                         
  16   1  14        186.28        187.46         9.96 o                         
   0   2  14       2237.99       2004.26        80.72 o                         
   1   2  14       2378.05       2499.08        40.73 o                         
   2   2  14        710.87        728.07        23.97 o                         
   3   2  14        730.09        719.83        28.15 o                         
   4   2  14        483.23        459.74        25.65 o                         
   5   2  14        139.18        107.88        10.79 o                         
   6   2  14          4.52         11.95         6.35 o                         
   7   2  14       2538.66       2436.18        51.25 o                         
   8   2  14        838.57        780.88        28.13 o                         
   9   2  14       3808.50       3434.08        38.25 o                         
  10   2  14       1044.70       1043.45        21.47 o                         
  11   2  14        138.51        135.13        10.99 o                         
  12   2  14        866.14        809.34        23.98 o                         
  13   2  14       4833.42       5088.22        69.95 o                         
  14   2  14        353.21        375.09        18.91 o                         
  15   2  14       2038.71       2166.26        34.91 o                         
  16   2  14          1.35          1.15         3.81 o                         
   1   3  14          1.27         13.97         5.55 o                         
   2   3  14       2854.28       2788.59        43.00 o                         
   3   3  14        395.08        321.68        17.24 o                         
   4   3  14       2725.07       2504.74        47.12 o                         
   5   3  14        633.64        569.42        23.81 o                         
   6   3  14        568.85        561.74        23.80 o                         
   7   3  14         22.53         37.43         8.14 o                         
   8   3  14         48.05         49.53         5.16 o                         
   9   3  14       1014.60        889.54        18.16 o                         
  10   3  14       1583.11       1505.28        25.68 o                         
  11   3  14       1295.38       1202.86        25.46 o                         
  12   3  14        559.53        549.66        14.95 o                         
  13   3  14         75.11         69.90         6.66 o                         
  14   3  14        511.13        534.17        16.78 o                         
  15   3  14        358.57        382.16        14.66 o                         
   0   4  14       2150.85       2063.61        60.60 o                         
   1   4  14         95.16        105.25         8.92 o                         
   2   4  14         50.45         51.97         7.51 o                         
   3   4  14      11442.81      11423.80       168.87 o                         
   4   4  14        522.81        466.28        21.73 o                         
   5   4  14       1900.02       1869.80        50.04 o                         
   6   4  14        605.46        532.79        15.36 o                         
   7   4  14       2897.55       2735.89        33.23 o                         
   8   4  14         79.71         72.45         7.62 o                         
   9   4  14        473.96        436.06        15.92 o                         
  10   4  14       1116.40       1046.01        28.90 o                         
  11   4  14        262.69        244.83        15.38 o                         
  12   4  14          7.94          7.94         5.72 o                         
  13   4  14        385.07        367.04        12.26 o                         
  14   4  14        332.89        322.50        10.11 o                         
   1   5  14       2061.55       1936.39        31.06 o                         
   2   5  14       2155.41       1941.52        26.97 o                         
   3   5  14        172.76        122.54         7.48 o                         
   4   5  14         53.64         62.89         6.24 o                         
   5   5  14        672.03        655.37        26.00 o                         
   6   5  14       3317.14       3189.86        48.78 o                         
   7   5  14        566.92        502.11        19.61 o                         
   8   5  14         12.68         19.66         8.40 o                         
   9   5  14        156.71        152.61        11.33 o                         
  10   5  14        315.18        279.11        10.55 o                         
  11   5  14         30.63         21.43         5.61 o                         
  12   5  14         46.16         66.37         9.34 o                         
  13   5  14         67.56         91.32         6.82 o                         
   0   6  14         76.88         87.92        13.70 o                         
   1   6  14        137.65        132.32         8.84 o                         
   2   6  14       1137.04       1086.71        24.25 o                         
   3   6  14       1537.47       1398.80        29.00 o                         
   4   6  14        478.24        477.62        17.34 o                         
   5   6  14          0.84         -0.72         5.05 o                         
   6   6  14        286.92        241.07        18.13 o                         
   7   6  14        610.27        581.88        26.06 o                         
   8   6  14          6.02          7.44         8.21 o                         
   9   6  14         84.88         91.36         7.20 o                         
  10   6  14        175.28        178.55        10.32 o                         
  11   6  14         29.03         13.67         9.91 o                         
  12   6  14        143.79        134.85        22.45 o                         
   1   7  14          8.40          7.68         6.50 o                         
   2   7  14        444.47        468.12        19.06 o                         
   3   7  14        728.59        687.73        32.94 o                         
   4   7  14        525.02        565.68        28.36 o                         
   5   7  14         76.74         73.93         7.69 o                         
   6   7  14       1044.91       1159.90        31.49 o                         
   7   7  14        261.21        263.00        14.94 o                         
   8   7  14          1.56          8.33         7.00 o                         
   9   7  14        276.88        343.57        18.07 o                         
  10   7  14        267.67        307.78        17.49 o                         
   0   8  14        155.10        148.67        18.07 o                         
   1   8  14         26.87         29.23         5.22 o                         
   2   8  14        133.20        139.84         7.89 o                         
   3   8  14          6.89         11.75         4.43 o                         
   4   8  14          5.99          6.12         6.12 o                         
   5   8  14        231.90        259.76        12.98 o                         
   6   8  14         66.10         81.38         7.42 o                         
   1   1  15        641.45        534.78        13.88 o                         
   2   1  15       1723.68       1653.90        31.13 o                         
   3   1  15       1684.06       1684.42        35.40 o                         
   4   1  15        828.67        720.44        23.74 o                         
   5   1  15         48.36         54.95         9.65 o                         
   6   1  15       1435.44       1264.35        33.55 o                         
   7   1  15        575.86        524.09        26.53 o                         
   8   1  15        684.46        653.75        30.18 o                         
   9   1  15       2463.70       2282.97        32.66 o                         
  10   1  15        897.48        904.29        23.64 o                         
  11   1  15         69.33         81.86        24.49 o                         
  12   1  15         96.00        113.34        10.64 o                         
  13   1  15         16.27         16.85         6.24 o                         
  14   1  15       1252.46       1232.90        33.52 o                         
  15   1  15         24.43         34.58         5.64 o                         
  16   1  15        852.03        937.87        15.25 o                         
   0   2  15       3236.02       3035.66        56.50 o                         
   1   2  15         14.48         24.25         8.60 o                         
   2   2  15        196.95        179.21        13.04 o                         
   3   2  15          0.21          2.43         6.66 o                         
   4   2  15          0.75          3.18         6.31 o                         
   5   2  15         69.35         99.06        12.61 o                         
   6   2  15        346.63        314.06        20.92 o                         
   7   2  15          2.99         -1.36         7.30 o                         
   8   2  15          6.32         11.02         8.10 o                         
   9   2  15       1210.43       1144.70        23.80 o                         
  10   2  15        936.61        967.28        23.32 o                         
  11   2  15         38.55         39.45         9.63 o                         
  12   2  15        585.58        560.82        20.02 o                         
  13   2  15        108.87        113.99         9.65 o                         
  14   2  15        290.69        294.10        13.33 o                         
  15   2  15        604.31        646.47        17.30 o                         
  16   2  15          8.30          6.41         5.25 o                         
   1   3  15       2454.68       2383.47        46.12 o                         
   2   3  15       1710.65       1584.58        38.13 o                         
   3   3  15       1674.58       1672.69        45.73 o                         
   4   3  15       2339.36       2333.58        46.62 o                         
   5   3  15       2423.51       2286.52        62.22 o                         
   6   3  15         40.57         18.42         6.53 o                         
   7   3  15       1181.28       1125.30        22.19 o                         
   8   3  15        465.30        438.91        14.22 o                         
   9   3  15         56.60         57.96         8.42 o                         
  10   3  15        187.18        180.42        10.61 o                         
  11   3  15        620.71        629.80        21.76 o                         
  12   3  15       1074.98       1067.75        22.92 o                         
  13   3  15        295.38        300.76        11.94 o                         
  14   3  15         27.48         23.03         6.25 o                         
  15   3  15         16.50         14.14         3.49 o                         
   0   4  15         49.95         50.14        15.74 o                         
   1   4  15        185.34        193.12        20.37 o                         
   2   4  15         29.49         31.33        10.89 o                         
   3   4  15       2699.70       2635.87        58.32 o                         
   4   4  15        428.12        381.77        20.22 o                         
   5   4  15       1832.02       1690.90        26.83 o                         
   6   4  15        662.20        592.82        18.34 o                         
   7   4  15          1.90          8.33         6.19 o                         
   8   4  15        315.19        312.01        13.55 o                         
   9   4  15         26.91         17.28         6.81 o                         
  10   4  15        799.32        740.75        23.17 o                         
  11   4  15         70.05         59.40         7.70 o                         
  12   4  15       1094.54       1088.21        21.10 o                         
  13   4  15        843.11        895.89        17.66 o                         
  14   4  15         19.26         20.19         4.25 o                         
   1   5  15       2074.98       1961.44        30.68 o                         
   2   5  15        452.26        360.01        12.71 o                         
   3   5  15       1737.76       1522.87        28.57 o                         
   4   5  15       2408.17       2275.86        32.27 o                         
   5   5  15         33.13         29.98         5.78 o                         
   6   5  15         76.82         45.03         7.70 o                         
   7   5  15        503.49        501.41        25.23 o                         
   8   5  15        112.22        131.36        11.04 o                         
   9   5  15         44.89         42.41         7.34 o                         
  10   5  15        336.95        344.77        11.39 o                         
  11   5  15       1757.21       1846.21        23.38 o                         
  12   5  15         26.32         34.19         5.44 o                         
  13   5  15        537.25        521.58        20.41 o                         
   0   6  15       6456.02       6258.07       151.27 o                         
   1   6  15          0.32         -3.13         5.10 o                         
   2   6  15        162.91        149.48         9.41 o                         
   3   6  15         23.95         10.96         5.78 o                         
   4   6  15         61.73         65.86         7.61 o                         
   5   6  15        594.18        581.26        18.28 o                         
   6   6  15        876.55        844.76        31.26 o                         
   7   6  15       1182.65       1242.97        36.66 o                         
   8   6  15       1854.50       1970.99        29.01 o                         
   9   6  15         49.52         54.25         7.99 o                         
  10   6  15        157.74        147.15         8.96 o                         
  11   6  15         81.00        101.41         8.44 o                         
   1   7  15        195.81        218.57        14.83 o                         
   2   7  15        574.54        500.15        19.18 o                         
   3   7  15          0.24         -2.25         6.00 o                         
   4   7  15        660.61        665.04        20.52 o                         
   5   7  15        241.82        239.35        12.17 o                         
   6   7  15          5.90         20.58         6.79 o                         
   7   7  15        497.76        544.14        19.97 o                         
   8   7  15         78.41         76.58         9.04 o                         
   9   7  15        203.80        200.56        15.16 o                         
   0   8  15          5.15          3.50         8.75 o                         
   1   8  15        566.73        584.10        23.08 o                         
   2   8  15          5.36         10.63         3.75 o                         
   3   8  15       1199.01       1342.48        19.80 o                         
   4   8  15       1088.10       1119.28        23.64 o                         
   5   8  15        405.34        468.97        15.87 o                         
   0   0  16       2147.50       2499.19        87.45 o                         
   1   0  16       8742.00       9321.18       133.80 o                         
   2   0  16        244.86        232.95        15.61 o                         
   3   0  16        608.51        527.30        27.99 o                         
   4   0  16       4848.56       5055.61        71.82 o                         
   5   0  16        472.40        342.01        19.74 o                         
   6   0  16        897.32        772.49        56.84 o                         
   7   0  16        209.26        158.14        14.55 o                         
   8   0  16        204.79        199.42        16.82 o                         
   9   0  16       3331.59       3224.15        44.33 o                         
  10   0  16       8397.25       8022.42        74.66 o                         
  11   0  16        462.08        440.93        21.39 o                         
  12   0  16       1916.02       1916.52        42.00 o                         
  13   0  16          0.67         -5.76         5.76 o                         
  14   0  16        253.25        249.76        13.81 o                         
  15   0  16          3.36         15.16         7.58 o                         
  16   0  16       2030.15       2219.93        46.06 o                         
   1   1  16       5505.93       5439.94        52.21 o                         
   2   1  16        601.22        526.94        18.60 o                         
   3   1  16        714.63        690.15        24.07 o                         
   4   1  16         23.55         25.99         6.33 o                         
   5   1  16        852.01        802.67        31.43 o                         
   6   1  16        358.11        331.92        21.03 o                         
   7   1  16       1452.19       1394.72        42.92 o                         
   8   1  16       1779.31       1609.10        47.13 o                         
   9   1  16        111.04        112.66         8.09 o                         
  10   1  16          4.34          5.63         5.27 o                         
  11   1  16       2471.89       2308.30        51.10 o                         
  12   1  16        190.81        191.22        12.32 o                         
  13   1  16         35.14         27.35         5.90 o                         
  14   1  16        494.21        513.65        12.95 o                         
  15   1  16          1.17         -2.08         3.66 o                         
  16   1  16        831.00        895.41        29.73 o                         
   0   2  16       7639.02       7631.94        91.64 o                         
   1   2  16          3.81          3.62         6.45 o                         
   2   2  16       6671.73       6672.80        76.39 o                         
   3   2  16         25.79         30.66         8.63 o                         
   4   2  16       1880.31       1794.08        87.16 o                         
   5   2  16        704.50        643.22        29.12 o                         
   6   2  16       3723.51       3631.65       125.03 o                         
   7   2  16       2413.87       2220.71        55.44 o                         
   8   2  16       1757.08       1680.28        23.79 o                         
   9   2  16        436.51        395.09        13.68 o                         
  10   2  16         74.18         75.02         7.64 o                         
  11   2  16        774.58        731.45        23.78 o                         
  12   2  16        295.29        296.32        12.79 o                         
  13   2  16       1088.76       1104.81        22.16 o                         
  14   2  16        135.34        149.03         9.62 o                         
  15   2  16         94.36        111.26         7.62 o                         
   1   3  16       1536.18       1459.87        37.56 o                         
   2   3  16        757.34        739.14        27.09 o                         
   3   3  16         21.13         25.34         8.63 o                         
   4   3  16        949.42        844.29        34.08 o                         
   5   3  16          8.38         10.64         9.91 o                         
   6   3  16        319.64        266.61        11.83 o                         
   7   3  16          2.25         -2.65         3.96 o                         
   8   3  16        273.99        252.45        11.12 o                         
   9   3  16        143.54        120.81         8.02 o                         
  10   3  16         59.61         55.76         8.02 o                         
  11   3  16        896.95        911.87        25.54 o                         
  12   3  16         15.90         14.75         5.05 o                         
  13   3  16        835.73        830.99        18.28 o                         
  14   3  16        102.94        118.96         9.08 o                         
  15   3  16         10.82         10.97         7.00 o                         
   0   4  16       1668.30       1541.34        79.87 o                         
   1   4  16       2278.64       2137.90        65.95 o                         
   2   4  16         12.71          9.56         6.79 o                         
   3   4  16       1278.08       1232.60        41.30 o                         
   4   4  16        337.63        338.40        11.83 o                         
   5   4  16        216.50        220.17         9.16 o                         
   6   4  16       3982.37       3904.52        41.06 o                         
   7   4  16          9.16          6.13         4.20 o                         
   8   4  16        151.00        143.64         9.60 o                         
   9   4  16          2.18         14.62         6.14 o                         
  10   4  16       4116.51       4210.27        45.03 o                         
  11   4  16         10.66          8.04         5.74 o                         
  12   4  16        610.61        671.22        16.06 o                         
  13   4  16          5.49          8.71         4.96 o                         
  14   4  16         69.81         66.12         5.36 o                         
   1   5  16       1418.24       1349.39        31.41 o                         
   2   5  16        113.66         89.46         7.52 o                         
   3   5  16        561.94        525.10        18.34 o                         
   4   5  16          9.55         11.99         5.38 o                         
   5   5  16         22.43          6.52         8.06 o                         
   6   5  16        482.00        434.49        23.40 o                         
   7   5  16       3034.31       2997.66        58.15 o                         
   8   5  16        277.55        295.52        15.00 o                         
   9   5  16        306.30        308.95        12.77 o                         
  10   5  16        522.41        567.43        18.68 o                         
  11   5  16        531.14        542.38        12.26 o                         
  12   5  16        444.86        455.12        10.02 o                         
   0   6  16       7211.48       6749.24       183.92 o                         
   1   6  16         94.06         84.91         7.77 o                         
   2   6  16         37.25         27.31         6.69 o                         
   3   6  16        964.65        898.88        23.02 o                         
   4   6  16        989.81        946.64        23.23 o                         
   5   6  16        756.97        741.55        21.80 o                         
   6   6  16        419.02        438.98        68.21 o                         
   7   6  16        833.05        819.11        28.78 o                         
   8   6  16        115.32        103.91         8.92 o                         
   9   6  16        133.46        136.83         7.45 o                         
  10   6  16        484.26        536.37        17.90 o                         
  11   6  16        118.47        141.68        12.83 o                         
   1   7  16         94.43        100.29        10.21 o                         
   2   7  16       1504.11       1429.19        30.69 o                         
   3   7  16        312.54        329.77        14.92 o                         
   4   7  16        194.97        186.70        11.08 o                         
   5   7  16        194.19        223.21        20.70 o                         
   6   7  16       1039.70       1181.38        37.02 o                         
   7   7  16         34.23         49.09         7.55 o                         
   8   7  16         10.72         16.39         5.04 o                         
   0   8  16        860.75        898.32        35.56 o                         
   1   8  16        275.76        226.65        10.12 o                         
   2   8  16         45.06         38.58         5.22 o                         
   3   8  16          0.96          2.26         4.90 o                         
   4   8  16         24.21         29.15         7.58 o                         
   1   1  17       1819.31       1726.48        43.77 o                         
   2   1  17          7.25          9.51         6.48 o                         
   3   1  17        650.74        573.90        22.35 o                         
   4   1  17        744.36        676.75        37.02 o                         
   5   1  17        409.13        358.31        22.45 o                         
   6   1  17       1054.29        962.81        35.59 o                         
   7   1  17        259.42        248.56        41.39 o                         
   8   1  17          6.67          9.38         3.92 o                         
   9   1  17       7068.88       6949.18        60.91 o                         
  10   1  17        107.66         89.36         9.05 o                         
  11   1  17         59.95         67.31        11.37 o                         
  12   1  17        414.52        416.43        15.99 o                         
  13   1  17        362.70        359.43        11.51 o                         
  14   1  17        436.30        446.90        10.48 o                         
  15   1  17          4.67          8.30         3.62 o                         
   0   2  17        506.54        499.90        24.79 o                         
   1   2  17        274.70        289.43        17.11 o                         
   2   2  17        134.81        130.90        12.43 o                         
   3   2  17       2819.39       2791.23        58.98 o                         
   4   2  17        119.64         98.64        12.89 o                         
   5   2  17          0.52         -3.72         7.50 o                         
   6   2  17        693.69        677.43        30.95 o                         
   7   2  17        100.78         90.66         6.80 o                         
   8   2  17         46.63         62.30         5.41 o                         
   9   2  17         84.30         75.88         6.82 o                         
  10   2  17        108.06         95.58         8.43 o                         
  11   2  17        664.61        632.67        22.08 o                         
  12   2  17         10.07          5.12         5.36 o                         
  13   2  17         64.83         69.75         6.65 o                         
  14   2  17         13.73          4.56         5.55 o                         
  15   2  17         89.66        106.97        10.20 o                         
   1   3  17       1948.32       1735.70        41.88 o                         
   2   3  17        788.91        769.21        32.46 o                         
   3   3  17        672.17        711.84        31.38 o                         
   4   3  17       3246.09       3420.17        68.27 o                         
   5   3  17       3518.05       3312.87        35.94 o                         
   6   3  17        460.94        418.61        14.00 o                         
   7   3  17         10.31          4.10         4.09 o                         
   8   3  17          0.60         -1.77         4.06 o                         
   9   3  17        102.97        109.60         8.80 o                         
  10   3  17        155.23        136.68        10.99 o                         
  11   3  17        347.70        335.48        15.92 o                         
  12   3  17         38.88         51.16         6.36 o                         
  13   3  17        234.32        250.38        10.77 o                         
  14   3  17         48.45         55.09         6.11 o                         
   0   4  17        214.05        187.14        20.11 o                         
   1   4  17       1254.57       1189.14        29.42 o                         
   2   4  17       1528.33       1432.60        25.91 o                         
   3   4  17        724.37        661.18        21.33 o                         
   4   4  17        364.32        319.52        12.88 o                         
   5   4  17        315.19        265.24        11.21 o                         
   6   4  17        218.77        182.05         9.70 o                         
   7   4  17        232.00        238.26        10.67 o                         
   8   4  17         91.31         94.94         8.58 o                         
   9   4  17         86.56         72.50         7.47 o                         
  10   4  17       1154.84       1161.43        23.25 o                         
  11   4  17        271.19        263.09         9.78 o                         
  12   4  17       3400.33       3886.09        42.23 o                         
  13   4  17         42.24         45.09         4.80 o                         
   1   5  17        120.93        124.49        15.87 o                         
   2   5  17        211.33        191.19        10.27 o                         
   3   5  17          0.39         10.30         5.53 o                         
   4   5  17        557.12        472.39        17.25 o                         
   5   5  17          8.61         12.50         5.49 o                         
   6   5  17          4.76          7.30         8.16 o                         
   7   5  17        977.25       1015.06        26.73 o                         
   8   5  17        135.85        106.67         9.72 o                         
   9   5  17        547.52        542.18        15.71 o                         
  10   5  17        242.13        246.00         9.03 o                         
  11   5  17       1352.51       1461.94        20.50 o                         
  12   5  17         26.83         54.80         9.33 o                         
   0   6  17       3258.76       3546.86       176.37 o                         
   1   6  17          0.64         -3.29         5.75 o                         
   2   6  17        683.01        689.55        20.53 o                         
   3   6  17         23.85         25.81         6.55 o                         
   4   6  17          3.13          2.89         5.03 o                         
   5   6  17          7.25          5.87         4.96 o                         
   6   6  17        952.72       1046.93        32.31 o                         
   7   6  17        542.90        561.40        23.04 o                         
   8   6  17       1192.57       1346.02        31.18 o                         
   9   6  17          0.37          0.24         4.89 o                         
  10   6  17         56.04         57.30         6.79 o                         
   1   7  17         27.59         36.01         7.05 o                         
   2   7  17          1.90          0.98         8.56 o                         
   3   7  17          0.22         -1.05         5.22 o                         
   4   7  17          6.01         10.77         6.25 o                         
   5   7  17        175.22        177.67         9.72 o                         
   6   7  17          0.95          0.58         8.16 o                         
   7   7  17         88.95        110.40        14.58 o                         
   0   8  17        379.68        394.65        22.15 o                         
   1   8  17        303.93        294.02        29.12 o                         
   2   8  17         56.95         45.33         6.38 o                         
   0   0  18         33.78         11.66        14.58 o                         
   1   0  18         25.12         28.84        10.51 o                         
   2   0  18         20.47         20.99        15.16 o                         
   3   0  18        232.82        171.41        27.99 o                         
   4   0  18       1763.52       1369.41        73.46 o                         
   5   0  18        196.78        158.40        14.55 o                         
   6   0  18        701.95        681.85        36.73 o                         
   7   0  18       2611.34       2384.87        32.98 o                         
   8   0  18        891.51        863.50        20.29 o                         
   9   0  18          1.50         -0.36         4.74 o                         
  10   0  18       1085.27        979.83        53.06 o                         
  11   0  18         36.89         54.98         9.63 o                         
  12   0  18       4218.71       4332.41        50.33 o                         
  13   0  18       2046.87       2041.67        63.52 o                         
  14   0  18         24.80         49.56        15.45 o                         
  15   0  18         76.46         76.96        10.49 o                         
   1   1  18       4793.13       4565.55        56.35 o                         
   2   1  18          2.63          3.69         6.26 o                         
   3   1  18         32.01         20.34         7.05 o                         
   4   1  18        167.73        163.75        15.27 o                         
   5   1  18       2551.78       2422.71        62.97 o                         
   6   1  18        359.12        346.53        27.40 o                         
   7   1  18        454.07        409.43        11.81 o                         
   8   1  18         94.78         86.79         6.10 o                         
   9   1  18         98.33        104.31         6.89 o                         
  10   1  18        475.17        462.36        14.62 o                         
  11   1  18        139.05        136.62         9.54 o                         
  12   1  18         57.28         47.61         5.73 o                         
  13   1  18        263.07        254.77         9.40 o                         
  14   1  18         78.63         80.66         4.82 o                         
  15   1  18        316.70        389.40        20.99 o                         
   0   2  18       2084.03       1895.82        88.04 o                         
   1   2  18       6819.61       6821.15        80.91 o                         
   2   2  18       6801.54       6940.71        93.91 o                         
   3   2  18        768.79        739.73        42.85 o                         
   4   2  18          1.38         -3.17        14.58 o                         
   5   2  18         12.00          3.97         6.60 o                         
   6   2  18       6499.43       6330.41        50.10 o                         
   7   2  18        128.98        137.94         8.05 o                         
   8   2  18       1006.42        923.56        20.59 o                         
   9   2  18       1233.55       1155.92        22.79 o                         
  10   2  18        360.80        346.26        14.31 o                         
  11   2  18        201.03        185.75        12.39 o                         
  12   2  18         11.82          8.28         4.89 o                         
  13   2  18        352.45        396.73        12.60 o                         
  14   2  18         62.44         55.21         5.64 o                         
   1   3  18          0.65          1.25         9.79 o                         
   2   3  18          3.63          6.43        11.95 o                         
   3   3  18        257.52        262.63        15.60 o                         
   4   3  18        465.20        433.46        13.27 o                         
   5   3  18       3517.01       3381.19        36.75 o                         
   6   3  18         55.01         54.70         5.82 o                         
   7   3  18        533.46        501.21        15.20 o                         
   8   3  18        286.13        269.07        14.30 o                         
   9   3  18        731.28        754.42        20.30 o                         
  10   3  18        117.79        119.32        14.25 o                         
  11   3  18       3780.11       4040.58        50.34 o                         
  12   3  18        224.68        218.90         9.94 o                         
  13   3  18       1638.19       1746.57        23.37 o                         
  14   3  18        155.34        186.58         8.27 o                         
   0   4  18        314.08        312.99        16.50 o                         
   1   4  18         26.64         20.30         6.11 o                         
   2   4  18        176.52        148.68         9.04 o                         
   3   4  18       2358.09       2370.90        35.75 o                         
   4   4  18        983.31        939.97        22.81 o                         
   5   4  18         14.34         29.22         5.66 o                         
   6   4  18          8.34         11.03         4.43 o                         
   7   4  18       1750.71       1698.61        30.07 o                         
   8   4  18          3.62          5.27         7.58 o                         
   9   4  18        218.20        211.24        12.65 o                         
  10   4  18        425.07        453.45        17.02 o                         
  11   4  18        275.16        278.02        10.78 o                         
  12   4  18       2619.74       2808.11        29.49 o                         
  13   4  18        272.43        290.00        12.01 o                         
   1   5  18       2856.53       2720.47        38.81 o                         
   2   5  18         30.60         21.90         6.65 o                         
   3   5  18        320.72        345.91        14.70 o                         
   4   5  18        100.97         99.58         8.71 o                         
   5   5  18        232.86        214.08        11.61 o                         
   6   5  18        335.70        358.82        16.45 o                         
   7   5  18       2626.81       2886.70        43.02 o                         
   8   5  18        144.24        132.45         9.37 o                         
   9   5  18        615.97        616.52        16.33 o                         
  10   5  18         85.23         75.57         5.24 o                         
  11   5  18          2.38         -1.72         3.20 o                         
   0   6  18         13.77         18.26         8.44 o                         
   1   6  18          4.32          5.62         6.35 o                         
   2   6  18        209.52        218.33        11.73 o                         
   3   6  18        535.91        512.08        16.71 o                         
   4   6  18        116.78        125.08         8.92 o                         
   5   6  18          0.00          4.44         4.43 o                         
   6   6  18        457.18        450.76        20.92 o                         
   7   6  18        524.82        471.70        20.33 o                         
   8   6  18          0.48         -4.43         4.43 o                         
   9   6  18         18.82         32.34         9.04 o                         
   1   7  18        513.35        489.99        28.28 o                         
   2   7  18          0.80          6.98         5.36 o                         
   3   7  18        117.98        145.55        10.40 o                         
   4   7  18        240.10        263.92        11.43 o                         
   5   7  18       1073.18       1166.08        26.59 o                         
   6   7  18         11.82          7.43         4.73 o                         
   7   7  18       1335.63       1428.88        36.15 o                         
   1   1  19        725.25        610.40        30.24 o                         
   2   1  19        496.60        458.67        34.11 o                         
   3   1  19        954.47        855.25        32.89 o                         
   4   1  19        478.45        389.14        42.85 o                         
   5   1  19        153.60        148.18        12.37 o                         
   6   1  19        987.79        897.47        18.80 o                         
   7   1  19         51.81         39.36         4.71 o                         
   8   1  19         39.65         39.75         4.71 o                         
   9   1  19       3765.71       3768.96        36.89 o                         
  10   1  19        100.51         94.16         7.35 o                         
  11   1  19       1577.88       1606.46        28.25 o                         
  12   1  19         64.38         65.74         5.76 o                         
  13   1  19          9.80         10.75         3.31 o                         
  14   1  19         74.15         68.76         5.08 o                         
   0   2  19       1522.38       1383.98        77.54 o                         
   1   2  19       1817.63       1773.82        64.97 o                         
   2   2  19       1880.81       1806.25        49.28 o                         
   3   2  19        455.98        400.71        23.82 o                         
   4   2  19        854.55        819.11        18.08 o                         
   5   2  19        513.98        493.88        14.30 o                         
   6   2  19        466.84        436.62        13.67 o                         
   7   2  19        113.80         99.39         9.01 o                         
   8   2  19         80.62         86.11         7.12 o                         
   9   2  19        159.11        151.64        10.03 o                         
  10   2  19        109.04        121.68        14.66 o                         
  11   2  19         78.75         72.26         8.52 o                         
  12   2  19         21.06         24.18         5.21 o                         
  13   2  19         58.02         70.96         5.90 o                         
  14   2  19          2.72          7.31         3.11 o                         
   1   3  19       3346.95       3120.41        47.79 o                         
   2   3  19       2985.52       2982.22        42.99 o                         
   3   3  19          7.17          0.21         4.50 o                         
   4   3  19        242.71        236.76        10.32 o                         
   5   3  19        644.01        575.29        16.26 o                         
   6   3  19         27.58         26.64         4.87 o                         
   7   3  19         14.46          8.27         4.95 o                         
   8   3  19         77.25         66.40         7.29 o                         
   9   3  19       2529.57       2491.75        38.46 o                         
  10   3  19         93.22         69.33        13.34 o                         
  11   3  19          5.60          5.53         5.81 o                         
  12   3  19          9.02          7.69         4.26 o                         
  13   3  19        135.86        150.20         7.06 o                         
   0   4  19        959.73        972.21        31.93 o                         
   1   4  19         17.46         30.34         6.99 o                         
   2   4  19        116.48        124.56         8.92 o                         
   3   4  19        324.24        326.95        16.03 o                         
   4   4  19        490.77        380.17        14.75 o                         
   5   4  19        302.77        297.40        35.24 o                         
   6   4  19          3.72         -2.57         7.14 o                         
   7   4  19        378.14        371.71        23.90 o                         
   8   4  19        393.77        389.16        22.34 o                         
   9   4  19         78.17         98.18         9.35 o                         
  10   4  19       1679.15       1932.68        41.12 o                         
  11   4  19         12.91         23.37         5.27 o                         
  12   4  19        419.93        456.06        11.35 o                         
   1   5  19        179.24        165.17        15.49 o                         
   2   5  19         94.28         69.91         7.89 o                         
   3   5  19         27.69         19.00         6.98 o                         
   4   5  19        516.11        474.74        16.64 o                         
   5   5  19          8.35         10.44         5.81 o                         
   6   5  19        117.79        136.93        10.86 o                         
   7   5  19        111.51        108.34         9.28 o                         
   8   5  19        507.24        504.04        17.13 o                         
   9   5  19        436.07        472.67        17.61 o                         
  10   5  19         52.82         51.97         4.30 o                         
  11   5  19        124.95        124.77        12.24 o                         
   0   6  19       2456.33       2422.24        74.63 o                         
   1   6  19       1100.55       1045.44        27.24 o                         
   2   6  19       1716.22       1781.39        34.71 o                         
   3   6  19       1183.17       1224.74        24.25 o                         
   4   6  19          2.10         -5.49         5.70 o                         
   5   6  19          6.44          8.49         5.36 o                         
   6   6  19       1360.21       1508.32        53.06 o                         
   7   6  19          1.49          8.75         5.88 o                         
   8   6  19        917.66        976.81        32.62 o                         
   9   6  19        567.34        633.11        26.24 o                         
   1   7  19        410.85        425.55        18.96 o                         
   2   7  19        997.01       1030.07        27.83 o                         
   3   7  19        217.28        243.97        13.39 o                         
   4   7  19        189.48        177.65         8.83 o                         
   5   7  19        273.57        276.95        12.83 o                         
   0   0  20        917.62        741.55        57.14 o                         
   1   0  20         80.02         43.73        16.91 o                         
   2   0  20       2343.76       2039.83        92.12 o                         
   3   0  20       2928.86       2548.17       103.20 o                         
   4   0  20       1885.69       1750.43        32.37 o                         
   5   0  20         28.01         25.18         5.81 o                         
   6   0  20        469.15        422.88        22.12 o                         
   7   0  20          9.84         20.90         6.00 o                         
   8   0  20       4810.72       4898.94        59.12 o                         
   9   0  20       1754.61       1769.25        34.99 o                         
  10   0  20        720.20        673.25        26.16 o                         
  11   0  20        933.60        956.13        37.90 o                         
  12   0  20       1111.83       1152.60        31.11 o                         
  13   0  20       1624.32       1760.09        34.22 o                         
  14   0  20          0.21         -5.62         9.04 o                         
   1   1  20       1068.28        937.89        44.22 o                         
   2   1  20       2601.34       2565.20       203.16 o                         
   3   1  20        175.08        169.85        12.96 o                         
   4   1  20       1649.46       1495.88        28.63 o                         
   5   1  20       3153.04       2987.52        31.40 o                         
   6   1  20        922.74        891.97        18.19 o                         
   7   1  20        888.30        840.79        17.68 o                         
   8   1  20       1368.82       1255.78        21.46 o                         
   9   1  20       1663.42       1643.67        26.55 o                         
  10   1  20        649.38        626.70        18.23 o                         
  11   1  20          0.64          1.05         6.98 o                         
  12   1  20        713.76        729.67        14.99 o                         
  13   1  20         56.28         62.85         4.34 o                         
  14   1  20        648.73        675.67        26.24 o                         
   0   2  20       7016.39       6750.59        99.74 o                         
   1   2  20         11.76         16.68         7.57 o                         
   2   2  20        113.32         89.69         8.30 o                         
   3   2  20         82.30         81.98         7.24 o                         
   4   2  20         92.19         82.04         6.26 o                         
   5   2  20        502.86        471.83        14.89 o                         
   6   2  20        707.79        650.54        17.28 o                         
   7   2  20        232.04        224.61        10.59 o                         
   8   2  20       2156.60       2083.10        34.07 o                         
   9   2  20       1223.37       1206.48        25.75 o                         
  10   2  20         14.85          5.91         6.08 o                         
  11   2  20         30.09         21.38         6.52 o                         
  12   2  20        190.07        194.74         9.51 o                         
  13   2  20         31.18         33.58         4.44 o                         
   1   3  20        182.20        167.71        13.24 o                         
   2   3  20        901.25        820.80        30.93 o                         
   3   3  20       2784.63       2785.71        39.11 o                         
   4   3  20        251.12        270.48        12.78 o                         
   5   3  20        149.08        166.62         9.22 o                         
   6   3  20        148.49        134.22         9.57 o                         
   7   3  20          6.46         -1.55         5.28 o                         
   8   3  20       1664.67       1633.34        29.32 o                         
   9   3  20        745.05        751.61        19.45 o                         
  10   3  20        160.83        201.64        12.07 o                         
  11   3  20       3808.86       4218.06        55.03 o                         
  12   3  20        102.93         99.64         6.59 o                         
  13   3  20        173.13        210.49        10.51 o                         
   0   4  20        103.79        104.11        11.70 o                         
   1   4  20        785.16        769.20        28.64 o                         
   2   4  20         90.11         84.44        10.78 o                         
   3   4  20        181.51        197.71        16.06 o                         
   4   4  20         18.50         20.34         5.92 o                         
   5   4  20          5.23          0.11         7.55 o                         
   6   4  20         16.78         10.16         7.80 o                         
   7   4  20         43.77         33.76         8.66 o                         
   8   4  20        165.11        171.21        21.86 o                         
   9   4  20        381.47        362.37        18.96 o                         
  10   4  20       1211.96       1368.59        32.95 o                         
  11   4  20         77.84         84.93         6.92 o                         
   1   5  20       4735.52       4861.50        60.40 o                         
   2   5  20        446.88        452.75        15.98 o                         
   3   5  20         55.88         59.19         8.75 o                         
   4   5  20        421.36        403.67        16.41 o                         
   5   5  20         37.91         29.69         5.67 o                         
   6   5  20          1.06          0.77         4.73 o                         
   7   5  20       1929.61       2033.71        32.85 o                         
   8   5  20        454.73        443.23        14.92 o                         
   9   5  20        463.08        537.76        19.01 o                         
  10   5  20        358.95        416.36        14.42 o                         
   0   6  20          0.99         13.99        10.49 o                         
   1   6  20         29.40         31.27         8.44 o                         
   2   6  20         91.50         91.93         9.34 o                         
   3   6  20        142.09        144.72         8.76 o                         
   4   6  20          3.65          0.15         4.32 o                         
   5   6  20        682.59        688.61        19.68 o                         
   6   6  20         45.01         45.11        13.70 o                         
   7   6  20        773.11        830.45        50.11 o                         
   8   6  20         25.20         25.65         8.16 o                         
   1   7  20          2.26          5.99         6.41 o                         
   2   7  20        700.16        671.08        32.94 o                         
   3   7  20        256.66        285.66        12.98 o                         
   4   7  20         50.85         88.62        10.49 o                         
   1   1  21       1115.59       1078.52        31.48 o                         
   2   1  21       1553.09       1464.84        30.20 o                         
   3   1  21       2158.52       2033.76        36.22 o                         
   4   1  21       2333.63       2122.99        26.37 o                         
   5   1  21        621.62        642.15        15.43 o                         
   6   1  21        328.48        295.12        10.73 o                         
   7   1  21        901.94        830.26        19.42 o                         
   8   1  21          5.85          8.15         4.35 o                         
   9   1  21        209.17        188.34         9.51 o                         
  10   1  21        408.55        372.99        13.76 o                         
  11   1  21       1515.57       1611.85        25.71 o                         
  12   1  21         61.41         51.20         4.22 o                         
  13   1  21          2.27         -0.01         2.61 o                         
   0   2  21       3257.24       3220.33       134.65 o                         
   1   2  21         47.18         38.42         7.37 o                         
   2   2  21        743.47        702.69        24.68 o                         
   3   2  21          1.69         -0.21         7.29 o                         
   4   2  21        539.84        542.13        15.71 o                         
   5   2  21         13.06         13.48         4.64 o                         
   6   2  21         47.34         49.32         6.98 o                         
   7   2  21        229.82        211.32        11.59 o                         
   8   2  21        111.99         90.53         9.80 o                         
   9   2  21         81.42         77.43         7.75 o                         
  10   2  21        526.70        548.93        19.07 o                         
  11   2  21        298.90        315.51        13.89 o                         
  12   2  21         39.16         42.73         5.07 o                         
  13   2  21        192.18        209.85        10.49 o                         
   1   3  21        732.00        701.53        31.19 o                         
   2   3  21         61.06         51.97        12.54 o                         
   3   3  21        518.32        494.52        19.72 o                         
   4   3  21         97.25         74.98         7.47 o                         
   5   3  21         14.54         14.68         5.94 o                         
   6   3  21         53.08         58.52         6.97 o                         
   7   3  21        349.51        321.93        14.93 o                         
   8   3  21        668.71        653.31        18.26 o                         
   9   3  21       1245.26       1251.24        23.90 o                         
  10   3  21        192.80        193.74        11.31 o                         
  11   3  21        600.33        679.96        15.37 o                         
  12   3  21         47.25         52.23         5.55 o                         
   0   4  21       1418.02       1416.63        54.80 o                         
   1   4  21        740.57        688.73        27.21 o                         
   2   4  21        319.62        381.93        26.53 o                         
   3   4  21        136.02        144.22        10.76 o                         
   4   4  21         23.54         13.43         5.60 o                         
   5   4  21        300.65        317.99        15.19 o                         
   6   4  21         75.01         58.31        11.95 o                         
   7   4  21        145.16        152.68        19.53 o                         
   8   4  21        704.22        740.30        26.38 o                         
   9   4  21        529.47        585.10        22.25 o                         
  10   4  21        681.46        772.26        27.69 o                         
  11   4  21        138.68        169.28         6.90 o                         
   1   5  21          1.16          1.20         6.82 o                         
   2   5  21        126.14        142.19        10.94 o                         
   3   5  21         80.98         74.79         8.58 o                         
   4   5  21        924.66        941.26        21.03 o                         
   5   5  21        176.93        189.10         8.56 o                         
   6   5  21         11.09          2.46         4.83 o                         
   7   5  21         88.27         82.33        16.32 o                         
   8   5  21        312.19        331.15        20.70 o                         
   9   5  21         20.95         20.81         4.16 o                         
   0   6  21        382.78        425.55        29.73 o                         
   1   6  21          0.78         -1.50         7.14 o                         
   2   6  21        690.40        747.79        25.93 o                         
   3   6  21        128.26        136.53        10.69 o                         
   4   6  21        396.02        377.38        14.51 o                         
   5   6  21         26.25         25.34         9.04 o                         
   6   6  21         85.65         59.47        13.12 o                         
   1   7  21         21.73         20.41         5.36 o                         
   0   0  22       8494.22       8205.84       132.93 o                         
   1   0  22        144.54        111.09        24.49 o                         
   2   0  22        780.22        721.25        25.33 o                         
   3   0  22       6421.54       6261.59        82.66 o                         
   4   0  22       1152.18       1149.66        29.15 o                         
   5   0  22        334.35        294.91        15.15 o                         
   6   0  22        587.10        524.48        19.75 o                         
   7   0  22        187.51        202.48        18.24 o                         
   8   0  22       4335.53       4394.34        53.62 o                         
   9   0  22         25.77         17.87         6.04 o                         
  10   0  22        742.04        789.41        26.94 o                         
  11   0  22        807.21        798.63        25.52 o                         
  12   0  22        163.84        189.82        16.91 o                         
  13   0  22         40.29         39.65         8.16 o                         
   1   1  22        344.53        331.54        18.18 o                         
   2   1  22       2725.49       2521.39        50.57 o                         
   3   1  22       1149.79       1156.78        31.78 o                         
   4   1  22       3194.38       3175.35        37.20 o                         
   5   1  22         50.39         51.76         5.70 o                         
   6   1  22        365.67        333.14        12.55 o                         
   7   1  22        276.31        249.31        11.04 o                         
   8   1  22        857.51        836.94        20.83 o                         
   9   1  22       1438.44       1427.61        23.06 o                         
  10   1  22       1754.78       1829.89        27.72 o                         
  11   1  22        735.57        710.00        13.07 o                         
  12   1  22        296.52        317.82         8.78 o                         
  13   1  22        198.10        190.07        13.99 o                         
   0   2  22       2171.12       1912.15        67.05 o                         
   1   2  22        164.31        135.03        13.59 o                         
   2   2  22        233.47        230.86        17.30 o                         
   3   2  22       1195.29       1164.62        29.13 o                         
   4   2  22        101.59        110.63        10.35 o                         
   5   2  22        211.93        210.26        11.57 o                         
   6   2  22         94.31         91.00         8.21 o                         
   7   2  22       1657.83       1615.34        29.34 o                         
   8   2  22       1386.81       1432.78        26.95 o                         
   9   2  22        260.35        269.51        11.91 o                         
  10   2  22       1195.59       1267.55        31.15 o                         
  11   2  22         20.58          6.04         4.05 o                         
  12   2  22        323.62        358.24        11.40 o                         
   1   3  22       2357.65       2373.56        51.94 o                         
   2   3  22       1153.52       1136.88        54.80 o                         
   3   3  22         60.21         52.95        10.20 o                         
   4   3  22       1235.43       1210.73        29.83 o                         
   5   3  22       1671.14       1676.66        34.54 o                         
   6   3  22         30.29         27.22         8.06 o                         
   7   3  22         87.69         75.78         8.56 o                         
   8   3  22        650.14        714.55        21.19 o                         
   9   3  22          2.09         11.41         6.79 o                         
  10   3  22        139.70        151.89        12.16 o                         
  11   3  22        242.18        277.29        15.05 o                         
   0   4  22       1706.98       1786.80        60.63 o                         
   1   4  22        298.75        316.42        18.75 o                         
   2   4  22        426.90        438.66        21.62 o                         
   3   4  22        724.85        721.34        21.98 o                         
   4   4  22        285.45        271.86        14.01 o                         
   5   4  22        444.23        409.98        14.09 o                         
   6   4  22        393.73        390.61        19.99 o                         
   7   4  22         53.37         51.98         8.63 o                         
   8   4  22          1.73          4.08        12.24 o                         
   9   4  22        458.98        504.81        33.82 o                         
  10   4  22          4.60          7.57         3.40 o                         
   1   5  22        412.95        420.59        22.67 o                         
   2   5  22        189.20        199.62        15.46 o                         
   3   5  22        499.89        474.70        14.63 o                         
   4   5  22        524.25        565.21        15.40 o                         
   5   5  22         61.21         59.53         6.74 o                         
   6   5  22        738.15        790.53        28.57 o                         
   7   5  22        610.96        611.82        19.74 o                         
   8   5  22        696.93        784.11        31.48 o                         
   0   6  22        639.40        749.71        35.56 o                         
   1   6  22        398.29        487.96        20.20 o                         
   2   6  22        140.53        161.47        12.16 o                         
   3   6  22         40.01         50.92         8.45 o                         
   4   6  22          0.75          2.05        12.24 o                         
   1   1  23       1454.34       1426.52        40.61 o                         
   2   1  23        159.70        130.37        11.21 o                         
   3   1  23        450.05        413.73        17.88 o                         
   4   1  23       1272.46       1210.12        29.65 o                         
   5   1  23         42.45         46.79         6.12 o                         
   6   1  23         11.33          9.97         4.57 o                         
   7   1  23       3052.56       3112.35        35.17 o                         
   8   1  23        302.82        277.30        10.67 o                         
   9   1  23        154.55        178.09        10.86 o                         
  10   1  23        126.93        126.10         8.00 o                         
  11   1  23        122.58        145.55         6.68 o                         
  12   1  23         87.25         96.95         6.61 o                         
   0   2  23          0.50         -0.58        11.08 o                         
   1   2  23          0.57         -5.83         7.42 o                         
   2   2  23          0.62          2.40         7.29 o                         
   3   2  23        137.09        126.52        13.60 o                         
   4   2  23         41.02         47.43         7.78 o                         
   5   2  23        139.22        144.02        11.54 o                         
   6   2  23         88.88         61.12         9.66 o                         
   7   2  23        429.12        437.53        17.70 o                         
   8   2  23        116.86        127.62         8.95 o                         
   9   2  23         86.75        101.85         7.70 o                         
  10   2  23        512.54        555.92        20.12 o                         
  11   2  23        192.42        232.22        10.22 o                         
   1   3  23          2.33         -4.68         7.14 o                         
   2   3  23          2.33         -7.21         7.21 o                         
   3   3  23        336.44        335.28        19.79 o                         
   4   3  23         10.67         12.65         5.64 o                         
   5   3  23         51.05         39.87         6.82 o                         
   6   3  23        311.44        323.60        18.34 o                         
   7   3  23        160.32        183.91        11.54 o                         
   8   3  23        514.08        574.33        24.07 o                         
   9   3  23          5.65          9.33         6.18 o                         
  10   3  23          9.32         18.66         5.97 o                         
  11   3  23       1135.18       1241.56        19.38 o                         
   0   4  23        501.41        507.17        31.48 o                         
   1   4  23        402.99        376.30        19.58 o                         
   2   4  23       2047.62       2154.46        55.10 o                         
   3   4  23       1055.15       1137.18        32.34 o                         
   4   4  23          9.37         10.22         5.27 o                         
   5   4  23          7.92         17.71         4.54 o                         
   6   4  23        476.38        468.85        15.92 o                         
   7   4  23         26.18         14.68         5.97 o                         
   8   4  23        481.05        535.80        19.38 o                         
   9   4  23        177.04        191.26        11.33 o                         
   1   5  23        712.12        749.62        27.39 o                         
   2   5  23        325.65        315.56        27.08 o                         
   3   5  23         17.79         15.21         6.56 o                         
   4   5  23        225.64        222.01         9.31 o                         
   5   5  23         48.05         54.96         7.80 o                         
   6   5  23          0.05         -2.58        10.20 o                         
   7   5  23        201.87        206.39        16.32 o                         
   0   6  23        108.69        115.44        13.99 o                         
   1   6  23        239.34        339.86        22.45 o                         
   2   6  23        247.81        296.98        22.13 o                         
   3   6  23         21.51         32.15         6.70 o                         
   0   0  24       3681.25       3583.50        87.45 o                         
   1   0  24       1746.45       1666.08        42.26 o                         
   2   0  24        116.47        131.41        20.11 o                         
   3   0  24       1700.73       1530.31        56.26 o                         
   4   0  24        148.07        122.02        12.76 o                         
   5   0  24       1821.93       1716.80        33.54 o                         
   6   0  24        568.04        509.79        19.04 o                         
   7   0  24        977.60        916.85        24.62 o                         
   8   0  24       1999.98       2015.95        41.63 o                         
   9   0  24        450.17        401.61        24.20 o                         
  10   0  24          2.68          1.75         8.16 o                         
  11   0  24        431.44        401.65        22.15 o                         
   1   1  24         27.52         37.27        12.83 o                         
   2   1  24         15.56         16.05         6.97 o                         
   3   1  24          8.19         13.23         7.33 o                         
   4   1  24         41.22         39.93         6.62 o                         
   5   1  24        175.33        190.13        11.61 o                         
   6   1  24         39.61         56.80         6.63 o                         
   7   1  24        796.30        783.41        23.06 o                         
   8   1  24        239.32        240.40        14.89 o                         
   9   1  24        444.88        433.02        15.35 o                         
  10   1  24          7.97          4.00         3.65 o                         
  11   1  24        881.31        971.58        23.50 o                         
   0   2  24         31.45         47.23        14.58 o                         
   1   2  24        679.98        570.22        26.16 o                         
   2   2  24        301.57        339.64        20.61 o                         
   3   2  24        134.20        128.49        13.59 o                         
   4   2  24        600.18        602.86        26.82 o                         
   5   2  24        511.60        534.16        19.38 o                         
   6   2  24          7.31          7.86         8.31 o                         
   7   2  24       1342.20       1402.67        29.15 o                         
   8   2  24          3.42          1.35         4.82 o                         
   9   2  24        640.83        621.51        21.85 o                         
  10   2  24       2238.37       2557.40        34.79 o                         
  11   2  24         23.23         23.29         4.95 o                         
   1   3  24       2068.58       2210.21        62.38 o                         
   2   3  24       1218.91       1275.67        36.27 o                         
   3   3  24         86.36         73.47        10.28 o                         
   4   3  24        700.41        709.05        57.14 o                         
   5   3  24       1213.89       1246.94        27.45 o                         
   6   3  24        539.19        550.61        18.17 o                         
   7   3  24        553.54        631.85        18.57 o                         
   8   3  24       1062.63       1158.80        23.32 o                         
   9   3  24        435.34        525.42        40.52 o                         
  10   3  24        261.85        293.08        10.20 o                         
   0   4  24       1015.36       1120.46        44.31 o                         
   1   4  24        683.74        628.70        41.10 o                         
   2   4  24        686.05        683.76        24.51 o                         
   3   4  24        526.06        502.26        27.40 o                         
   4   4  24        409.28        433.55        13.59 o                         
   5   4  24        326.50        349.90        11.57 o                         
   6   4  24        702.46        780.90        23.91 o                         
   7   4  24         42.69         63.65         7.83 o                         
   8   4  24         75.65         90.84        12.24 o                         
   1   5  24         57.05         63.46         8.80 o                         
   2   5  24        137.47        116.33        11.66 o                         
   3   5  24         80.14         88.17        21.57 o                         
   4   5  24        185.78        208.72         9.62 o                         
   5   5  24        110.76        123.76        20.99 o                         
   0   6  24         93.86        167.91        13.99 o                         
   1   6  24         82.69        118.35        11.66 o                         
   1   1  25       1445.60       1388.84        38.75 o                         
   2   1  25       1334.77       1325.37        45.18 o                         
   3   1  25        346.42        308.71        15.46 o                         
   4   1  25        323.56        339.74        15.32 o                         
   5   1  25       1009.05       1020.43        25.19 o                         
   6   1  25        693.53        657.47        15.19 o                         
   7   1  25       1592.30       1685.38        23.29 o                         
   8   1  25        439.05        437.69        13.19 o                         
   9   1  25        408.05        425.42        14.60 o                         
  10   1  25        410.52        448.63        16.08 o                         
   0   2  25         61.82         57.72        15.16 o                         
   1   2  25          8.47          8.78         7.21 o                         
   2   2  25        574.41        570.76        25.35 o                         
   3   2  25        190.32        167.66        14.43 o                         
   4   2  25        225.67        206.40        15.67 o                         
   5   2  25         79.93        105.75         8.97 o                         
   6   2  25          4.05         14.58         5.36 o                         
   7   2  25        222.33        232.16        11.77 o                         
   8   2  25          8.64         16.61         6.23 o                         
   9   2  25        101.61         96.75         7.29 o                         
  10   2  25        528.31        544.49        23.32 o                         
   1   3  25        110.79         96.81        11.33 o                         
   2   3  25         48.28         37.81         9.91 o                         
   3   3  25          4.56          2.19         6.56 o                         
   4   3  25        446.54        486.94        21.86 o                         
   5   3  25        238.49        245.22        11.87 o                         
   6   3  25          1.48          2.40         5.89 o                         
   7   3  25         44.91         70.18         6.72 o                         
   8   3  25          3.05         -5.55         5.55 o                         
   9   3  25         88.10         93.90         7.83 o                         
   0   4  25        993.03       1099.47        41.39 o                         
   1   4  25        108.83         96.01         9.87 o                         
   2   4  25        600.32        653.38        22.25 o                         
   3   4  25        546.89        570.96        15.40 o                         
   4   4  25         11.68         12.17         3.81 o                         
   5   4  25        520.85        562.23        18.67 o                         
   6   4  25       1184.58       1344.53        42.27 o                         
   7   4  25        397.25        448.52        15.46 o                         
   1   5  25        201.44        204.20        12.57 o                         
   2   5  25         47.99         71.73         8.25 o                         
   3   5  25          0.01         -5.54         5.54 o                         
   0   0  26       2216.70       2304.46        66.46 o                         
   1   0  26          0.36         -7.21         7.21 o                         
   2   0  26       3929.29       4089.14        61.84 o                         
   3   0  26        133.59        125.95        13.99 o                         
   4   0  26        458.92        450.56        24.20 o                         
   5   0  26        707.54        704.40        24.31 o                         
   6   0  26       4538.79       4617.09        83.96 o                         
   7   0  26        638.25        715.15        25.07 o                         
   8   0  26        604.22        696.66        29.73 o                         
   9   0  26        304.62        308.94        19.24 o                         
   1   1  26        954.29        992.05        41.10 o                         
   2   1  26       1272.42       1359.50        36.69 o                         
   3   1  26         11.80          6.23         4.88 o                         
   4   1  26         77.54         72.21         7.70 o                         
   5   1  26        695.13        772.39        20.66 o                         
   6   1  26        118.17        152.22         9.10 o                         
   7   1  26        599.74        647.49        15.15 o                         
   8   1  26          1.24         -0.24         4.62 o                         
   9   1  26         13.31          8.60         3.67 o                         
   0   2  26        584.53        569.56        34.98 o                         
   1   2  26        495.68        551.80        24.11 o                         
   2   2  26        148.69        150.45        18.66 o                         
   3   2  26        344.10        349.73        18.95 o                         
   4   2  26       1203.78       1231.54        32.98 o                         
   5   2  26        737.93        771.14        25.55 o                         
   6   2  26        444.81        445.42        14.99 o                         
   7   2  26         37.51         48.48         5.39 o                         
   8   2  26          8.53          7.39         5.13 o                         
   1   3  26       1365.93       1505.03        42.27 o                         
   2   3  26        135.61        126.78        15.74 o                         
   3   3  26        141.84        134.51        11.52 o                         
   4   3  26         28.22         27.26         6.56 o                         
   5   3  26       1894.25       2154.24        38.73 o                         
   6   3  26        176.57        175.83         8.78 o                         
   7   3  26         40.29         39.40         4.93 o                         
   8   3  26        719.82        818.51        27.99 o                         
   0   4  26        929.52       1032.39        44.31 o                         
   1   4  26          0.19         -3.17         4.89 o                         
   2   4  26        491.69        509.49        13.38 o                         
   3   4  26          8.54         11.52         3.72 o                         
   4   4  26        443.93        430.37        10.96 o                         
   5   4  26       1032.23       1161.85        34.98 o                         
   1   5  26          6.28          5.93         4.73 o                         
   1   1  27          1.50          6.54         6.38 o                         
   2   1  27        488.95        508.74        22.05 o                         
   3   1  27         45.79         48.37        11.66 o                         
   4   1  27         26.75         35.05         7.39 o                         
   5   1  27        447.84        448.69        16.53 o                         
   6   1  27       1447.80       1474.17        31.45 o                         
   7   1  27        422.21        419.44        12.64 o                         
   0   2  27        549.84        522.91        30.90 o                         
   1   2  27        275.79        268.25        16.28 o                         
   2   2  27        451.53        448.84        20.19 o                         
   3   2  27        665.32        721.28        24.73 o                         
   4   2  27         58.21         58.05         8.21 o                         
   5   2  27        816.49        911.35        25.56 o                         
   6   2  27         63.88         56.23         7.42 o                         
   7   2  27         12.11         10.75         8.16 o                         
   1   3  27        141.96        126.49        10.92 o                         
   2   3  27        836.05        837.84        24.73 o                         
   3   3  27          7.21          8.45         5.36 o                         
   4   3  27        522.76        559.04        33.52 o                         
   5   3  27          6.60         15.65         8.16 o                         
   6   3  27        545.57        569.22        24.78 o                         
   0   4  27       2271.52       2720.86        38.76 o                         
   1   4  27         30.97         28.97         4.91 o                         
   2   4  27          3.00          0.42         5.47 o                         
   3   4  27         15.38         15.72         4.66 o                         
   0   0  28       2401.28       2465.38        59.47 o                         
   1   0  28         94.71        104.62         9.68 o                         
   2   0  28          3.81         11.08         6.41 o                         
   3   0  28        982.04       1077.19        28.28 o                         
   4   0  28         49.94         58.89        10.49 o                         
   5   0  28       1171.45       1246.97        38.48 o                         
   6   0  28        564.17        622.03        25.65 o                         
   1   1  28        153.39        149.21        11.70 o                         
   2   1  28         72.30        108.06        10.31 o                         
   3   1  28        148.04        165.66        23.32 o                         
   4   1  28        365.17        378.26        16.28 o                         
   5   1  28         14.76         16.91         7.87 o                         
   6   1  28         17.04         17.47         7.00 o                         
   0   2  28        538.39        552.65        29.15 o                         
   1   2  28        418.47        426.70        18.34 o                         
   2   2  28          8.64          9.57         5.55 o                         
   3   2  28       1062.66       1175.20        28.24 o                         
   4   2  28         72.26         89.91         9.33 o                         
   5   2  28       1395.87       1512.62        46.93 o                         
   6   2  28        565.05        609.30        17.31 o                         
   1   3  28        663.02        652.68        27.69 o                         
   2   3  28         78.38         82.16         8.03 o                         
   3   3  28         64.61         40.36         5.11 o                         
   4   3  28         38.23         35.54        12.54 o                         
   1   1  29         29.77         45.93        12.54 o                         
   2   1  29        678.04        693.48        20.60 o                         
   3   1  29         18.31          5.04         9.33 o                         
   4   1  29         54.81         41.71         5.97 o                         
   5   1  29          4.46         15.16         6.41 o                         
   0   2  29         27.97         40.81         9.91 o                         
   1   2  29        111.00        108.98         9.27 o                         
   2   2  29         21.76         14.76         5.31 o                         
   3   2  29       1012.96       1118.42        24.32 o                         
   4   2  29          8.72         11.45         5.54 o                         
   1   1  30        311.23        320.54        12.57 o                         
   2   1  30        228.25        237.29        15.16 o                         
                                                                                
